# Supplementary material for: Climate influence on the early human occupation of South America during the late Pleistocene
Source: Nat Commun. 2025 Mar 21;16:2780. doi: 10.1038/s41467-025-58134-5 (PMC11928665; doi:10.1038/s41467-025-58134-5)
Supplement: Supplementary file 3 — Supplementary Data 1 [file 41467_2025_58134_MOESM3_ESM.xlsx]

## Sheet: READ ME
Supplementary Data 1
Climate influence on the early human occupation of South America during the late Pleistocene
Becerra-Valdivia, L.1,2
1Department of Anthropology and Archaeology, University of Bristol, United Kingdom
2Linacre College, University of Oxford, United Kingdom
This file contains Supplementary Data 1
Caption:
Supplementary Data 1. Archaeological and chronometric data for sites with ACR/YD-aged components in South America. Data points that were excluded from the analysis are in purple cells (explanations can be found in the notes column or in each site report within the Supplementary Information document). Coordinates follow the World Geodetic System (WGS84). z refers to depth in metres. The percent co…

## Sheet: Supplementary Data 1
site	country	latitude	longitude	type	high altitude	sample no	species/taxa	skeletal element	context	z	material	pretreatment	collagen yield (%)	C:N	%C	%N	δ13C	δ15N	laboratory code	date (BP)	error	reference	collection year	method	notes
Abrigo Los Pinos	Argentina	-37.4	-58.9	rockshelter	n	unreported	unreported	unreported	unreported	unreported	carbón vegetal	unreported	n/a	n/a	unreported	n/a	unreported	n/a	AA-24046	10415	70	Mazzanti, D., Martínez, G. and Quintana, C., 2012. Early settlements in eastern Tandilia, Buenos Aires Province, Argentina: archaeological contexts and site-formation processes. Late Pleistocene Peopling of Latin America, pp.99-103.	n/a	14C	coordinates approximated; Fishtail technology
Abrigo Los Pinos	Argentina	-37.4	-58.9	rockshelter	n	unreported	unreported	n/a	unreported	unreported	carbón vegetal	unreported	n/a	n/a	unreported	n/a	unreported	n/a	AA-24045	10465	65	Politis, G., Messineo, P.G. and Kaufmann, C., 2004. El poblamiento temprano de las llanuras pampeanas de Argentina y Uruguay. Complutum, 15, pp.207-224.	n/a	14C	coordinates approximated; Fishtail technology
Agua de la Cueva	Argentina	-32.6169	-69.1636	rockshelter	y	unreported	unreported	n/a	subunit 2a, pit B49	unreported	charcoal	unreported	n/a	n/a	unreported	n/a	unreported	n/a	Teledyne-16772	4090	110	García, A., Zárate, M. and Paez, M.M., 1999. The Pleistocene/Holocene transition and human occupation in the Central Andes of Argentina: Agua de la Cueva locality. Quaternary International, 53, pp.43-52.	n/a	14C	laboratory code for Teledyne should be 'I'
Agua de la Cueva	Argentina	-32.6169	-69.1636	rockshelter	y	unreported	unreported	n/a	subunit 2a, pit C51	unreported	charcoal	unreported	n/a	n/a	unreported	n/a	unreported	n/a	Teledyne-16773	3460	100	García, A., Zárate, M. and Paez, M.M., 1999. The Pleistocene/Holocene transition and human occupation in the Central Andes of Argentina: Agua de la Cueva locality. Quaternary International, 53, pp.43-52.	n/a	14C	laboratory code for Teledyne should be 'I'
Agua de la Cueva	Argentina	-32.6169	-69.1636	rockshelter	y	unreported	unreported	n/a	subunit 2a, pit C54	unreported	charcoal	unreported	n/a	n/a	unreported	n/a	unreported	n/a	Beta-29886	8800	70	García, A., Zárate, M. and Paez, M.M., 1999. The Pleistocene/Holocene transition and human occupation in the Central Andes of Argentina: Agua de la Cueva locality. Quaternary International, 53, pp.43-52.	n/a	14C
Agua de la Cueva	Argentina	-32.6169	-69.1636	rockshelter	y	unreported	unreported	n/a	subunit 2a, pit E33b	unreported	charcoal	unreported	n/a	n/a	unreported	n/a	unreported	n/a	Beta-44696	9250	70	García, A., Zárate, M. and Paez, M.M., 1999. The Pleistocene/Holocene transition and human occupation in the Central Andes of Argentina: Agua de la Cueva locality. Quaternary International, 53, pp.43-52.	n/a	14C
Agua de la Cueva	Argentina	-32.6169	-69.1636	rockshelter	y	unreported	unreported	n/a	subunit 2a, pit G33a	unreported	charcoal	unreported	n/a	n/a	unreported	n/a	unreported	n/a	Beta-44530	1090	60	García, A., Zárate, M. and Paez, M.M., 1999. The Pleistocene/Holocene transition and human occupation in the Central Andes of Argentina: Agua de la Cueva locality. Quaternary International, 53, pp.43-52.	n/a	14C
Agua de la Cueva	Argentina	-32.6169	-69.1636	rockshelter	y	unreported	unreported	n/a	subunit 2b, pit 110a	unreported	charcoal	unreported	n/a	n/a	unreported	n/a	unreported	n/a	Beta-61410	9760	160	García, A., Zárate, M. and Paez, M.M., 1999. The Pleistocene/Holocene transition and human occupation in the Central Andes of Argentina: Agua de la Cueva locality. Quaternary International, 53, pp.43-52.	n/a	14C
Agua de la Cueva	Argentina	-32.6169	-69.1636	rockshelter	y	unreported	unreported	n/a	subunit 2b, pit C45	unreported	charcoal	unreported	n/a	n/a	unreported	n/a	unreported	n/a	Beta-26781	9840	90	García, A., Zárate, M. and Paez, M.M., 1999. The Pleistocene/Holocene transition and human occupation in the Central Andes of Argentina: Agua de la Cueva locality. Quaternary International, 53, pp.43-52.	n/a	14C
Agua de la Cueva	Argentina	-32.6169	-69.1636	rockshelter	y	unreported	unreported	n/a	subunit 2b, pit C46	unreported	charcoal	unreported	n/a	n/a	unreported	n/a	unreported	n/a	Beta-26250	10350	220	García, A., Zárate, M. and Paez, M.M., 1999. The Pleistocene/Holocene transition and human occupation in the Central Andes of Argentina: Agua de la Cueva locality. Quaternary International, 53, pp.43-52.	n/a	14C
Agua de la Cueva	Argentina	-32.6169	-69.1636	rockshelter	y	unreported	unreported	n/a	subunit 2b, pit H10a	unreported	charcoal	unreported	n/a	n/a	unreported	n/a	unreported	n/a	Beta-61409	10950	90	García, A., Zárate, M. and Paez, M.M., 1999. The Pleistocene/Holocene transition and human occupation in the Central Andes of Argentina: Agua de la Cueva locality. Quaternary International, 53, pp.43-52.	n/a	14C
Agua de la Cueva	Argentina	-32.6169	-69.1636	rockshelter	y	unreported	unreported	n/a	subunit 2b, pit H8j2	unreported	charcoal	unreported	n/a	n/a	unreported	n/a	unreported	n/a	Beta-64539	9210	70	García, A., Zárate, M. and Paez, M.M., 1999. The Pleistocene/Holocene transition and human occupation in the Central Andes of Argentina: Agua de la Cueva locality. Quaternary International, 53, pp.43-52.	n/a	14C
Agua de la Cueva	Argentina	-32.6169	-69.1636	rockshelter	y	unreported	unreported	n/a	subunit 2b, pit H9d	unreported	charcoal	unreported	n/a	n/a	unreported	n/a	unreported	n/a	Beta-61408	10240	60	García, A., Zárate, M. and Paez, M.M., 1999. The Pleistocene/Holocene transition and human occupation in the Central Andes of Argentina: Agua de la Cueva locality. Quaternary International, 53, pp.43-52.	n/a	14C
Agua de la Cueva	Argentina	-32.6169	-69.1636	rockshelter	y	unreported	unreported	n/a	subunit 2c, pit E28a	unreported	charcoal	unreported	n/a	n/a	unreported	n/a	unreported	n/a	Beta-84829	5080	70	García, A., Zárate, M. and Paez, M.M., 1999. The Pleistocene/Holocene transition and human occupation in the Central Andes of Argentina: Agua de la Cueva locality. Quaternary International, 53, pp.43-52.	n/a	14C
Agua de la Cueva	Argentina	-32.6169	-69.1636	rockshelter	y	unreported	unreported	n/a	subunit 2c, pit E29c	unreported	charcoal	unreported	n/a	n/a	unreported	n/a	unreported	n/a	Beta-90740	7450	140	García, A., Zárate, M. and Paez, M.M., 1999. The Pleistocene/Holocene transition and human occupation in the Central Andes of Argentina: Agua de la Cueva locality. Quaternary International, 53, pp.43-52.	n/a	14C
Amalia Sitio 2	Argentina	-37.8	-58.1	rockshelter	n	unreported	unreported	unreported	nivel 1	unreported	carbón vegetal	unreported	n/a	n/a	unreported	n/a	unreported	n/a	AA-35499	10425	75	Mazzanti, D., 2002. Secuencia arqueológica del sitio 2 de la localidad arqueológica Amalia (Provincia de Buenos Aires). Del Mar a los Salitrales: Diez mil años de historia pampeana en el umbral del tercer milenio, pp.327-339.	n/a	14C	coordinates approximated; Fishtail technology
Arroyo de Frías MLP 5582	Argentina	-34.65	-59.4307	open-air	n	unreported	Homo sapiens	falange	unreported	unreported	hueso	unreported	unreported	unreported	unreported	unreported	unreported	unreported	OxA-8545	9520	75	Politis, G.G. and Bonomo, M., 2011. Nuevos datos sobre el “hombre fósil” de Ameghino. Publicación Electrónica de la Asociación Paleontológica Argentina, 12.	n/a	14C
Arroyo de Frías MLP 5582	Argentina	-34.65	-59.4307	open-air	n	unreported	Homo sapiens	falange	unreported	unreported	hueso	unreported	unreported	unreported	unreported	unreported	unreported	unreported	CAMS-16598	10300	60	Politis, G.G. and Bonomo, M., 2011. Nuevos datos sobre el “hombre fósil” de Ameghino. Publicación Electrónica de la Asociación Paleontológica Argentina, 12.	n/a	14C
Arroyo Seco 2	Argentina	-38.3606	-60.2442	open-air	n	FCS. AS2.8487	Megatherium americanum	tibia	excavation unit 36-37-40-41, stratigraphic unit Base-Y	1.1	bone collagen	unreported	unreported	unreported	unreported	unreported	-23.53	unreported	AA-62514	11770	120	Politis, G.G., Gutiérrez, M.A., Rafuse, D.J. and Blasi, A., 2016. The arrival of Homo sapiens into the Southern Cone at 14,000 years ago. PLoS One, 11(9), p.e0162870.	n/a	14C
Arroyo Seco 2	Argentina	-38.3606	-60.2442	open-air	n	FCS. AS2.8487	Megatherium americanum	tibia	excavation unit 36-37-40-41, stratigraphic unit Base-Y	1.1	bone collagen	ultrafiltered collagen (ORAU Pcode AF)	9.2	3.3	41.4	14.5	-19.7	unreported	OxA-10387	12155	70	Politis, G.G., Gutiérrez, M.A., Rafuse, D.J. and Blasi, A., 2016. The arrival of Homo sapiens into the Southern Cone at 14,000 years ago. PLoS One, 11(9), p.e0162870.	n/a	14C
Arroyo Seco 2	Argentina	-38.3606	-60.2442	open-air	n	FCS. AS2.8487	Megatherium americanum	tibia	excavation unit 36-37-40-41, stratigraphic unit Base-Y	1.1	bone collagen	ORAU Pcode NRC	2.3	3.3	43.8	15.4	-19.5	5.2	OxA-15871	12170	55	Politis, G.G., Gutiérrez, M.A., Rafuse, D.J. and Blasi, A., 2016. The arrival of Homo sapiens into the Southern Cone at 14,000 years ago. PLoS One, 11(9), p.e0162870.	n/a	14C
Arroyo Seco 2	Argentina	-38.3606	-60.2442	open-air	n	FCS. AS2.8487	Megatherium americanum	tibia	excavation unit 36-37-40-41, stratigraphic unit Base-Y	1.1	bone collagen	XAD	unreported	unreported	unreported	unreported	unreported	unreported	CAMS-58182	12200	170	Politis, G.G., Gutiérrez, M.A., Rafuse, D.J. and Blasi, A., 2016. The arrival of Homo sapiens into the Southern Cone at 14,000 years ago. PLoS One, 11(9), p.e0162870.	n/a	14C
Arroyo Seco 2	Argentina	-38.3606	-60.2442	open-air	n	FCS. AS2.8487	Megatherium americanum	tibia	excavation unit 36-37-40-41, stratigraphic unit Base-Y	1.1	bone collagen	unreported	unreported	unreported	unreported	unreported	-25	unreported	TO-1506	7320	50	Politis, G.G., Gutiérrez, M.A., Rafuse, D.J. and Blasi, A., 2016. The arrival of Homo sapiens into the Southern Cone at 14,000 years ago. PLoS One, 11(9), p.e0162870.	n/a	14C
Arroyo Seco 2	Argentina	-38.3606	-60.2442	open-air	n	AS2.35/36.1	Megatherium americanum	femur	excavation unit 36-40, stratigraphic unit Base-Y	0.81	bone collagen	unreported	unreported	unreported	unreported	unreported	unreported	unreported	SI-5481	1800	110	Politis, G.G., Gutiérrez, M.A., Rafuse, D.J. and Blasi, A., 2016. The arrival of Homo sapiens into the Southern Cone at 14,000 years ago. PLoS One, 11(9), p.e0162870.	n/a	14C
Arroyo Seco 2	Argentina	-38.3606	-60.2442	open-air	n	AS2.35/36.1	Megatherium americanum	femur	excavation unit 36-40, stratigraphic unit Base-Y	0.81	bone collagen	unreported	unreported	unreported	unreported	unreported	unreported	unreported	LP-53	8470	240	Politis, G.G., Gutiérrez, M.A., Rafuse, D.J. and Blasi, A., 2016. The arrival of Homo sapiens into the Southern Cone at 14,000 years ago. PLoS One, 11(9), p.e0162870.	n/a	14C
Arroyo Seco 2	Argentina	-38.3606	-60.2442	open-air	n	FCS. AS2.10351	Camelidae cf. Hemiauchenia	tooth (M2 right)	excavation unit 40, stratigraphic unit Base-Y	1.02	bone collagen	unreported	unreported	unreported	unreported	12.6	unreported	unreported	GrA-47340	9775	45	Politis, G.G., Gutiérrez, M.A., Rafuse, D.J. and Blasi, A., 2016. The arrival of Homo sapiens into the Southern Cone at 14,000 years ago. PLoS One, 11(9), p.e0162870.	n/a	14C
Arroyo Seco 2	Argentina	-38.3606	-60.2442	open-air	n	FCS. AS2.10369	Megamammal sp. indet.	indeterminate	excavation unit 45, stratigraphic unit Base-Y/S	0.79	bone collagen	solvent-washed Ezee-filtered gelatin (ORAU Pcode AG*)	1.5	3.2	33.8	12.2	-15.3	6.2	OxA-9242	11730	70	Politis, G.G., Gutiérrez, M.A., Rafuse, D.J. and Blasi, A., 2016. The arrival of Homo sapiens into the Southern Cone at 14,000 years ago. PLoS One, 11(9), p.e0162870.	n/a	14C
Arroyo Seco 2	Argentina	-38.3606	-60.2442	open-air	n	AS2.45.17	Equus neogeus	phalanx	excavation unit 45, stratigraphic unit Base-Y/S	0.72	bone collagen	unreported	unreported	unreported	unreported	unreported	-25	unreported	TO-1504	8890	90	Politis, G.G., Gutiérrez, M.A., Rafuse, D.J. and Blasi, A., 2016. The arrival of Homo sapiens into the Southern Cone at 14,000 years ago. PLoS One, 11(9), p.e0162870.	n/a	14C
Arroyo Seco 2	Argentina	-38.3606	-60.2442	open-air	n	FCS. AS2.14260	Equus neogeus	radius	excavation unit 52, stratigraphic unit Base-Y	1.15	bone collagen	unreported	unreported	unreported	unreported	4.9	-20.9	unreported	UCIAMS-142842	12170	45	Politis, G.G., Gutiérrez, M.A., Rafuse, D.J. and Blasi, A., 2016. The arrival of Homo sapiens into the Southern Cone at 14,000 years ago. PLoS One, 11(9), p.e0162870.	n/a	14C
Arroyo Seco 2	Argentina	-38.3606	-60.2442	open-air	n	AS2.54. VIII.20	Toxodon platensis	carpel bone	excavation unit 53, stratigraphic unit Base-Y	0.74	bone collagen	unreported	unreported	unreported	unreported	unreported	-16.5	unreported	AA-7964	11590	90	Politis, G.G., Gutiérrez, M.A., Rafuse, D.J. and Blasi, A., 2016. The arrival of Homo sapiens into the Southern Cone at 14,000 years ago. PLoS One, 11(9), p.e0162870.	n/a	14C
Arroyo Seco 2	Argentina	-38.3606	-60.2442	open-air	n	AS2.54. VIII.20	Toxodon platensis	carpel bone	excavation unit 53, stratigraphic unit Base-Y	0.74	KOH-extracted collagen	KOH collagen extraction	unreported	unreported	unreported	unreported	unreported	unreported	CAMS-16389	11750	70	Politis, G.G., Gutiérrez, M.A., Rafuse, D.J. and Blasi, A., 2016. The arrival of Homo sapiens into the Southern Cone at 14,000 years ago. PLoS One, 11(9), p.e0162870.	n/a	14C
Arroyo Seco 2	Argentina	-38.3606	-60.2442	open-air	n	AS2.53.1	Equus neogeus	carpel bone	excavation unit 53, stratigraphic unit S	0.75	bone collagen	unreported	unreported	unreported	unreported	unreported	-22.1	unreported	AA-7965	11250	105	Politis, G.G., Gutiérrez, M.A., Rafuse, D.J. and Blasi, A., 2016. The arrival of Homo sapiens into the Southern Cone at 14,000 years ago. PLoS One, 11(9), p.e0162870.	n/a	14C
Arroyo Seco 2	Argentina	-38.3606	-60.2442	open-air	n	AS2.54.IX.12	Equus neogeus	tarsal bone	excavation unit 54, stratigraphic unit S	0.77	bone collagen	ORAU Pcode AI	2.5	unreported	42.5	unreported	-20.1	unreported	OxA-4590	11000	100	Politis, G.G., Gutiérrez, M.A., Rafuse, D.J. and Blasi, A., 2016. The arrival of Homo sapiens into the Southern Cone at 14,000 years ago. PLoS One, 11(9), p.e0162870.	n/a	14C
Arroyo Seco 2	Argentina	-38.3606	-60.2442	open-air	n	FCS. AS2.9177	Hippidion sp.	3rd metatarsal	excavation unit 55, stratigraphic unit Base-Y	0.78	bone collagen	unreported	unreported	unreported	unreported	unreported	-20.8	unreported	AA-39365	11320	110	Politis, G.G., Gutiérrez, M.A., Rafuse, D.J. and Blasi, A., 2016. The arrival of Homo sapiens into the Southern Cone at 14,000 years ago. PLoS One, 11(9), p.e0162870.	n/a	14C
Arroyo Seco 2	Argentina	-38.3606	-60.2442	open-air	n	FCS. AS2.1987	Megamammal sp. indet.	indeterminate	excavation unit 55, stratigraphic unit Base-Y	0.79	bone collagen	Ezee-filtered collagen (ORAU Pcode AG)	1.9	3.1	36.2	13.4	-15.3	6.3	OxA-9243	12070	140	Politis, G.G., Gutiérrez, M.A., Rafuse, D.J. and Blasi, A., 2016. The arrival of Homo sapiens into the Southern Cone at 14,000 years ago. PLoS One, 11(9), p.e0162870.	n/a	14C
Arroyo Seco 2	Argentina	-38.3606	-60.2442	open-air	n	FCS. AS2.10239	Glossotherium robustum	femur	excavation unit 66, stratigraphic unit Base-Y	0.85-0.95	bone collagen	unreported	unreported	unreported	unreported	unreported	-20.39	unreported	AA-9049	10500	90	Politis, G.G., Gutiérrez, M.A., Rafuse, D.J. and Blasi, A., 2016. The arrival of Homo sapiens into the Southern Cone at 14,000 years ago. PLoS One, 11(9), p.e0162870.	n/a	14C
Arroyo Seco 2	Argentina	-38.3606	-60.2442	open-air	n	FCS. AS2.10239	Glossotherium robustum	femur	excavation unit 66, stratigraphic unit Base-Y	0.85-0.95	bone collagen	ORAU Pcode AI	0.2	unreported	40	unreported	-20.6	unreported	OxA-4591	12240	110	Politis, G.G., Gutiérrez, M.A., Rafuse, D.J. and Blasi, A., 2016. The arrival of Homo sapiens into the Southern Cone at 14,000 years ago. PLoS One, 11(9), p.e0162870.	n/a	14C
Arroyo Seco 2	Argentina	-38.3606	-60.2442	open-air	n	FCS. AS2.15265	Eutatus seguini	lumbar vertebra	excavation unit 69, stratigraphic unit S/Z	1	bone collagen	unreported	unreported	unreported	unreported	unreported	-19.7	unreported	AA-90117	7388	74	Politis, G.G., Gutiérrez, M.A., Rafuse, D.J. and Blasi, A., 2016. The arrival of Homo sapiens into the Southern Cone at 14,000 years ago. PLoS One, 11(9), p.e0162870.	n/a	14C
Arroyo Seco 2	Argentina	-38.3606	-60.2442	open-air	n	FCS. AS2.15000	Equidae	astragalus	excavation unit 70, stratigraphic unit Y/S	1.05	bone collagen	unreported	unreported	unreported	unreported	unreported	-20.6	unreported	AA-90118	11190	110	Politis, G.G., Gutiérrez, M.A., Rafuse, D.J. and Blasi, A., 2016. The arrival of Homo sapiens into the Southern Cone at 14,000 years ago. PLoS One, 11(9), p.e0162870.	n/a	14C
Arroyo Seco 2	Argentina	-38.3606	-60.2442	open-air	n	unreported	Homo sapiens	unreported	individual AS12, burial 7	1.1-1.3	bone collagen	unreported	unreported	unreported	unreported	unreported	unreported	unreported	AA-67737	4487	45	Politis G.G., Barrientos G. and Scabuzzo C., 2012. Estado Actual de Las Investigaciones En El Sitio Arroyo Seco 2 (Partido de Tres Arroyos, Provincia de Buenos Aires, Argentina) (eds GG Politis, G Barrientos, and C Scabuzzo). Argentina: INCUAPA-CONICET.	n/a	14C
Arroyo Seco 2	Argentina	-38.3606	-60.2442	open-air	n	unreported	Homo sapiens	unreported	individual AS13, burial 8	1.2-1.35	bone collagen	unreported	unreported	unreported	unreported	unreported	unreported	unreported	AA-59506	4793	69	Politis G.G., Barrientos G. and Scabuzzo C., 2012. Estado Actual de Las Investigaciones En El Sitio Arroyo Seco 2 (Partido de Tres Arroyos, Provincia de Buenos Aires, Argentina) (eds GG Politis, G Barrientos, and C Scabuzzo). Argentina: INCUAPA-CONICET.	n/a	14C
Arroyo Seco 2	Argentina	-38.3606	-60.2442	open-air	n	unreported	Homo sapiens	unreported	individual AS14, burial 9	0.9-1.15	bone collagen	unreported	unreported	unreported	unreported	unreported	unreported	unreported	AA-67738	6838	73	Politis G.G., Barrientos G. and Scabuzzo C., 2012. Estado Actual de Las Investigaciones En El Sitio Arroyo Seco 2 (Partido de Tres Arroyos, Provincia de Buenos Aires, Argentina) (eds GG Politis, G Barrientos, and C Scabuzzo). Argentina: INCUAPA-CONICET.	n/a	14C
Arroyo Seco 2	Argentina	-38.3606	-60.2442	open-air	n	unreported	Homo sapiens	unreported	individual AS15, burial 10	1.3-1.5	bone collagen	unreported	unreported	unreported	unreported	unreported	unreported	unreported	NZA-1101	6880	90	Politis G.G., Barrientos G. and Scabuzzo C., 2012. Estado Actual de Las Investigaciones En El Sitio Arroyo Seco 2 (Partido de Tres Arroyos, Provincia de Buenos Aires, Argentina) (eds GG Politis, G Barrientos, and C Scabuzzo). Argentina: INCUAPA-CONICET.	n/a	14C
Arroyo Seco 2	Argentina	-38.3606	-60.2442	open-air	n	unreported	Homo sapiens	unreported	individual AS15, burial 10	1.3-1.5	bone collagen	unreported	unreported	unreported	unreported	unreported	unreported	unreported	CAMS-16170	6970	60	Politis G.G., Barrientos G. and Scabuzzo C., 2012. Estado Actual de Las Investigaciones En El Sitio Arroyo Seco 2 (Partido de Tres Arroyos, Provincia de Buenos Aires, Argentina) (eds GG Politis, G Barrientos, and C Scabuzzo). Argentina: INCUAPA-CONICET.	n/a	14C
Arroyo Seco 2	Argentina	-38.3606	-60.2442	open-air	n	unreported	Homo sapiens	unreported	individual AS15, burial 10	1.3-1.5	bone collagen	unreported	unreported	unreported	unreported	unreported	unreported	unreported	TO-1503	7000	80	Politis G.G., Barrientos G. and Scabuzzo C., 2012. Estado Actual de Las Investigaciones En El Sitio Arroyo Seco 2 (Partido de Tres Arroyos, Provincia de Buenos Aires, Argentina) (eds GG Politis, G Barrientos, and C Scabuzzo). Argentina: INCUAPA-CONICET.	n/a	14C
Arroyo Seco 2	Argentina	-38.3606	-60.2442	open-air	n	unreported	Homo sapiens	unreported	individual AS18, burial 11	1-1.2	bone collagen	unreported	unreported	unreported	unreported	unreported	unreported	unreported	AA-7967	6495	65	Politis G.G., Barrientos G. and Scabuzzo C., 2012. Estado Actual de Las Investigaciones En El Sitio Arroyo Seco 2 (Partido de Tres Arroyos, Provincia de Buenos Aires, Argentina) (eds GG Politis, G Barrientos, and C Scabuzzo). Argentina: INCUAPA-CONICET.	n/a	14C
Arroyo Seco 2	Argentina	-38.3606	-60.2442	open-air	n	unreported	Homo sapiens	unreported	individual AS19, burial 12	1.2-1.46	bone collagen	unreported	unreported	unreported	unreported	unreported	unreported	unreported	AA-9045	6860	60	Politis G.G., Barrientos G. and Scabuzzo C., 2012. Estado Actual de Las Investigaciones En El Sitio Arroyo Seco 2 (Partido de Tres Arroyos, Provincia de Buenos Aires, Argentina) (eds GG Politis, G Barrientos, and C Scabuzzo). Argentina: INCUAPA-CONICET.	n/a	14C
Arroyo Seco 2	Argentina	-38.3606	-60.2442	open-air	n	unreported	Homo sapiens	unreported	individual AS21, burial 14	1.17-1.35	bone collagen	unreported	unreported	unreported	unreported	unreported	unreported	unreported	AA-67739	6908	76	Politis G.G., Barrientos G. and Scabuzzo C., 2012. Estado Actual de Las Investigaciones En El Sitio Arroyo Seco 2 (Partido de Tres Arroyos, Provincia de Buenos Aires, Argentina) (eds GG Politis, G Barrientos, and C Scabuzzo). Argentina: INCUAPA-CONICET.	n/a	14C
Arroyo Seco 2	Argentina	-38.3606	-60.2442	open-air	n	unreported	Homo sapiens	unreported	individual AS24, burial 17	1.32-1.73	bone collagen	unreported	unreported	unreported	unreported	unreported	unreported	unreported	AA-9046	7800	115	Politis G.G., Barrientos G. and Scabuzzo C., 2012. Estado Actual de Las Investigaciones En El Sitio Arroyo Seco 2 (Partido de Tres Arroyos, Provincia de Buenos Aires, Argentina) (eds GG Politis, G Barrientos, and C Scabuzzo). Argentina: INCUAPA-CONICET.	n/a	14C
Arroyo Seco 2	Argentina	-38.3606	-60.2442	open-air	n	unreported	Homo sapiens	unreported	individual AS26, burial 19	1.03-1.18	bone collagen	unreported	unreported	unreported	unreported	unreported	unreported	unreported	Beta-80909	7580	50	Politis G.G., Barrientos G. and Scabuzzo C., 2012. Estado Actual de Las Investigaciones En El Sitio Arroyo Seco 2 (Partido de Tres Arroyos, Provincia de Buenos Aires, Argentina) (eds GG Politis, G Barrientos, and C Scabuzzo). Argentina: INCUAPA-CONICET.	n/a	14C
Arroyo Seco 2	Argentina	-38.3606	-60.2442	open-air	n	unreported	Homo sapiens	unreported	individual AS3, burial 1	1-1.1	bone collagen	unreported	unreported	unreported	unreported	unreported	unreported	unreported	AA-7966	6300	70	Politis G.G., Barrientos G. and Scabuzzo C., 2012. Estado Actual de Las Investigaciones En El Sitio Arroyo Seco 2 (Partido de Tres Arroyos, Provincia de Buenos Aires, Argentina) (eds GG Politis, G Barrientos, and C Scabuzzo). Argentina: INCUAPA-CONICET.	n/a	14C
Arroyo Seco 2	Argentina	-38.3606	-60.2442	open-air	n	unreported	Homo sapiens	unreported	individual AS31, burial 24	1.36-1.63	bone collagen	unreported	unreported	unreported	unreported	unreported	unreported	unreported	AA-9048	7615	90	Politis G.G., Barrientos G. and Scabuzzo C., 2012. Estado Actual de Las Investigaciones En El Sitio Arroyo Seco 2 (Partido de Tres Arroyos, Provincia de Buenos Aires, Argentina) (eds GG Politis, G Barrientos, and C Scabuzzo). Argentina: INCUAPA-CONICET.	n/a	14C
Arroyo Seco 2	Argentina	-38.3606	-60.2442	open-air	n	unreported	Homo sapiens	unreported	individual AS32, burial 25	1.53-1.86	bone collagen	unreported	unreported	unreported	unreported	unreported	unreported	unreported	AA-19286	7685	95	Politis G.G., Barrientos G. and Scabuzzo C., 2012. Estado Actual de Las Investigaciones En El Sitio Arroyo Seco 2 (Partido de Tres Arroyos, Provincia de Buenos Aires, Argentina) (eds GG Politis, G Barrientos, and C Scabuzzo). Argentina: INCUAPA-CONICET.	n/a	14C
Arroyo Seco 2	Argentina	-38.3606	-60.2442	open-air	n	unreported	Homo sapiens	unreported	individual AS36, burial 27	1.82-1.98	bone collagen	unreported	unreported	unreported	unreported	unreported	unreported	unreported	AA-24050	7805	85	Politis G.G., Barrientos G. and Scabuzzo C., 2012. Estado Actual de Las Investigaciones En El Sitio Arroyo Seco 2 (Partido de Tres Arroyos, Provincia de Buenos Aires, Argentina) (eds GG Politis, G Barrientos, and C Scabuzzo). Argentina: INCUAPA-CONICET.	n/a	14C
Arroyo Seco 2	Argentina	-38.3606	-60.2442	open-air	n	unreported	Homo sapiens	unreported	individual AS38, burial 30	1.1	bone collagen	unreported	unreported	unreported	unreported	unreported	unreported	unreported	AA-59503	6823	69	Politis G.G., Barrientos G. and Scabuzzo C., 2012. Estado Actual de Las Investigaciones En El Sitio Arroyo Seco 2 (Partido de Tres Arroyos, Provincia de Buenos Aires, Argentina) (eds GG Politis, G Barrientos, and C Scabuzzo). Argentina: INCUAPA-CONICET.	n/a	14C
Arroyo Seco 2	Argentina	-38.3606	-60.2442	open-air	n	unreported	Homo sapiens	unreported	individual AS40, burial 31	1.26-1.45	bone collagen	unreported	unreported	unreported	unreported	unreported	unreported	unreported	AA-24051	6940	75	Politis G.G., Barrientos G. and Scabuzzo C., 2012. Estado Actual de Las Investigaciones En El Sitio Arroyo Seco 2 (Partido de Tres Arroyos, Provincia de Buenos Aires, Argentina) (eds GG Politis, G Barrientos, and C Scabuzzo). Argentina: INCUAPA-CONICET.	n/a	14C
Arroyo Seco 2	Argentina	-38.3606	-60.2442	open-air	n	unreported	Homo sapiens	unreported	individual AS5, burial 2	0.9-1.05	bone collagen	unreported	unreported	unreported	unreported	unreported	unreported	unreported	Beta-11251	5511	113	Politis G.G., Barrientos G. and Scabuzzo C., 2012. Estado Actual de Las Investigaciones En El Sitio Arroyo Seco 2 (Partido de Tres Arroyos, Provincia de Buenos Aires, Argentina) (eds GG Politis, G Barrientos, and C Scabuzzo). Argentina: INCUAPA-CONICET.	n/a	14C
Arroyo Seco 2	Argentina	-38.3606	-60.2442	open-air	n	unreported	Homo sapiens	unreported	individual AS5, burial 2	0.9-1.05	bone collagen	unreported	unreported	unreported	unreported	unreported	unreported	unreported	Beta-80908	7100	60	Politis G.G., Barrientos G. and Scabuzzo C., 2012. Estado Actual de Las Investigaciones En El Sitio Arroyo Seco 2 (Partido de Tres Arroyos, Provincia de Buenos Aires, Argentina) (eds GG Politis, G Barrientos, and C Scabuzzo). Argentina: INCUAPA-CONICET.	n/a	14C
Arroyo Seco 2	Argentina	-38.3606	-60.2442	open-air	n	unreported	Homo sapiens	unreported	individual AS5, burial 2	0.9-1.05	bone collagen	unreported	unreported	unreported	unreported	unreported	unreported	unreported	LP-55	8821	321	Politis G.G., Barrientos G. and Scabuzzo C., 2012. Estado Actual de Las Investigaciones En El Sitio Arroyo Seco 2 (Partido de Tres Arroyos, Provincia de Buenos Aires, Argentina) (eds GG Politis, G Barrientos, and C Scabuzzo). Argentina: INCUAPA-CONICET.	n/a	14C
Arroyo Seco 2	Argentina	-38.3606	-60.2442	open-air	n	unreported	Homo sapiens	unreported	individual AS5, burial 2	0.9-1.05	bone collagen	unreported	unreported	unreported	unreported	unreported	unreported	unreported	TO-1505	8980	100	Politis G.G., Barrientos G. and Scabuzzo C., 2012. Estado Actual de Las Investigaciones En El Sitio Arroyo Seco 2 (Partido de Tres Arroyos, Provincia de Buenos Aires, Argentina) (eds GG Politis, G Barrientos, and C Scabuzzo). Argentina: INCUAPA-CONICET.	n/a	14C
Arroyo Seco 2	Argentina	-38.3606	-60.2442	open-air	n	unreported	Homo sapiens	unreported	individual AS6, burial 2	0.85-1.1	bone collagen	unreported	unreported	unreported	unreported	unreported	unreported	unreported	LP-186	6821	65	Politis G.G., Barrientos G. and Scabuzzo C., 2012. Estado Actual de Las Investigaciones En El Sitio Arroyo Seco 2 (Partido de Tres Arroyos, Provincia de Buenos Aires, Argentina) (eds GG Politis, G Barrientos, and C Scabuzzo). Argentina: INCUAPA-CONICET.	n/a	14C
Arroyo Seco 2	Argentina	-38.3606	-60.2442	open-air	n	unreported	Homo sapiens	unreported	individual AS7, burial 3	0.9-1.1	bone collagen	unreported	unreported	unreported	unreported	unreported	unreported	unreported	S1-5482	5910	50	Politis G.G., Barrientos G. and Scabuzzo C., 2012. Estado Actual de Las Investigaciones En El Sitio Arroyo Seco 2 (Partido de Tres Arroyos, Provincia de Buenos Aires, Argentina) (eds GG Politis, G Barrientos, and C Scabuzzo). Argentina: INCUAPA-CONICET.	n/a	14C
Arroyo Seco 2	Argentina	-38.3606	-60.2442	open-air	n	unreported	Homo sapiens	unreported	individual AS7, burial 3	0.9-1.1	bone collagen	unreported	unreported	unreported	unreported	unreported	unreported	unreported	AA-62517	7043	82	Politis G.G., Barrientos G. and Scabuzzo C., 2012. Estado Actual de Las Investigaciones En El Sitio Arroyo Seco 2 (Partido de Tres Arroyos, Provincia de Buenos Aires, Argentina) (eds GG Politis, G Barrientos, and C Scabuzzo). Argentina: INCUAPA-CONICET.	n/a	14C
Arroyo Seco 2	Argentina	-38.3606	-60.2442	open-air	n	unreported	Homo sapiens	unreported	individual indet., burial 33	1.70-2.1	bone collagen	unreported	unreported	unreported	unreported	unreported	unreported	unreported	AA-59505	7602	87	Politis G.G., Barrientos G. and Scabuzzo C., 2012. Estado Actual de Las Investigaciones En El Sitio Arroyo Seco 2 (Partido de Tres Arroyos, Provincia de Buenos Aires, Argentina) (eds GG Politis, G Barrientos, and C Scabuzzo). Argentina: INCUAPA-CONICET.	n/a	14C
Arroyo Seco 2	Argentina	-38.3606	-60.2442	open-air	n	unreported	Homo sapiens	unreported	individual indet., burial 33	1.70-2.1	bone collagen	unreported	unreported	unreported	unreported	unreported	unreported	unreported	AA-59504	7636	87	Politis G.G., Barrientos G. and Scabuzzo C., 2012. Estado Actual de Las Investigaciones En El Sitio Arroyo Seco 2 (Partido de Tres Arroyos, Provincia de Buenos Aires, Argentina) (eds GG Politis, G Barrientos, and C Scabuzzo). Argentina: INCUAPA-CONICET.	n/a	14C
Campo Laborde	Argentina	-37.1	-60.38	open-air	n	FCS.CLA.1979	M. americanum	phalanx 1-II	stratum 1	unreported	bone	ABA	unreported	unreported	unreported	unreported	unreported	unreported	AA-71667	6740	480	Politis, G.G. and Messineo, P.G., 2008. The Campo Laborde site: New evidence for the Holocene survival of Pleistocene megafauna in the Argentine Pampas. Quaternary International, 191(1), pp.98-114.	n/a	14C
Campo Laborde	Argentina	-37.1	-60.38	open-air	n	FCS.CLA.9	M. americanum	rib	stratum 1	unreported	UF bone gelatin	ultrafiltration	unreported	unreported	unreported	unreported	unreported	unreported	CAMS-155863	7380	410	Politis G and Lindsey E, 2012. Humans and Pleistocene megamammals in the Pampean Region. 77th Annual Meeting of the Society for American Archaeology. Memphis, Tennesse.	n/a	14C
Campo Laborde	Argentina	-37.1	-60.38	open-air	n	FCS.CLA.211	M. americanum	metacarpal III	stratum 1	unreported	bone	ABA	unreported	unreported	unreported	unreported	unreported	unreported	AA-71666	7630	460	Politis, G.G. and Messineo, P.G., 2008. The Campo Laborde site: New evidence for the Holocene survival of Pleistocene megafauna in the Argentine Pampas. Quaternary International, 191(1), pp.98-114.	n/a	14C
Campo Laborde	Argentina	-37.1	-60.38	open-air	n	FCS.CLA.28	M. americanum	rib	stratum 1	unreported	gelatinized HCl-insoluble residue	gelatinized HCl-insoluble residue	unreported	unreported	unreported	unreported	unreported	unreported	AA-55117	7750	250	Politis, G.G. and Messineo, P.G., 2008. The Campo Laborde site: New evidence for the Holocene survival of Pleistocene megafauna in the Argentine Pampas. Quaternary International, 191(1), pp.98-114.	n/a	14C
Campo Laborde	Argentina	-37.1	-60.38	open-air	n	FCS.CLA.99	M. americanum	rib	stratum 1	unreported	gelatinized HCl-insoluble residue	gelatinized HCl-insoluble residue	unreported	unreported	unreported	unreported	unreported	unreported	AA-55118	8080	200	Politis, G.G. and Messineo, P.G., 2008. The Campo Laborde site: New evidence for the Holocene survival of Pleistocene megafauna in the Argentine Pampas. Quaternary International, 191(1), pp.98-114.	n/a	14C
Campo Laborde	Argentina	-37.1	-60.38	open-air	n	FCS.CLA.154	M. americanum	metacarpal V	stratum 1	unreported	fulvic acids eluted from CAMS-171852 XAD resin	XAD purification	n/a	n/a	unreported	n/a	unreported	n/a	CAMS-171874	8670	80	Politis, G.G., Messineo, P.G., Stafford Jr, T.W. and Lindsey, E.L., 2019. Campo Laborde: A Late Pleistocene giant ground sloth kill and butchering site in the Pampas. Science advances, 5(3), p.eaau4546.	n/a	14C	165 ug C dated; F14C = 0.3335±0.0021
Campo Laborde	Argentina	-37.1	-60.38	open-air	n	FCS.CLA.154	M. americanum	metacarpal V	stratum 1	unreported	fulvic acids eluted from CAMS-171861 XAD resin	XAD purification	n/a	n/a	unreported	n/a	unreported	n/a	CAMS-171873	8670	80	Politis, G.G., Messineo, P.G., Stafford Jr, T.W. and Lindsey, E.L., 2019. Campo Laborde: A Late Pleistocene giant ground sloth kill and butchering site in the Pampas. Science advances, 5(3), p.eaau4546.	n/a	14C	165 ug C dated; F14C = 0.3397± 0.0030
Campo Laborde	Argentina	-37.1	-60.38	open-air	n	FCS.CLA.100	megamammal	long bone	stratum 1	unreported	gelatinized HCl-insoluble residue	gelatinized HCl-insoluble residue	unreported	unreported	unreported	unreported	unreported	unreported	AA-55119	8720	190	Politis, G.G. and Messineo, P.G., 2008. The Campo Laborde site: New evidence for the Holocene survival of Pleistocene megafauna in the Argentine Pampas. Quaternary International, 191(1), pp.98-114.	n/a	14C
Campo Laborde	Argentina	-37.1	-60.38	open-air	n	FCS.CLA.154	M. americanum	metacarpal V	stratum 1	unreported	fulvic acids eluted from CAMS-171851 XAD resin	XAD purification	n/a	n/a	unreported	n/a	unreported	n/a	CAMS-171875	9720	450	Politis, G.G., Messineo, P.G., Stafford Jr, T.W. and Lindsey, E.L., 2019. Campo Laborde: A Late Pleistocene giant ground sloth kill and butchering site in the Pampas. Science advances, 5(3), p.eaau4546.	n/a	14C	30 ug C dated; F14C = 0.2983±0.0167
Campo Laborde	Argentina	-37.1	-60.38	open-air	n	FCS.CLA.154	M. americanum	metacarpal V	stratum 1	unreported	bone	ABA	unreported	unreported	unreported	unreported	unreported	unreported	AA-71665	9730	290	Politis, G.G. and Messineo, P.G., 2008. The Campo Laborde site: New evidence for the Holocene survival of Pleistocene megafauna in the Argentine Pampas. Quaternary International, 191(1), pp.98-114.	n/a	14C
Campo Laborde	Argentina	-37.1	-60.38	open-air	n	FCS.CLA.154	M. americanum	metacarpal V	stratum 1	unreported	bone collagen	XAD purification	unreported	unreported	unreported	unreported	unreported	unreported	CAMS-171851	10570	170	Politis, G.G., Messineo, P.G., Stafford Jr, T.W. and Lindsey, E.L., 2019. Campo Laborde: A Late Pleistocene giant ground sloth kill and butchering site in the Pampas. Science advances, 5(3), p.eaau4546.	n/a	14C	starting weight = 1.137 g; 90 ug C dated; F14C = 0.2684±0.0056
Campo Laborde	Argentina	-37.1	-60.38	open-air	n	FCS.CLA.154	M. americanum	metacarpal V	stratum 1	unreported	bone collagen	XAD purification	unreported	unreported	unreported	unreported	unreported	unreported	CAMS-171852	10655	35	Politis, G.G., Messineo, P.G., Stafford Jr, T.W. and Lindsey, E.L., 2019. Campo Laborde: A Late Pleistocene giant ground sloth kill and butchering site in the Pampas. Science advances, 5(3), p.eaau4546.	n/a	14C	starting weight = 3.058 g; 410 ug C dated; F14C = 0.2654±0.0010
Campo Laborde	Argentina	-37.1	-60.38	open-air	n	FCS.CLA.154	M. americanum	metacarpal V	stratum 1	unreported	bone collagen	XAD purification	unreported	unreported	unreported	unreported	unreported	unreported	CAMS-171861	10690	380	Politis, G.G., Messineo, P.G., Stafford Jr, T.W. and Lindsey, E.L., 2019. Campo Laborde: A Late Pleistocene giant ground sloth kill and butchering site in the Pampas. Science advances, 5(3), p.eaau4546.	n/a	14C	starting weight = 1.025 g; 40 ug C dated; F14C = 0.2642±0.0122
Casa del Minero 1	Argentina	-48.5758	-68.9125	cave	n	unreported	unreported	n/a	stratigraphic unit 3a o superior	unreported	charcoal	unreported	n/a	n/a	unreported	n/a	unreported	n/a	LP-1552	5190	80	Paunero, R.S., Frank, A.D., Skarbun, F., Rosales, G., Cueto, M., Zapata, G., Paunero, M., Lunazzi, N. and Del Giorgio, M., 2007. Análisis de la tecnología lítica del sitio Casa del Minero 1, Meseta Central de Santa Cruz. In: Morello F, Prieto A, and Bahamonde G (eds) Arqueología de Fuego-Patagonia. Levantando Piedras, Desenterrando Huesos... y Develando Arcanos. Punta Arenas, Chile: Centro de Est…	n/a	14C
Casa del Minero 1	Argentina	-48.5758	-68.9125	cave	n	unreported	unreported	n/a	stratigraphic unit 3c o inferior	unreported	charcoal	unreported	n/a	n/a	unreported	n/a	unreported	n/a	AA-45705	10250	110	Paunero, R.S., Frank, A.D., Skarbun, F., Rosales, G., Cueto, M., Zapata, G., Paunero, M., Lunazzi, N. and Del Giorgio, M., 2007. Análisis de la tecnología lítica del sitio Casa del Minero 1, Meseta Central de Santa Cruz. In: Morello F, Prieto A, and Bahamonde G (eds) Arqueología de Fuego-Patagonia. Levantando Piedras, Desenterrando Huesos... y Develando Arcanos. Punta Arenas, Chile: Centro de Est…	n/a	14C
Casa del Minero 1	Argentina	-48.5758	-68.9125	cave	n	unreported	Lama gracilis	unreported	stratigraphic unit 4	unreported	bone collagen	ORAU Pcode AF	10.8	3.3	45.6	16.3	-18.3	4.2	OxA-26128	10750	45	Paunero, R.S., Frank, A.D., Skarbun, F., Rosales, G., Cueto, M., Zapata, G., Paunero, M., Lunazzi, N. and Del Giorgio, M., 2007. Análisis de la tecnología lítica del sitio Casa del Minero 1, Meseta Central de Santa Cruz. In: Morello F, Prieto A, and Bahamonde G (eds) Arqueología de Fuego-Patagonia. Levantando Piedras, Desenterrando Huesos... y Develando Arcanos. Punta Arenas, Chile: Centro de Est…	n/a	14C
Casa del Minero 1	Argentina	-48.5758	-68.9125	cave	n	unreported	unreported	n/a	stratigraphic unit 4	unreported	charcoal	unreported	n/a	n/a	unreported	n/a	-24.6	n/a	AA-37208	10967	55	Paunero, R.S., Frank, A.D., Skarbun, F., Rosales, G., Cueto, M., Zapata, G., Paunero, M., Lunazzi, N. and Del Giorgio, M., 2007. Análisis de la tecnología lítica del sitio Casa del Minero 1, Meseta Central de Santa Cruz. In: Morello F, Prieto A, and Bahamonde G (eds) Arqueología de Fuego-Patagonia. Levantando Piedras, Desenterrando Huesos... y Develando Arcanos. Punta Arenas, Chile: Centro de Est…	n/a	14C
Casa del Minero 1	Argentina	-48.5758	-68.9125	cave	n	unreported	unreported	n/a	stratigraphic unit 4	unreported	charcoal	unreported	n/a	n/a	unreported	n/a	-25.9	n/a	AA-37207	10999	55	Paunero, R.S., Frank, A.D., Skarbun, F., Rosales, G., Cueto, M., Zapata, G., Paunero, M., Lunazzi, N. and Del Giorgio, M., 2007. Análisis de la tecnología lítica del sitio Casa del Minero 1, Meseta Central de Santa Cruz. In: Morello F, Prieto A, and Bahamonde G (eds) Arqueología de Fuego-Patagonia. Levantando Piedras, Desenterrando Huesos... y Develando Arcanos. Punta Arenas, Chile: Centro de Est…	n/a	14C
Cerro El Sombrero Abrigo 1	Argentina	-37.8166	-58.5666	rockshelter	n	unreported	unreported	n/a	unit 1	unreported	charcoal	unreported	n/a	n/a	unreported	n/a	unreported	n/a	AA-5221	8060	140	Prates, L., Politis, G. and Steele, J., 2013. Radiocarbon chronology of the early human occupation of Argentina. Quaternary International, 301, pp.104-122.	n/a	14C
Cerro El Sombrero Abrigo 1	Argentina	-37.8166	-58.5666	rockshelter	n	unreported	unreported	n/a	unit 1	unreported	charcoal	unreported	n/a	n/a	unreported	n/a	unreported	n/a	AA-4766	10270	85	Prates, L., Politis, G. and Steele, J., 2013. Radiocarbon chronology of the early human occupation of Argentina. Quaternary International, 301, pp.104-122.	n/a	14C
Cerro El Sombrero Abrigo 1	Argentina	-37.8166	-58.5666	rockshelter	n	unreported	unreported	n/a	unit 1	unreported	charcoal	unreported	n/a	n/a	unreported	n/a	unreported	n/a	AA-5220	10480	70	Prates, L., Politis, G. and Steele, J., 2013. Radiocarbon chronology of the early human occupation of Argentina. Quaternary International, 301, pp.104-122.	n/a	14C
Cerro El Sombrero Abrigo 1	Argentina	-37.8166	-58.5666	rockshelter	n	unreported	unreported	n/a	unit 1	unreported	charcoal	unreported	n/a	n/a	unreported	n/a	unreported	n/a	AA-4767	10675	110	Prates, L., Politis, G. and Steele, J., 2013. Radiocarbon chronology of the early human occupation of Argentina. Quaternary International, 301, pp.104-122.	n/a	14C
Cerro El Sombrero Abrigo 1	Argentina	-37.8166	-58.5666	rockshelter	n	unreported	unreported	n/a	unit 1	unreported	charcoal	unreported	n/a	n/a	unreported	n/a	unreported	n/a	AA-4765	10725	90	Prates, L., Politis, G. and Steele, J., 2013. Radiocarbon chronology of the early human occupation of Argentina. Quaternary International, 301, pp.104-122.	n/a	14C
Cerro La China I	Argentina	-37.95	-58.6166	rockshelter	n	unreported	unreported	n/a	nivel 2	unreported	charcoal	unreported	n/a	n/a	unreported	n/a	unreported	n/a	AA-8954	10525	75	Politis, G., Messineo, P.G. and Kaufmann, C., 2004. El poblamiento temprano de las llanuras pampeanas de Argentina y Uruguay. Complutum, 15, pp.207-224.	n/a	14C	Fishtail technology
Cerro La China I	Argentina	-37.95	-58.6166	rockshelter	n	unreported	unreported	n/a	nivel 2	unreported	charcoal	unreported	n/a	n/a	unreported	n/a	unreported	n/a	I-12741	10720	150	Flegenheimer, N., 1987. Excavaciones en el sitio 3, Cerro La China, Provincia de Buenos Aires. Relaciones de la Sociedad Argentina de Antropología, 17.	n/a	14C	Fishtail technology
Cerro La China I	Argentina	-37.95	-58.6166	rockshelter	n	unreported	unreported	n/a	nivel 2	unreported	charcoal	unreported	n/a	n/a	unreported	n/a	unreported	n/a	AA-8952	10745	75	Prates, L., Politis, G. and Steele, J., 2013. Radiocarbon chronology of the early human occupation of Argentina. Quaternary International, 301, pp.104-122.	n/a	14C
Cerro La China I	Argentina	-37.95	-58.6166	rockshelter	n	unreported	unreported	n/a	nivel 2	unreported	charcoal	unreported	n/a	n/a	unreported	n/a	unreported	n/a	AA-1327	10790	120	Flegenheimer, N., 1987. Excavaciones en el sitio 3, Cerro La China, Provincia de Buenos Aires. Relaciones de la Sociedad Argentina de Antropología, 17.	n/a	14C	Fishtail technology
Cerro La China I	Argentina	-37.95	-58.6166	rockshelter	n	unreported	unreported	n/a	nivel 2	unreported	charcoal	unreported	n/a	n/a	unreported	n/a	unreported	n/a	AA-8953	10804	75	Prates, L., Politis, G. and Steele, J., 2013. Radiocarbon chronology of the early human occupation of Argentina. Quaternary International, 301, pp.104-122.	n/a	14C
Cerro La China II	Argentina	-37.95	-58.6166	open-air	n	unreported	unreported	n/a	nivel 2	unreported	charcoal	unreported	n/a	n/a	unreported	n/a	unreported	n/a	AA-8956	10560	75	Flegenheimer, N., 1987. Excavaciones en el sitio 3, Cerro La China, Provincia de Buenos Aires. Relaciones de la Sociedad Argentina de Antropología, 17.	n/a	14C	Fishtail technology
Cerro La China II	Argentina	-37.95	-58.6166	open-air	n	unreported	unreported	n/a	nivel 2	unreported	charcoal	unreported	n/a	n/a	unreported	n/a	unreported	n/a	AA-8955	11150	135	Flegenheimer, N., 1987. Excavaciones en el sitio 3, Cerro La China, Provincia de Buenos Aires. Relaciones de la Sociedad Argentina de Antropología, 17.	n/a	14C	Fishtail technology
Cerro La China III	Argentina	-37.95	-58.6166	open-air	n	unreported	unreported	n/a	cuadrícula 3, 10cm por sobre la base del nivel Componente Inferior	1	charcoal	unreported	n/a	n/a	unreported	n/a	unreported	n/a	AA-1328	10610	180	Flegenheimer, N., 1987. Excavaciones en el sitio 3, Cerro La China, Provincia de Buenos Aires. Relaciones de la Sociedad Argentina de Antropología, 17.	n/a	14C	uniface/biface technology
Cerro Tres Tetas	Argentina	-48.1494	-68.9333	open-air	n	unreported	unreported	unreported	4	unreported	unreported	unreported	unreported	unreported	unreported	unreported	unreported	unreported	LP-538	552	70	Paunero R.S., 2003. The presence of a Pleistocene colonizing culture in La Maria archaeological locality, Casa del Minero 1. In: Miotti L, Salemme M, and Flegenheimer N (eds) Where the South Winds Blow: Ancient Evidence of Paleo South Americans. Texas, United States of America: Center for the Study of the First Americans (CSFA), Texas A&M University, pp. 127–132.	n/a	14C
Cerro Tres Tetas	Argentina	-48.1494	-68.9333	open-air	n	unreported	unreported	unreported	3a lower	unreported	unreported	unreported	unreported	unreported	unreported	unreported	unreported	unreported	LP-1180	1340	50	Paunero R.S., 2003. The presence of a Pleistocene colonizing culture in La Maria archaeological locality, Casa del Minero 1. In: Miotti L, Salemme M, and Flegenheimer N (eds) Where the South Winds Blow: Ancient Evidence of Paleo South Americans. Texas, United States of America: Center for the Study of the First Americans (CSFA), Texas A&M University, pp. 127–132.	n/a	14C
Cerro Tres Tetas	Argentina	-48.1494	-68.9333	open-air	n	unreported	unreported	unreported	3a upper	unreported	unreported	unreported	unreported	unreported	unreported	unreported	unreported	unreported	LP-770	830	60	Paunero R.S., 2003. The presence of a Pleistocene colonizing culture in La Maria archaeological locality, Casa del Minero 1. In: Miotti L, Salemme M, and Flegenheimer N (eds) Where the South Winds Blow: Ancient Evidence of Paleo South Americans. Texas, United States of America: Center for the Study of the First Americans (CSFA), Texas A&M University, pp. 127–132.	n/a	14C
Cerro Tres Tetas	Argentina	-48.1494	-68.9333	open-air	n	unreported	unreported	unreported	3b	unreported	unreported	unreported	unreported	unreported	unreported	unreported	unreported	unreported	LP-541	2190	70	Paunero R.S., 2003. The presence of a Pleistocene colonizing culture in La Maria archaeological locality, Casa del Minero 1. In: Miotti L, Salemme M, and Flegenheimer N (eds) Where the South Winds Blow: Ancient Evidence of Paleo South Americans. Texas, United States of America: Center for the Study of the First Americans (CSFA), Texas A&M University, pp. 127–132.	n/a	14C
Cerro Tres Tetas	Argentina	-48.1494	-68.9333	open-air	n	S1	Schinus sp.	n/a	5 lower	unreported	charcoal	unreported	n/a	n/a	unreported	n/a	unreported	n/a	LP-781	10850	150	Paunero R.S., 2003. The presence of a Pleistocene colonizing culture in La Maria archaeological locality, Casa del Minero 1. In: Miotti L, Salemme M, and Flegenheimer N (eds) Where the South Winds Blow: Ancient Evidence of Paleo South Americans. Texas, United States of America: Center for the Study of the First Americans (CSFA), Texas A&M University, pp. 127–132.	n/a	14C
Cerro Tres Tetas	Argentina	-48.1494	-68.9333	open-air	n	S1	Schinus sp.	n/a	5 lower	unreported	charcoal	unreported	n/a	n/a	unreported	n/a	-23.5	n/a	AA-39366	10853	70	Paunero R.S., 2003. The presence of a Pleistocene colonizing culture in La Maria archaeological locality, Casa del Minero 1. In: Miotti L, Salemme M, and Flegenheimer N (eds) Where the South Winds Blow: Ancient Evidence of Paleo South Americans. Texas, United States of America: Center for the Study of the First Americans (CSFA), Texas A&M University, pp. 127–132.	n/a	14C	replicates: LP-525, AA-39366 and OxA-9244
Cerro Tres Tetas	Argentina	-48.1494	-68.9333	open-air	n	S1	Schinus sp.	n/a	5 lower	unreported	charcoal	unreported	n/a	n/a	unreported	n/a	-22.2	n/a	OxA-9244	10915	65	Paunero R.S., 2003. The presence of a Pleistocene colonizing culture in La Maria archaeological locality, Casa del Minero 1. In: Miotti L, Salemme M, and Flegenheimer N (eds) Where the South Winds Blow: Ancient Evidence of Paleo South Americans. Texas, United States of America: Center for the Study of the First Americans (CSFA), Texas A&M University, pp. 127–132.	n/a	14C	replicates: LP-525, AA-39366 and OxA-9244
Cerro Tres Tetas	Argentina	-48.1494	-68.9333	open-air	n	S2	Schinus sp.	n/a	5 lower	unreported	charcoal	unreported	n/a	n/a	unreported	n/a	-23	n/a	AA-39368	11015	66	Paunero R.S., 2003. The presence of a Pleistocene colonizing culture in La Maria archaeological locality, Casa del Minero 1. In: Miotti L, Salemme M, and Flegenheimer N (eds) Where the South Winds Blow: Ancient Evidence of Paleo South Americans. Texas, United States of America: Center for the Study of the First Americans (CSFA), Texas A&M University, pp. 127–132.	n/a	14C	replicates: AA-10745 and -39368
Cerro Tres Tetas	Argentina	-48.1494	-68.9333	open-air	n	S2	Schinus sp.	n/a	5 lower	unreported	charcoal	unreported	n/a	n/a	unreported	n/a	unreported	n/a	AA-22233	11100	150	Paunero R.S., 2003. The presence of a Pleistocene colonizing culture in La Maria archaeological locality, Casa del Minero 1. In: Miotti L, Salemme M, and Flegenheimer N (eds) Where the South Winds Blow: Ancient Evidence of Paleo South Americans. Texas, United States of America: Center for the Study of the First Americans (CSFA), Texas A&M University, pp. 127–132.	n/a	14C
Cerro Tres Tetas	Argentina	-48.1494	-68.9333	open-air	n	S2	Schinus sp.	n/a	5 lower	unreported	charcoal	unreported	n/a	n/a	unreported	n/a	-22.5	n/a	OxA-10745	11145	60	Steele, J. and Politis, G., 2009. AMS 14C dating of early human occupation of southern South America. Journal of archaeological science, 36(2), pp.419-429.	n/a	14C	replicates: AA-10745 and -39368
Cerro Tres Tetas	Argentina	-48.1494	-68.9333	open-air	n	S2	Schinus sp.	n/a	5 lower	unreported	charcoal	unreported	n/a	n/a	unreported	n/a	unreported	n/a	LP-525	11560	140	Paunero R.S., 2003. The presence of a Pleistocene colonizing culture in La Maria archaeological locality, Casa del Minero 1. In: Miotti L, Salemme M, and Flegenheimer N (eds) Where the South Winds Blow: Ancient Evidence of Paleo South Americans. Texas, United States of America: Center for the Study of the First Americans (CSFA), Texas A&M University, pp. 127–132.	n/a	14C	replicates: LP-525, AA-39366 and OxA-9244
Cerro Tres Tetas	Argentina	-48.1494	-68.9333	open-air	n	S2	unreported	n/a	5 upper	unreported	charcoal	unreported	n/a	n/a	unreported	n/a	unreported	n/a	LP-800	10260	110	Paunero R.S., 2003. The presence of a Pleistocene colonizing culture in La Maria archaeological locality, Casa del Minero 1. In: Miotti L, Salemme M, and Flegenheimer N (eds) Where the South Winds Blow: Ancient Evidence of Paleo South Americans. Texas, United States of America: Center for the Study of the First Americans (CSFA), Texas A&M University, pp. 127–132.	n/a	14C
Cerro Tres Tetas	Argentina	-48.1494	-68.9333	open-air	n	unreported	unreported	unreported	CP hay layer (between E and 3a lower)	unreported	unreported	unreported	unreported	unreported	unreported	unreported	unreported	unreported	LP-1187	1740	60	Paunero R.S., 2003. The presence of a Pleistocene colonizing culture in La Maria archaeological locality, Casa del Minero 1. In: Miotti L, Salemme M, and Flegenheimer N (eds) Where the South Winds Blow: Ancient Evidence of Paleo South Americans. Texas, United States of America: Center for the Study of the First Americans (CSFA), Texas A&M University, pp. 127–132.	n/a	14C
Cueva Burucuyá	Argentina	-37.8	-58.1	cave	n	unreported	unreported	n/a	unreported	unreported	charcoal	unreported	n/a	n/a	unreported	n/a	unreported	n/a	LP-863	10000	120	Mazzanti, D., 2003. Human settlements in caves and rockshelters during the PleistoceneeHolocene transition in the Eastern Tandilia Range, Pampean Region, Argentina. In: Miotti, L., Salemme, M., Flegenheimer, N. (Eds.), From Where the South Winds Blows: Ancient Evidence for Paleo South Americans. Texas A&M University Press, Texas, pp. 57e61.	n/a	14C	coordinates approximated; uniface/biface technology
Cueva Burucuyá	Argentina	-37.8	-58.1	cave	n	unreported	unreported	n/a	unreported	unreported	charcoal	unreported	n/a	n/a	unreported	n/a	unreported	n/a	AA-94640	10672	56	Mazzanti, D., Martínez, G. and Quintana, C., 2012. Early settlements in eastern Tandilia, Buenos Aires Province, Argentina: archaeological contexts and site-formation processes. Late Pleistocene Peopling of Latin America, pp.99-103.	n/a	14C	coordinates approximated; uniface/biface technology
Cueva El Abra	Argentina	-37.4	-58.9	cave	n	unreported	unreported	unreported	unreported	unreported	charcoal	unreported	n/a	n/a	unreported	n/a	unreported	n/a	AA-94641	10270	200	Mazzanti, D., Martínez, G. and Quintana, C., 2012. Early settlements in eastern Tandilia, Buenos Aires Province, Argentina: archaeological contexts and site-formation processes. Late Pleistocene Peopling of Latin America, pp.99-103.	n/a	14C	coordinates approximated
Cueva La Brava	Argentina	-37.8	-58.1	cave	n	unreported	unreported	unreported	unreported	unreported	charcoal	unreported	n/a	n/a	unreported	n/a	unreported	n/a	AA-9463	10178	54	Mazzanti, D., Martínez, G. and Quintana, C., 2012. Early settlements in eastern Tandilia, Buenos Aires Province, Argentina: archaeological contexts and site-formation processes. Late Pleistocene Peopling of Latin America, pp.99-103.	n/a	14C	coordinates approximated; uniface/biface technology
Cueva Tixi	Argentina	-37.4	-58.9	cave	n	unreported	unreported	unreported	unreported	unreported	charcoal	unreported	n/a	n/a	unreported	n/a	unreported	n/a	AA-12131	10045	95	Mazzanti, D., Martínez, G. and Quintana, C., 2012. Early settlements in eastern Tandilia, Buenos Aires Province, Argentina: archaeological contexts and site-formation processes. Late Pleistocene Peopling of Latin America, pp.99-103.	n/a	14C	coordinates approximated; uniface/biface technology
Cueva Tixi	Argentina	-37.4	-58.9	cave	n	unreported	unreported	unreported	unreported	unreported	charcoal	unreported	n/a	n/a	unreported	n/a	unreported	n/a	AA-12130	10375	90	Mazzanti, D., Martínez, G. and Quintana, C., 2012. Early settlements in eastern Tandilia, Buenos Aires Province, Argentina: archaeological contexts and site-formation processes. Late Pleistocene Peopling of Latin America, pp.99-103.	n/a	14C	coordinates approximated; uniface/biface technology
Cueva Túnel	Argentina	-48.4575	-68.8725	cave	n	unreported	unreported	unreported	unreported	unreported	unreported	unreported	unreported	unreported	unreported	unreported	unreported	unreported	AA-71148	10400	100	Prates, L., Politis, G. and Steele, J., 2013. Radiocarbon chronology of the early human occupation of Argentina. Quaternary International, 301, pp.104-122.	n/a	14C
Cueva Túnel	Argentina	-48.4575	-68.8725	cave	n	unreported	unreported	unreported	unreported	unreported	unreported	unreported	unreported	unreported	unreported	unreported	unreported	unreported	AA-71147	10408	59	Prates, L., Politis, G. and Steele, J., 2013. Radiocarbon chronology of the early human occupation of Argentina. Quaternary International, 301, pp.104-122.	n/a	14C
Cueva Túnel	Argentina	-48.4575	-68.8725	cave	n	unreported	unreported	unreported	unreported	unreported	unreported	unreported	unreported	unreported	unreported	unreported	unreported	unreported	LP-1965	10420	180	Prates, L., Politis, G. and Steele, J., 2013. Radiocarbon chronology of the early human occupation of Argentina. Quaternary International, 301, pp.104-122.	n/a	14C
Cueva Túnel	Argentina	-48.4575	-68.8725	cave	n	unreported	unreported	unreported	unreported	unreported	unreported	unreported	unreported	unreported	unreported	unreported	unreported	unreported	AA-82496	10510	100	Prates, L., Politis, G. and Steele, J., 2013. Radiocarbon chronology of the early human occupation of Argentina. Quaternary International, 301, pp.104-122.	n/a	14C
Cueva Zoro	Argentina	-37.8166	-58.6333	rockshelter	n	unreported	unreported	n/a	paleosuelo c	0.5	carbón	unreported	n/a	n/a	unreported	n/a	unreported	n/a	AA-82706	10094	62	Mazzia N., 2011. Lugares y paisajes de cazadores-recolectores en la pampa bonaerense: Cambios y continuidades durante el Pleistoceno final-Holoceno. González de Bonaveri MI (ed.). Doctor en Ciencias Naturales. Universidad Nacional de La Plata. Available at: https://sedici.unlp.edu.ar/handle/10915/83432.	n/a	14C	uniface/biface technology
Cueva Zoro	Argentina	-37.8166	-58.6333	rockshelter	n	unreported	unreported	n/a	paleosuelo c	0.64	carbón	unreported	n/a	n/a	unreported	n/a	unreported	n/a	AA-82707	10153	61	Mazzia N., 2011. Lugares y paisajes de cazadores-recolectores en la pampa bonaerense: Cambios y continuidades durante el Pleistoceno final-Holoceno. González de Bonaveri MI (ed.). Doctor en Ciencias Naturales. Universidad Nacional de La Plata. Available at: https://sedici.unlp.edu.ar/handle/10915/83432.	n/a	14C	uniface/biface technology
El Alto 3	Argentina	-31.3988	-64.7388	rockshelter	n	unreported	unreported	n/a	sedimentary unit 1	1.19	unreported	unreported	unreported	unreported	unreported	unreported	unreported	unreported	LP-1278	670	50	Rivero, D.E. and Roldán F., 2005. Initial peopling of Córdoba mountains, Argentina. First evidences from El Alto 3. Current Research in the Pleistocene, 22. Center for the Study of the First Americans.	n/a	14C
El Alto 3	Argentina	-31.3988	-64.7388	rockshelter	n	unreported	unreported	n/a	sedimentary unit 2	1.19	unreported	unreported	unreported	unreported	unreported	unreported	unreported	unreported	LP-1604	1690	70	Rivero, D.E. and Roldán F., 2005. Initial peopling of Córdoba mountains, Argentina. First evidences from El Alto 3. Current Research in the Pleistocene, 22. Center for the Study of the First Americans.	n/a	14C
El Alto 3	Argentina	-31.3988	-64.7388	rockshelter	n	unreported	unreported	n/a	sedimentary unit 2	1.19	unreported	unreported	unreported	unreported	unreported	unreported	unreported	unreported	LP-1287	2770	80	Rivero, D.E. and Roldán F., 2005. Initial peopling of Córdoba mountains, Argentina. First evidences from El Alto 3. Current Research in the Pleistocene, 22. Center for the Study of the First Americans.	n/a	14C
El Alto 3	Argentina	-31.3988	-64.7388	rockshelter	n	unreported	unreported	n/a	sedimentary unit 2	1.19	unreported	unreported	unreported	unreported	unreported	unreported	unreported	unreported	LP-1502	2990	70	Rivero, D.E. and Roldán F., 2005. Initial peopling of Córdoba mountains, Argentina. First evidences from El Alto 3. Current Research in the Pleistocene, 22. Center for the Study of the First Americans.	n/a	14C
El Alto 3	Argentina	-31.3988	-64.7388	rockshelter	n	unreported	unreported	n/a	sedimentary unit 4	1.19	charcoal	unreported	n/a	n/a	unreported	n/a	unreported	n/a	LP-1420	9790	80	Rivero, D.E. and Roldán F., 2005. Initial peopling of Córdoba mountains, Argentina. First evidences from El Alto 3. Current Research in the Pleistocene, 22. Center for the Study of the First Americans.	n/a	14C
El Alto 3	Argentina	-31.3988	-64.7388	rockshelter	n	unreported	unreported	n/a	sedimentary unit 4	1.27	charcoal	unreported	n/a	n/a	unreported	n/a	unreported	n/a	LP-1506	11010	80	Rivero, D.E. and Roldán F., 2005. Initial peopling of Córdoba mountains, Argentina. First evidences from El Alto 3. Current Research in the Pleistocene, 22. Center for the Study of the First Americans.	n/a	14C
El Trébol	Argentina	-41.0733	-71.4866	cave	n	unreported	Mylodontidae	dermal ossicle	level 5	unreported	dermal ossicle	unreported	unreported	unreported	unreported	unreported	unreported	unreported	AA-65707	10570	130	Hajduk, A., Albornoz, A. and Lezcano, M.J., 2006. Levels with extinct fauna in the forest rockshelter El Trébol (Northwest Patagonia, Argentina). Current Research in Pleistocene, 23, pp.55-57.	n/a	14C	uniface/biface technology
Gruta del Indio	Argentina	-34.75	-68.3666	cave	n	unreported	unreported	n/a	Atuel II	unreported	piel/cubierta funeraria momia 1	unreported	n/a	n/a	unreported	n/a	unreported	n/a	GrN-5397	1910	60	Gil, A.F., 2006. Arqueología de La Payunia (Mendoza, Argentina): El poblamiento humano en los márgenes de la agricultura. BAR Publishing.	n/a	14C
Gruta del Indio	Argentina	-34.75	-68.3666	cave	n	unreported	Zea mays	n/a	Atuel II	unreported	mazorca maiz	unreported	n/a	n/a	unreported	n/a	unreported	n/a	GrN-5396	2065	40	Gil, A.F., 2006. Arqueología de La Payunia (Mendoza, Argentina): El poblamiento humano en los márgenes de la agricultura. BAR Publishing.	n/a	14C
Gruta del Indio	Argentina	-34.75	-68.3666	cave	n	unreported	unreported	n/a	Atuel II	unreported	semilla poroto	unreported	n/a	n/a	unreported	n/a	unreported	n/a	GrN-5398	2095	95	Gil, A.F., 2006. Arqueología de La Payunia (Mendoza, Argentina): El poblamiento humano en los márgenes de la agricultura. BAR Publishing.	n/a	14C
Gruta del Indio	Argentina	-34.75	-68.3666	cave	n	unreported	Ch. quinoa	n/a	Atuel II	unreported	Ch. quinoa	unreported	n/a	n/a	unreported	n/a	unreported	n/a	LP-823	2200	70	Gil, A.F., 2006. Arqueología de La Payunia (Mendoza, Argentina): El poblamiento humano en los márgenes de la agricultura. BAR Publishing.	n/a	14C
Gruta del Indio	Argentina	-34.75	-68.3666	cave	n	unreported	unreported	n/a	Atuel II	unreported	semillas porotos	unreported	n/a	n/a	unreported	n/a	unreported	n/a	GrN-5493	2210	90	Gil, A.F., 2006. Arqueología de La Payunia (Mendoza, Argentina): El poblamiento humano en los márgenes de la agricultura. BAR Publishing.	n/a	14C
Gruta del Indio	Argentina	-34.75	-68.3666	cave	n	unreported	Phragmites australis & Poaceae	unreported	Atuel III	unreported	gramíneas y carrizo	unreported	n/a	n/a	unreported	n/a	unreported	n/a	LP-761	2300	60	Gil, A.F., 2006. Arqueología de La Payunia (Mendoza, Argentina): El poblamiento humano en los márgenes de la agricultura. BAR Publishing.	n/a	14C
Gruta del Indio	Argentina	-34.75	-68.3666	cave	n	unreported	Geoffroea decorticans	unreported	Atuel III	unreported	madera de chañar	unreported	n/a	n/a	unreported	n/a	unreported	n/a	GrN-5395	3830	40	Gil, A.F., 2006. Arqueología de La Payunia (Mendoza, Argentina): El poblamiento humano en los márgenes de la agricultura. BAR Publishing.	n/a	14C
Gruta del Indio	Argentina	-34.75	-68.3666	cave	n	unreported	unreported	n/a	Atuel IV	unreported	carbón	unreported	n/a	n/a	unreported	n/a	-17.1	n/a	GrN-5394	8045	55	Gil, A.F., 2006. Arqueología de La Payunia (Mendoza, Argentina): El poblamiento humano en los márgenes de la agricultura. BAR Publishing.	n/a	14C
Gruta del Indio	Argentina	-34.75	-68.3666	cave	n	unreported	unreported	n/a	Atuel IV	unreported	carbón	unreported	n/a	n/a	unreported	n/a	unreported	n/a	LP-854	8920	110	Gil, A.F., 2006. Arqueología de La Payunia (Mendoza, Argentina): El poblamiento humano en los márgenes de la agricultura. BAR Publishing.	n/a	14C
Gruta del Indio	Argentina	-34.75	-68.3666	cave	n	unreported	unreported	n/a	Atuel IV	unreported	boñiga	unreported	n/a	n/a	unreported	n/a	unreported	n/a	LP-925	8990	80	Gil, A.F., 2006. Arqueología de La Payunia (Mendoza, Argentina): El poblamiento humano en los márgenes de la agricultura. BAR Publishing.	n/a	14C
Gruta del Indio	Argentina	-34.75	-68.3666	cave	n	unreported	unreported	n/a	Atuel IV	unreported	carbón	unreported	n/a	n/a	unreported	n/a	unreported	n/a	LP-986	9160	90	Gil, A.F., 2006. Arqueología de La Payunia (Mendoza, Argentina): El poblamiento humano en los márgenes de la agricultura. BAR Publishing.	n/a	14C
Gruta del Indio	Argentina	-34.75	-68.3666	cave	n	unreported	unreported	n/a	Atuel IV	unreported	carbón	unreported	n/a	n/a	unreported	n/a	unreported	n/a	LP-991	9510	90	Gil, A.F., 2006. Arqueología de La Payunia (Mendoza, Argentina): El poblamiento humano en los márgenes de la agricultura. BAR Publishing.	n/a	14C
Gruta del Indio	Argentina	-34.75	-68.3666	cave	n	unreported	Mylodon sp.	unreported	Atuel IV	unreported	dermal ossicles	unreported	n/a	n/a	unreported	n/a	-11.5	n/a	GrN-5772	9560	90	Gil, A.F., 2006. Arqueología de La Payunia (Mendoza, Argentina): El poblamiento humano en los márgenes de la agricultura. BAR Publishing.	n/a	14C
Gruta del Indio	Argentina	-34.75	-68.3666	cave	n	unreported	unreported	n/a	Atuel IV	unreported	carbón	unreported	n/a	n/a	unreported	n/a	unreported	n/a	LP-941	9580	105	Gil, A.F., 2006. Arqueología de La Payunia (Mendoza, Argentina): El poblamiento humano en los márgenes de la agricultura. BAR Publishing.	n/a	14C
Gruta del Indio	Argentina	-34.75	-68.3666	cave	n	unreported	unreported	n/a	Atuel IV	unreported	carbón	unreported	n/a	n/a	unreported	n/a	unreported	n/a	LP-860	9590	120	Gil, A.F., 2006. Arqueología de La Payunia (Mendoza, Argentina): El poblamiento humano en los márgenes de la agricultura. BAR Publishing.	n/a	14C
Gruta del Indio	Argentina	-34.75	-68.3666	cave	n	unreported	unreported	n/a	Atuel IV	unreported	boñiga	unreported	n/a	n/a	unreported	n/a	unreported	n/a	A-1282	9650	800	Long, A., Martin, P.S. and Lagiglia, H.A., 1997. Ground sloth extinction and human occupation at Gruta del Indio, Argentina. Radiocarbon, 40(2), pp.693-700.	n/a	14C
Gruta del Indio	Argentina	-34.75	-68.3666	cave	n	unreported	unreported	n/a	Atuel IV	unreported	carbón	unreported	n/a	n/a	unreported	n/a	unreported	n/a	LP-876	9700	110	Gil, A.F., 2006. Arqueología de La Payunia (Mendoza, Argentina): El poblamiento humano en los márgenes de la agricultura. BAR Publishing.	n/a	14C
Gruta del Indio	Argentina	-34.75	-68.3666	cave	n	AL-75-4	unreported	n/a	Atuel IV	unreported	carbón	unreported	n/a	n/a	unreported	n/a	-22.8	n/a	A-1637	9740	280	Gil, A.F., 2006. Arqueología de La Payunia (Mendoza, Argentina): El poblamiento humano en los márgenes de la agricultura. BAR Publishing.	n/a	14C
Gruta del Indio	Argentina	-34.75	-68.3666	cave	n	AL-75-9	unreported	n/a	Atuel IV	unreported	carbón	unreported	n/a	n/a	unreported	n/a	-22.3	n/a	A-9491	9770	85	Long, A., Martin, P.S. and Lagiglia, H.A., 1997. Ground sloth extinction and human occupation at Gruta del Indio, Argentina. Radiocarbon, 40(2), pp.693-700.	n/a	14C
Gruta del Indio	Argentina	-34.75	-68.3666	cave	n	AL-75-10	unreported	n/a	Atuel IV	unreported	carbón	unreported	n/a	n/a	unreported	n/a	-23.6	n/a	A-9492	9825	95	Long, A., Martin, P.S. and Lagiglia, H.A., 1997. Ground sloth extinction and human occupation at Gruta del Indio, Argentina. Radiocarbon, 40(2), pp.693-700.	n/a	14C
Gruta del Indio	Argentina	-34.75	-68.3666	cave	n	AL-75-13	unreported	n/a	Atuel IV	unreported	carbón	unreported	n/a	n/a	unreported	n/a	-23.4	n/a	A-9495	9890	75	Gil, A.F., 2006. Arqueología de La Payunia (Mendoza, Argentina): El poblamiento humano en los márgenes de la agricultura. BAR Publishing.	n/a	14C
Gruta del Indio	Argentina	-34.75	-68.3666	cave	n	AL-75-7	unreported	n/a	Atuel IV	unreported	carbón	unreported	n/a	n/a	unreported	n/a	-23	n/a	A-9489	9905	140	Gil, A.F., 2006. Arqueología de La Payunia (Mendoza, Argentina): El poblamiento humano en los márgenes de la agricultura. BAR Publishing.	n/a	14C
Gruta del Indio	Argentina	-34.75	-68.3666	cave	n	AL-75-14	unreported	n/a	Atuel IV	unreported	carbón	unreported	n/a	n/a	unreported	n/a	-23	n/a	A-9496	9990	75	Long, A., Martin, P.S. and Lagiglia, H.A., 1997. Ground sloth extinction and human occupation at Gruta del Indio, Argentina. Radiocarbon, 40(2), pp.693-700.	n/a	14C
Gruta del Indio	Argentina	-34.75	-68.3666	cave	n	AL-75-2	unreported	n/a	Atuel IV	unreported	carbón	unreported	n/a	n/a	unreported	n/a	-23.2	n/a	A-9486	10135	95	Gil, A.F., 2006. Arqueología de La Payunia (Mendoza, Argentina): El poblamiento humano en los márgenes de la agricultura. BAR Publishing.	n/a	14C
Gruta del Indio	Argentina	-34.75	-68.3666	cave	n	AL-75-16	unreported	n/a	Atuel IV	unreported	carbón	unreported	n/a	n/a	unreported	n/a	-23.4	n/a	A-9498	10170	70	Gil, A.F., 2006. Arqueología de La Payunia (Mendoza, Argentina): El poblamiento humano en los márgenes de la agricultura. BAR Publishing.	n/a	14C
Gruta del Indio	Argentina	-34.75	-68.3666	cave	n	AL-75-15	unreported	n/a	Atuel IV	unreported	carbón	unreported	n/a	n/a	unreported	n/a	-23	n/a	A-9497	10195	80	Long, A., Martin, P.S. and Lagiglia, H.A., 1997. Ground sloth extinction and human occupation at Gruta del Indio, Argentina. Radiocarbon, 40(2), pp.693-700.	n/a	14C
Gruta del Indio	Argentina	-34.75	-68.3666	cave	n	AL-75-3	unreported	n/a	Atuel IV	unreported	boñiga	unreported	n/a	n/a	unreported	n/a	-21.8	n/a	A-1636	10200	300	Gil, A.F., 2006. Arqueología de La Payunia (Mendoza, Argentina): El poblamiento humano en los márgenes de la agricultura. BAR Publishing.	n/a	14C
Gruta del Indio	Argentina	-34.75	-68.3666	cave	n	AL-75-5	unreported	n/a	Atuel IV	unreported	carbón	unreported	n/a	n/a	unreported	n/a	-22.4	n/a	A-9487	10440	+225/-220	Long, A., Martin, P.S. and Lagiglia, H.A., 1997. Ground sloth extinction and human occupation at Gruta del Indio, Argentina. Radiocarbon, 40(2), pp.693-700.	n/a	14C
Gruta del Indio	Argentina	-34.75	-68.3666	cave	n	AL-75-17	unreported	n/a	Atuel IV	unreported	carbón	unreported	n/a	n/a	unreported	n/a	-23.1	n/a	A-1638	10530	140	Gil, A.F., 2006. Arqueología de La Payunia (Mendoza, Argentina): El poblamiento humano en los márgenes de la agricultura. BAR Publishing.	n/a	14C
Gruta del Indio	Argentina	-34.75	-68.3666	cave	n	AL-75-11	unreported	n/a	Atuel IV	unreported	boñiga	unreported	n/a	n/a	unreported	n/a	-24.7	n/a	A-9493	10900	185	Gil, A.F., 2006. Arqueología de La Payunia (Mendoza, Argentina): El poblamiento humano en los márgenes de la agricultura. BAR Publishing.	n/a	14C
Gruta del Indio	Argentina	-34.75	-68.3666	cave	n	unreported	unreported	n/a	Atuel IV , Quad 7 (70-80 cm)	unreported	boñiga	unreported	n/a	n/a	unreported	n/a	-23.4	n/a	A-1351	10610	210	Gil, A.F., 2006. Arqueología de La Payunia (Mendoza, Argentina): El poblamiento humano en los márgenes de la agricultura. BAR Publishing.	n/a	14C
Gruta del Indio	Argentina	-34.75	-68.3666	cave	n	unreported	unreported	n/a	Atuel IV (?), PSM 6, 0-10 cm	unreported	boñiga	unreported	n/a	n/a	unreported	n/a	unreported	n/a	A-1390	13750	400	Gil, A.F., 2006. Arqueología de La Payunia (Mendoza, Argentina): El poblamiento humano en los márgenes de la agricultura. BAR Publishing.	n/a	14C
Gruta del Indio	Argentina	-34.75	-68.3666	cave	n	unreported	unreported	n/a	Atuel IV, F-3, 2.20 m	unreported	carbón	unreported	n/a	n/a	unreported	n/a	unreported	n/a	A-1373	10930	540	Gil, A.F., 2006. Arqueología de La Payunia (Mendoza, Argentina): El poblamiento humano en los márgenes de la agricultura. BAR Publishing.	n/a	14C
Gruta del Indio	Argentina	-34.75	-68.3666	cave	n	AL-75-8	unreported	n/a	Atuel IV(?)	unreported	boñiga	unreported	n/a	n/a	unreported	n/a	-22.5	n/a	A-9570	11040	130	Gil, A.F., 2006. Arqueología de La Payunia (Mendoza, Argentina): El poblamiento humano en los márgenes de la agricultura. BAR Publishing.	n/a	14C
Gruta del Indio	Argentina	-34.75	-68.3666	cave	n	AL-75-1	unreported	n/a	Atuel IV(?)	unreported	boñiga	unreported	n/a	n/a	unreported	n/a	-24.3	n/a	A-9571	12375	115	Gil, A.F., 2006. Arqueología de La Payunia (Mendoza, Argentina): El poblamiento humano en los márgenes de la agricultura. BAR Publishing.	n/a	14C
Gruta del Indio	Argentina	-34.75	-68.3666	cave	n	unreported	unreported	n/a	Atuel IV(?), Quad 7 (80-90 cm)	unreported	boñiga	unreported	n/a	n/a	unreported	n/a	unreported	n/a	A-1371	11820	180	Gil, A.F., 2006. Arqueología de La Payunia (Mendoza, Argentina): El poblamiento humano en los márgenes de la agricultura. BAR Publishing.	n/a	14C
Gruta del Indio	Argentina	-34.75	-68.3666	cave	n	unreported	unreported	n/a	Atuel IV(?), RR-8, 1.10m deepest level	unreported	boñiga	unreported	n/a	n/a	unreported	n/a	-22.9	n/a	GrN-5558	10950	60	Gil, A.F., 2006. Arqueología de La Payunia (Mendoza, Argentina): El poblamiento humano en los márgenes de la agricultura. BAR Publishing.	n/a	14C
Gruta del Indio	Argentina	-34.75	-68.3666	cave	n	AL-75-12	unreported	n/a	Atuel VI	unreported	boñiga	unreported	n/a	n/a	unreported	n/a	-24	n/a	A-9494	10285	+240/-230	Long, A., Martin, P.S. and Lagiglia, H.A., 1997. Ground sloth extinction and human occupation at Gruta del Indio, Argentina. Radiocarbon, 40(2), pp.693-700.	n/a	14C
Gruta del Indio	Argentina	-34.75	-68.3666	cave	n	unreported	unreported	n/a	Pre Atuel III	unreported	carbón	unreported	n/a	n/a	unreported	n/a	unreported	n/a	LP-873	7430	90	Gil, A.F., 2006. Arqueología de La Payunia (Mendoza, Argentina): El poblamiento humano en los márgenes de la agricultura. BAR Publishing.	n/a	14C
Gruta del Indio	Argentina	-34.75	-68.3666	cave	n	unreported	unreported	n/a	Pre Atuel III	unreported	carbón	unreported	n/a	n/a	unreported	n/a	unreported	n/a	LP-845	7860	90	Gil, A.F., 2006. Arqueología de La Payunia (Mendoza, Argentina): El poblamiento humano en los márgenes de la agricultura. BAR Publishing.	n/a	14C
Gruta del Indio	Argentina	-34.75	-68.3666	cave	n	unreported	unreported	n/a	Quad R-8 (70cm)	unreported	boñiga	unreported	n/a	n/a	unreported	n/a	unreported	n/a	A-1370	24730	860	Long, A., Martin, P.S. and Lagiglia, H.A., 1997. Ground sloth extinction and human occupation at Gruta del Indio, Argentina. Radiocarbon, 40(2), pp.693-700.	n/a	14C
Inca Cueva 4	Argentina	-23	-65.45	rockshelter	y	unreported	unreported	unreported	capa 2	unreported	unreported	unreported	unreported	unreported	unreported	unreported	unreported	unreported	LP-137	10620	140	Ottonello, M. and Ruthsatz, B., 1986. El arte rupestre en asentamientos precerámicos de la Puna Argentina. Runa: archivo para las ciencias del hombre, 16(1), pp.29-57.	n/a	14C	uniface/biface technology; presence of rock art; 3600-3800 m.a.s.l.
La Cueva de Yavi	Argentina	-22.1166	-65.4666	cave	n	unreported	unreported	unreported	unreported	unreported	unreported	unreported	unreported	unreported	unreported	unreported	unreported	unreported	CSIC-1101	10450	55	Prates, L., Politis, G. and Steele, J., 2013. Radiocarbon chronology of the early human occupation of Argentina. Quaternary International, 301, pp.104-122.	n/a	14C
La Gruta, Laguna 2, C1	Argentina	-48.8261	-69.3961	cave	n	unreported	unreported	unreported	unreported	unreported	unreported	unreported	unreported	unreported	unreported	unreported	unreported	unreported	AA-84225	10477	56	Franco NV, Ambrústolo P, Martucci M, et al. (2010) Early human occupation in the Southern part of the Deseado Massif (Patagonia, Argentina). Current Research in the Pleistocene 27: 13–16.	n/a	14C
La Gruta, Laguna 2, C1	Argentina	-48.8261	-69.3961	cave	n	unreported	unreported	unreported	unreported	unreported	unreported	unreported	unreported	unreported	unreported	unreported	unreported	unreported	AA-76792	10656	54	Franco NV, Ambrústolo P, Martucci M, et al. (2010) Early human occupation in the Southern part of the Deseado Massif (Patagonia, Argentina). Current Research in the Pleistocene 27: 13–16.	n/a	14C
La Gruta, Laguna 2, C1	Argentina	-48.8261	-69.3961	cave	n	unreported	unreported	unreported	unreported	unreported	unreported	unreported	unreported	unreported	unreported	unreported	unreported	unreported	AA-84223	10840	62	Franco NV, Ambrústolo P, Martucci M, et al. (2010) Early human occupation in the Southern part of the Deseado Massif (Patagonia, Argentina). Current Research in the Pleistocene 27: 13–16.	n/a	14C
La Gruta, Laguna 2, C1	Argentina	-48.8261	-69.3961	cave	n	unreported	unreported	unreported	unreported	unreported	unreported	unreported	unreported	unreported	unreported	unreported	unreported	unreported	AA-84224	10845	61	Franco NV, Ambrústolo P, Martucci M, et al. (2010) Early human occupation in the Southern part of the Deseado Massif (Patagonia, Argentina). Current Research in the Pleistocene 27: 13–16.	n/a	14C
La Moderna	Argentina	-37.13	-60.08	open-air	n	LM-1	Doedicurus clavicaudatus	unreported	componente inferior	unreported	bone collagen	unreported	unreported	unreported	unreported	unreported	unreported	unreported	Beta-7824	6555	160	Politis, G.G. and Gutiérrez, M.A., 1998. Gliptodontes y cazadores-recolectores de la región pampeana (Argentina). Latin American Antiquity, 9(2), pp.111-134.	n/a	14C
La Moderna	Argentina	-37.13	-60.08	open-air	n	LM-2-4	Doedicurus clavicaudatus	unreported	componente inferior	unreported	bone collagen	unreported	unreported	unreported	unreported	unreported	unreported	unreported	TO-1507-1	7010	100	Politis, G.G. and Gutiérrez, M.A., 1998. Gliptodontes y cazadores-recolectores de la región pampeana (Argentina). Latin American Antiquity, 9(2), pp.111-134.	n/a	14C
La Moderna	Argentina	-37.13	-60.08	open-air	n	LM-1-4	Doedicurus clavicaudatus	unreported	componente inferior	unreported	bone collagen	unreported	unreported	unreported	unreported	unreported	unreported	unreported	TO-2610	7460	180	Politis, G.G. and Gutiérrez, M.A., 1998. Gliptodontes y cazadores-recolectores de la región pampeana (Argentina). Latin American Antiquity, 9(2), pp.111-134.	n/a	14C
La Moderna	Argentina	-37.13	-60.08	open-air	n	LM-2-4	Doedicurus clavicaudatus	unreported	componente inferior	unreported	bone collagen	unreported	unreported	unreported	unreported	unreported	unreported	unreported	TO-1507-2	7510	370	Politis, G.G. and Gutiérrez, M.A., 1998. Gliptodontes y cazadores-recolectores de la región pampeana (Argentina). Latin American Antiquity, 9(2), pp.111-134.	n/a	14C
La Moderna	Argentina	-37.13	-60.08	open-air	n	LM-2-4	Doedicurus clavicaudatus	unreported	componente inferior	unreported	bone collagen	unreported	unreported	unreported	unreported	unreported	unreported	unreported	TO-1507	12350	370	Politis, G.G. and Gutiérrez, M.A., 1998. Gliptodontes y cazadores-recolectores de la región pampeana (Argentina). Latin American Antiquity, 9(2), pp.111-134.	n/a	14C	considerada 'como el resultado de una contaminacion secundaria por carbonato'
La Moderna	Argentina	-37.13	-60.08	open-air	n	C-MQ8-1	n/a	n/a	north wall of column 8, immediately above archaeological level	1.57-1.62	soil humate	unreported	n/a	n/a	unreported	n/a	-20.51	n/a	DRI-3012	8284	63	Politis, G.G., Johnson, E., Gutierrez, M. and Hartwell, W.T., 2003. Survival of the Pleistocene fauna: New radiocarbon dates on organic sediments from La Moderna (Pampean region, Argentina). Where the south winds blow. Ancient evidence of Paleo South Americans. Center for the Study of the First Americans, pp.45-50.	n/a	14C
La Moderna	Argentina	-37.13	-60.08	open-air	n	C-MQ8-2	n/a	n/a	north wall of column 8, sediments associated with archaeological material	1.62-1.65	soil humate	unreported	n/a	n/a	unreported	n/a	-23.07	n/a	DRI-3013	7417	107	Politis, G.G., Johnson, E., Gutierrez, M. and Hartwell, W.T., 2003. Survival of the Pleistocene fauna: New radiocarbon dates on organic sediments from La Moderna (Pampean region, Argentina). Where the south winds blow. Ancient evidence of Paleo South Americans. Center for the Study of the First Americans, pp.45-50.	n/a	14C
León Huasi	Argentina	-28.6	-65.6	rockshelter	n	unreported	unreported	unreported	unreported	unreported	unreported	unreported	unreported	unreported	unreported	unreported	unreported	unreported	GAK-13402	10550	300	Prates, L., Politis, G. and Steele, J., 2013. Radiocarbon chronology of the early human occupation of Argentina. Quaternary International, 301, pp.104-122.	n/a	14C	coordinates approximated from location of Huachichocana site
Los Toldos	Argentina	-47.895	-67.8677	cave	n	F.R.A. 98	unreported	n/a	cueva 3, cuadrícula 1, capa 11 (parte inferior)	unreported	pequeñas porciones de carbón juntadas	unreported	n/a	n/a	unreported	n/a	unreported	n/a	unreported	12600	600	Cardich, A.R., Cardich, L.A. and Hajduk, A., 1973. Secuencia arqueológica y cronológica radiocarbónica de la Cueva 3 de Los Toldos (Santa Cruz, Argentina). Relaciones de la Sociedad Argentina de Antropología, 7.	n/a	14C	uniface/biface technology
Los Toldos	Argentina	-47.895	-67.8677	cave	n	F.R.A. 96	unreported	n/a	cueva 3, cuadrícula 1, capa 7 (parte inferior)	unreported	carbón vegetal de un fogón	unreported	n/a	n/a	unreported	n/a	unreported	n/a	unreported	7260	350	Cardich, A.R., Cardich, L.A. and Hajduk, A., 1973. Secuencia arqueológica y cronológica radiocarbónica de la Cueva 3 de Los Toldos (Santa Cruz, Argentina). Relaciones de la Sociedad Argentina de Antropología, 7.	n/a	14C
Los Toldos	Argentina	-47.895	-67.8677	cave	n	F.R.A. 97	unreported	n/a	cueva 3, cuadrícula 1, capa 9 (parte superior)	unreported	carbón vegetal	unreported	n/a	n/a	unreported	n/a	unreported	n/a	unreported	8750	480	Cardich, A.R., Cardich, L.A. and Hajduk, A., 1973. Secuencia arqueológica y cronológica radiocarbónica de la Cueva 3 de Los Toldos (Santa Cruz, Argentina). Relaciones de la Sociedad Argentina de Antropología, 7.	n/a	14C
Paso Otero 5	Argentina	-38.2022	-59.1327	open-air	n	unreported	n/a	n/a	Ab6 soil	unreported	soil (organic matter humates)	unreported	n/a	n/a	unreported	n/a	unreported	n/a	DRI-3573	9399	116	Martínez, G.A., 2001. ‘Fish-tail’projectile points and megamammals: New evidence from Paso Otero 5 (Argentina). Antiquity, 75(289), pp.523-528.	n/a	14C
Paso Otero 5	Argentina	-38.2022	-59.1327	open-air	n	unreported	Lama guanicoe	unreported	archaeological component starting in Puesto Callejón Viejo Palaeosoil	unreported	bone collagen	unreported	unreported	unreported	unreported	unreported	-20.8	unreported	GX-29793	2090	40	Martínez G, Gutiérrez MA and Prado J (2004) New archaeological evidences from the late Pleistocene / early Holocene Paso Otero 5 site ( Pampean Region , Argentina ). Current Research in the Pleistocene 21: 16–19.	n/a	14C	considered anomalous by the authors
Paso Otero 5	Argentina	-38.2022	-59.1327	open-air	n	unreported	Equus (Amerhippus) neogeous	unreported	archaeological component starting in Puesto Callejón Viejo Palaeosoil	unreported	bone collagen	unreported	unreported	unreported	unreported	unreported	-22.3	unreported	GX-29794	2110	30	Martínez G, Gutiérrez MA and Prado J (2004) New archaeological evidences from the late Pleistocene / early Holocene Paso Otero 5 site ( Pampean Region , Argentina ). Current Research in the Pleistocene 21: 16–19.	n/a	14C	considered anomalous by the authors
Paso Otero 5	Argentina	-38.2022	-59.1327	open-air	n	unreported	Macrauchenia cf. patachonica	unreported	archaeological component starting in Puesto Callejón Viejo Palaeosoil	unreported	bone collagen	unreported	unreported	unreported	unreported	unreported	-18.8	unreported	GX-29792	4150	30	Martínez G, Gutiérrez MA and Prado J (2004) New archaeological evidences from the late Pleistocene / early Holocene Paso Otero 5 site ( Pampean Region , Argentina ). Current Research in the Pleistocene 21: 16–19.	n/a	14C	considered anomalous by the authors
Paso Otero 5	Argentina	-38.2022	-59.1327	open-air	n	unreported	Megatherium americanum	unreported	archaeological component starting in Puesto Callejón Viejo Palaeosoil	unreported	bone collagen (burn bone)	unreported	unreported	unreported	unreported	unreported	-22.1	unreported	GX-29795	9560	50	Martínez G, Gutiérrez MA and Prado J (2004) New archaeological evidences from the late Pleistocene / early Holocene Paso Otero 5 site ( Pampean Region , Argentina ). Current Research in the Pleistocene 21: 16–19.	n/a	14C	Fishtal technology
Paso Otero 5	Argentina	-38.2022	-59.1327	open-air	n	unreported	megamammal	unreported	archaeological component starting in Puesto Callejón Viejo Palaeosoil	unreported	bone collagen (burn bone)	unreported	unreported	unreported	unreported	unreported	-20.6	unreported	AA-19291	10190	120	Martínez, G.A., 2001. ‘Fish-tail’projectile points and megamammals: New evidence from Paso Otero 5 (Argentina). Antiquity, 75(289), pp.523-528.	n/a	14C	Fishtal technology
Paso Otero 5	Argentina	-38.2022	-59.1161	open-air	n	S1	Megatherium americanum	rib	archaeological component starting in Puesto Callejón Viejo Palaeosoil	unreported	bone collagen (burn bone)	unreported	unreported	unreported	unreported	unreported	-19.8	unreported	AA-39363	10440	100	Martínez, G.A., 2001. ‘Fish-tail’projectile points and megamammals: New evidence from Paso Otero 5 (Argentina). Antiquity, 75(289), pp.523-528.	n/a	14C	Fishtal technology
Peñas de las Trampas 1.1	Argentina	-26.0175	-67.35	rockshelter	y	unreported	unreported	unreported	unreported	unreported	unreported	unreported	unreported	unreported	unreported	unreported	unreported	unreported	LP-1788	10030	100	Prates, L., Politis, G. and Steele, J., 2013. Radiocarbon chronology of the early human occupation of Argentina. Quaternary International, 301, pp.104-122.	n/a	14C	3582 m.a.s.l.
Peñas de las Trampas 1.1	Argentina	-26.0175	-67.35	rockshelter	y	unreported	unreported	unreported	unreported	unreported	unreported	unreported	unreported	unreported	unreported	unreported	unreported	unreported	UGa-01975	10190	190	Prates, L., Politis, G. and Steele, J., 2013. Radiocarbon chronology of the early human occupation of Argentina. Quaternary International, 301, pp.104-122.	n/a	14C	3582 m.a.s.l.
Piedra Museo AEP-1	Argentina	-47.895	-67.8678	rockshelter	n	S4	Schinus sp.	n/a	5/6 transition	unreported	charcoal	ORAU Pcode ZR	n/a	n/a	8.6	n/a	-21.2	8.6	OxA-9508	9350	130	Steele, J. and Politis, G., 2009. AMS 14C dating of early human occupation of southern South America. Journal of archaeological science, 36(2), pp.419-429.	n/a	14C
Piedra Museo AEP-1	Argentina	-47.895	-67.8678	rockshelter	n	S5	Schinus sp.	n/a	5/6 transition	unreported	charcoal	ORAU Pcode ZR	n/a	n/a	28.4	n/a	-10.5	28.4	OxA-9509	9950	75	Steele, J. and Politis, G., 2009. AMS 14C dating of early human occupation of southern South America. Journal of archaeological science, 36(2), pp.419-429.	n/a	14C
Piedra Museo AEP-1	Argentina	-47.895	-67.8678	rockshelter	n	unreported	Lama guanicoe	unreported	stratigraphic unit 2 bottom	unreported	bone collagen	unreported	unreported	unreported	unreported	unreported	unreported	unreported	LP-450	7670	110	Miotti L, Salemme M, Rabassa J, 2003. 14C chronology at Piedra Museo locality. In: Miotti L, Salemme M, Flegenheimer N (eds) Where the south winds blow. Center for the Study of First Americans and Texas A&M University Press, Ancient evidence of Paleo South Americans, pp 99–104	n/a	14C
Piedra Museo AEP-1	Argentina	-47.895	-67.8678	rockshelter	n	unreported	unreported	n/a	stratigraphic unit 2 middle	unreported	charcoal	unreported	n/a	n/a	unreported	n/a	unreported	n/a	NSRL11167	7470	140	Miotti L, Salemme M, Rabassa J, 2003. 14C chronology at Piedra Museo locality. In: Miotti L, Salemme M, Flegenheimer N (eds) Where the south winds blow. Center for the Study of First Americans and Texas A&M University Press, Ancient evidence of Paleo South Americans, pp 99–104	n/a	14C
Piedra Museo AEP-1	Argentina	-47.895	-67.8678	rockshelter	n	unreported	Lama guanicoe	unreported	stratigraphic unit 4 bottom	unreported	bone	unreported	unreported	unreported	unreported	unreported	unreported	unreported	LP-859	9710	105	Miotti L, Salemme M, Rabassa J, 2003. 14C chronology at Piedra Museo locality. In: Miotti L, Salemme M, Flegenheimer N (eds) Where the south winds blow. Center for the Study of First Americans and Texas A&M University Press, Ancient evidence of Paleo South Americans, pp 99–104	n/a	14C
Piedra Museo AEP-1	Argentina	-47.895	-67.8678	rockshelter	n	unreported	Lama guanicoe	unreported	stratigraphic unit 4 top	unreported	bone	unreported	unreported	unreported	unreported	unreported	-20	unreported	LP-949	9230	105	Miotti L, Salemme M, Rabassa J, 2003. 14C chronology at Piedra Museo locality. In: Miotti L, Salemme M, Flegenheimer N (eds) Where the south winds blow. Center for the Study of First Americans and Texas A&M University Press, Ancient evidence of Paleo South Americans, pp 99–104	n/a	14C
Piedra Museo AEP-1	Argentina	-47.895	-67.8678	rockshelter	n	S6	Schinus sp.	n/a	stratigraphic unit 5 bottom	unreported	charcoal	unreported	n/a	n/a	unreported	n/a	-26.2	n/a	AA-39367	10400	79	Steele, J. and Politis, G., 2009. AMS 14C dating of early human occupation of southern South America. Journal of archaeological science, 36(2), pp.419-429.	n/a	14C	replicates: OxA-9249 and AA-39367
Piedra Museo AEP-1	Argentina	-47.895	-67.8678	rockshelter	n	S6	Schinus sp.	n/a	stratigraphic unit 5 bottom	unreported	charcoal	ORAU Pcode ZR	n/a	n/a	59.4	n/a	-26.6	59.4	OxA-9249	10470	65	Miotti L., 1995. Piedra Museo locality: a special place in the New World. Current Research in the Pleistocene 12(3). CSFA, University of Corvaills Oregon, USA.	n/a	14C	replicates: OxA-9249 and -39367
Piedra Museo AEP-1	Argentina	-47.895	-67.8678	rockshelter	n	unreported	Camelidae	vertebra	stratigraphic unit 5 middle	unreported	bone	unreported	unreported	unreported	unreported	unreported	-25.8	unreported	AA-8428	10400	80	Miotti L, Salemme M, Rabassa J, 2003. 14C chronology at Piedra Museo locality. In: Miotti L, Salemme M, Flegenheimer N (eds) Where the south winds blow. Center for the Study of First Americans and Texas A&M University Press, Ancient evidence of Paleo South Americans, pp 99–104	n/a	14C
Piedra Museo AEP-1	Argentina	-47.895	-67.8678	rockshelter	n	unreported	unreported	n/a	stratigraphic unit 6 bottom	unreported	charcoal	unreported	n/a	n/a	unreported	n/a	unreported	n/a	GrA-9837	10470	60	Miotti L, Salemme M, Rabassa J, 2003. 14C chronology at Piedra Museo locality. In: Miotti L, Salemme M, Flegenheimer N (eds) Where the south winds blow. Center for the Study of First Americans and Texas A&M University Press, Ancient evidence of Paleo South Americans, pp 99–104	n/a	14C
Piedra Museo AEP-1	Argentina	-47.895	-67.8678	rockshelter	n	S3	Hippidion saldiasi	distal humerus	stratigraphic unit 6 bottom	unreported	bone	ORAU Pcode NRC (ultrafiltered excess OxA-8528 collagen)	- (since from previous fraction)	3.3	28.9	10.2	-18.7	2.2	OxA-15870	10675	55	Steele, J. and Politis, G., 2009. AMS 14C dating of early human occupation of southern South America. Journal of archaeological science, 36(2), pp.419-429.	n/a	14C	replicates: OxA-15870, -8528 and AA-39362
Piedra Museo AEP-1	Argentina	-47.895	-67.8678	rockshelter	n	S3	Hippidion saldiasi	distal humerus	stratigraphic unit 6 bottom	unreported	bone	ORAU Pcode AG	3.8	2.9	30.5	12.2	-19.3	0.6	OxA-8528	10925	65	Miotti L, Salemme M, Rabassa J, 2003. 14C chronology at Piedra Museo locality. In: Miotti L, Salemme M, Flegenheimer N (eds) Where the south winds blow. Center for the Study of First Americans and Texas A&M University Press, Ancient evidence of Paleo South Americans, pp 99–104	n/a	14C
Piedra Museo AEP-1	Argentina	-47.895	-67.8678	rockshelter	n	unreported	unreported	n/a	stratigraphic unit 6 bottom	unreported	charcoal	unreported	n/a	n/a	unreported	n/a	-23.4	n/a	AA-27950	11000	65	Miotti L, Salemme M, Rabassa J, 2003. 14C chronology at Piedra Museo locality. In: Miotti L, Salemme M, Flegenheimer N (eds) Where the south winds blow. Center for the Study of First Americans and Texas A&M University Press, Ancient evidence of Paleo South Americans, pp 99–104	n/a	14C
Piedra Museo AEP-1	Argentina	-47.895	-67.8678	rockshelter	n	unreported	unreported	n/a	stratigraphic unit 6 bottom	unreported	charcoal	unreported	n/a	n/a	unreported	n/a	-25	n/a	AA-20125	12890	90	Miotti L, Salemme M, Rabassa J, 2003. 14C chronology at Piedra Museo locality. In: Miotti L, Salemme M, Flegenheimer N (eds) Where the south winds blow. Center for the Study of First Americans and Texas A&M University Press, Ancient evidence of Paleo South Americans, pp 99–104	n/a	14C
Piedra Museo AEP-1	Argentina	-47.895	-67.8678	rockshelter	n	S3	Hippidion saldiasi	distal humerus	stratigraphic unit 6 bottom	unreported	bone	ultrafiltred collagen	unreported	unreported	unreported	unreported	-22.1	unreported	AA-39362	9952	97	Steele, J. and Politis, G., 2009. AMS 14C dating of early human occupation of southern South America. Journal of archaeological science, 36(2), pp.419-429.	n/a	14C	replicates: OxA-15870, -8528 and AA-39362
Piedra Museo AEP-1	Argentina	-47.895	-67.8678	rockshelter	n	S1	Lama guanicoe	femoral diaphysis	stratigraphic unit 6 middle	unreported	bone	ORAU Pcode AG*	1.6	3.1	30.1	11.2	-18.1	3.97	OxA-8527	10390	70	Miotti L, Salemme M, Rabassa J, 2003. 14C chronology at Piedra Museo locality. In: Miotti L, Salemme M, Flegenheimer N (eds) Where the south winds blow. Center for the Study of First Americans and Texas A&M University Press, Ancient evidence of Paleo South Americans, pp 99–104	n/a	14C
Piedra Museo AEP-1	Argentina	-47.895	-67.8678	rockshelter	n	S2	Lama (?)	diaphysis of long bone	SU?	unreported	bone	ORAU Pcode AG	0.5	3.2	33	11.8	-17.7	5.1	OxA-9507	10100	110	Steele, J. and Politis, G., 2009. AMS 14C dating of early human occupation of southern South America. Journal of archaeological science, 36(2), pp.419-429.	n/a	14C
Pintoscayoc 1	Argentina	-22.9444	-65.4182	rockshelter	y	unreported	unreported	unreported	lower layer 6	unreported	unreported	unreported	unreported	unreported	unreported	unreported	unreported	unreported	Beta-79849	10340	70	Llosas, M.I.H., 2005. Pintoscayoc and the Archaeology of the arid Humahuaca Rift Valley, north-western Argentina. In 23 South: Archaeology and Environmental History of the Southern Deserts (pp. 186-198). National Museum of Australia Press.	n/a	14C	projectile point technology; The altitude of the rock-shelter named Pintoscayoc 1 is 3,780 metres
Pintoscayoc 1	Argentina	-22.9444	-65.4182	rockshelter	y	unreported	unreported	unreported	lower layer 6	unreported	unreported	unreported	unreported	unreported	unreported	unreported	unreported	unreported	LP-503	10720	150	Llosas, M.I.H., 2005. Pintoscayoc and the Archaeology of the arid Humahuaca Rift Valley, north-western Argentina. In 23 South: Archaeology and Environmental History of the Southern Deserts (pp. 186-198). National Museum of Australia Press.	n/a	14C	projectile point technology; The altitude of the rock-shelter named Pintoscayoc 1 is 3,780 metres
Cueva Bautista	Bolivia	-21.338	-67.574	rockshelter	y	unreported	unreported	n/a	level D, unit 13	unreported	charcoal	n/a	n/a	n/a	unreported	n/a	-21.1	n/a	AA-91561	2307	42	Capriles, J.M., Albarracin-Jordan, J., Lombardo, U., Osorio, D., Maley, B., Goldstein, S.T., Herrera, K.A., Glascock, M.D., Domic, A.I., Veit, H. and Santoro, C.M., 2016. High-altitude adaptation and late Pleistocene foraging in the Bolivian Andes. Journal of Archaeological Science: Reports, 6, pp.463-474.	n/a	14C	coordinates approximated
Cueva Bautista	Bolivia	-21.338	-67.574	rockshelter	y	unreported	unreported	n/a	level E, unit 9	unreported	leather	unreported	unreported	unreported	unreported	unreported	-20.5	unreported	AA-84157	3111	54	Capriles, J.M., Albarracin-Jordan, J., Lombardo, U., Osorio, D., Maley, B., Goldstein, S.T., Herrera, K.A., Glascock, M.D., Domic, A.I., Veit, H. and Santoro, C.M., 2016. High-altitude adaptation and late Pleistocene foraging in the Bolivian Andes. Journal of Archaeological Science: Reports, 6, pp.463-474.	n/a	14C	coordinates approximated
Cueva Bautista	Bolivia	-21.338	-67.574	rockshelter	y	unreported	unreported	n/a	level F, unit 18	unreported	charcoal	n/a	n/a	n/a	unreported	n/a	-22	n/a	AA-91562	3690	64	Capriles, J.M., Albarracin-Jordan, J., Lombardo, U., Osorio, D., Maley, B., Goldstein, S.T., Herrera, K.A., Glascock, M.D., Domic, A.I., Veit, H. and Santoro, C.M., 2016. High-altitude adaptation and late Pleistocene foraging in the Bolivian Andes. Journal of Archaeological Science: Reports, 6, pp.463-474.	n/a	14C	coordinates approximated
Cueva Bautista	Bolivia	-21.338	-67.574	rockshelter	y	unreported	unreported	n/a	level G, unit 3	unreported	charcoal	n/a	n/a	n/a	unreported	n/a	-20.9	n/a	AA-91563	6122	56	Capriles, J.M., Albarracin-Jordan, J., Lombardo, U., Osorio, D., Maley, B., Goldstein, S.T., Herrera, K.A., Glascock, M.D., Domic, A.I., Veit, H. and Santoro, C.M., 2016. High-altitude adaptation and late Pleistocene foraging in the Bolivian Andes. Journal of Archaeological Science: Reports, 6, pp.463-474.	n/a	14C	coordinates approximated
Cueva Bautista	Bolivia	-21.338	-67.574	rockshelter	y	unreported	unreported	unreported	level G, unit 4	unreported	faunal bone	unreported	unreported	unreported	unreported	unreported	-17.8	unreported	UCIAMS-145008	6160	30	Capriles, J.M., Albarracin-Jordan, J., Lombardo, U., Osorio, D., Maley, B., Goldstein, S.T., Herrera, K.A., Glascock, M.D., Domic, A.I., Veit, H. and Santoro, C.M., 2016. High-altitude adaptation and late Pleistocene foraging in the Bolivian Andes. Journal of Archaeological Science: Reports, 6, pp.463-474.	n/a	14C	coordinates approximated
Cueva Bautista	Bolivia	-21.338	-67.574	rockshelter	y	unreported	unreported	n/a	level H, unit 13	unreported	soil (bulk)	n/a	n/a	n/a	unreported	n/a	-17.9	n/a	D-AMS-006959	7139	33	Capriles, J.M., Albarracin-Jordan, J., Lombardo, U., Osorio, D., Maley, B., Goldstein, S.T., Herrera, K.A., Glascock, M.D., Domic, A.I., Veit, H. and Santoro, C.M., 2016. High-altitude adaptation and late Pleistocene foraging in the Bolivian Andes. Journal of Archaeological Science: Reports, 6, pp.463-474.	n/a	14C	coordinates approximated
Cueva Bautista	Bolivia	-21.338	-67.574	rockshelter	y	unreported	unreported	n/a	level K, unit 8	unreported	wood	n/a	n/a	n/a	unreported	n/a	-20.1	n/a	AA-91566	8311	54	Capriles, J.M., Albarracin-Jordan, J., Lombardo, U., Osorio, D., Maley, B., Goldstein, S.T., Herrera, K.A., Glascock, M.D., Domic, A.I., Veit, H. and Santoro, C.M., 2016. High-altitude adaptation and late Pleistocene foraging in the Bolivian Andes. Journal of Archaeological Science: Reports, 6, pp.463-474.	n/a	14C	coordinates approximated
Cueva Bautista	Bolivia	-21.338	-67.574	rockshelter	y	unreported	unreported	n/a	level N, unit 13	unreported	soil (bulk)	n/a	n/a	n/a	unreported	n/a	-20.4	n/a	D-AMS-006958	9850	44	Capriles, J.M., Albarracin-Jordan, J., Lombardo, U., Osorio, D., Maley, B., Goldstein, S.T., Herrera, K.A., Glascock, M.D., Domic, A.I., Veit, H. and Santoro, C.M., 2016. High-altitude adaptation and late Pleistocene foraging in the Bolivian Andes. Journal of Archaeological Science: Reports, 6, pp.463-474.	n/a	14C	coordinates approximated
Cueva Bautista	Bolivia	-21.338	-67.574	rockshelter	y	unreported	unreported	unreported	level N, unit 14	unreported	faunal bone	unreported	unreported	unreported	unreported	unreported	-20.3	unreported	UCIAMS-145004	10070	45	Capriles, J.M., Albarracin-Jordan, J., Lombardo, U., Osorio, D., Maley, B., Goldstein, S.T., Herrera, K.A., Glascock, M.D., Domic, A.I., Veit, H. and Santoro, C.M., 2016. High-altitude adaptation and late Pleistocene foraging in the Bolivian Andes. Journal of Archaeological Science: Reports, 6, pp.463-474.	n/a	14C	coordinates approximated
Cueva Bautista	Bolivia	-21.338	-67.574	rockshelter	y	unreported	unreported	unreported	level O, unit 10	unreported	faunal bone	unreported	unreported	unreported	unreported	unreported	-20.8	unreported	UCIAMS-145005	10340	45	Capriles, J.M., Albarracin-Jordan, J., Lombardo, U., Osorio, D., Maley, B., Goldstein, S.T., Herrera, K.A., Glascock, M.D., Domic, A.I., Veit, H. and Santoro, C.M., 2016. High-altitude adaptation and late Pleistocene foraging in the Bolivian Andes. Journal of Archaeological Science: Reports, 6, pp.463-474.	n/a	14C	coordinates approximated
Cueva Bautista	Bolivia	-21.338	-67.574	rockshelter	y	unreported	unreported	n/a	level O, unit 10	unreported	charcoal	n/a	n/a	n/a	unreported	n/a	-22.7	n/a	AA-91565	10433	67	Capriles, J.M., Albarracin-Jordan, J., Lombardo, U., Osorio, D., Maley, B., Goldstein, S.T., Herrera, K.A., Glascock, M.D., Domic, A.I., Veit, H. and Santoro, C.M., 2016. High-altitude adaptation and late Pleistocene foraging in the Bolivian Andes. Journal of Archaeological Science: Reports, 6, pp.463-474.	n/a	14C	coordinates approximated
Cueva Bautista	Bolivia	-21.338	-67.574	rockshelter	y	unreported	unreported	n/a	level O, unit 13	unreported	charcoal	n/a	n/a	n/a	unreported	n/a	-23.6	n/a	AA-91564	10336	63	Capriles, J.M., Albarracin-Jordan, J., Lombardo, U., Osorio, D., Maley, B., Goldstein, S.T., Herrera, K.A., Glascock, M.D., Domic, A.I., Veit, H. and Santoro, C.M., 2016. High-altitude adaptation and late Pleistocene foraging in the Bolivian Andes. Journal of Archaeological Science: Reports, 6, pp.463-474.	n/a	14C	coordinates approximated
Cueva Bautista	Bolivia	-21.338	-67.574	rockshelter	y	unreported	unreported	n/a	level O, unit 4	unreported	charcoal	n/a	n/a	n/a	unreported	n/a	-23.8	n/a	AA-96430	10412	60	Capriles, J.M., Albarracin-Jordan, J., Lombardo, U., Osorio, D., Maley, B., Goldstein, S.T., Herrera, K.A., Glascock, M.D., Domic, A.I., Veit, H. and Santoro, C.M., 2016. High-altitude adaptation and late Pleistocene foraging in the Bolivian Andes. Journal of Archaeological Science: Reports, 6, pp.463-474.	n/a	14C	coordinates approximated
Cueva Bautista	Bolivia	-21.338	-67.574	rockshelter	y	unreported	unreported	unreported	level P, unit 10	unreported	tooth	unreported	unreported	unreported	unreported	unreported	-18.9	unreported	UCIAMS-145006	10850	45	Capriles, J.M., Albarracin-Jordan, J., Lombardo, U., Osorio, D., Maley, B., Goldstein, S.T., Herrera, K.A., Glascock, M.D., Domic, A.I., Veit, H. and Santoro, C.M., 2016. High-altitude adaptation and late Pleistocene foraging in the Bolivian Andes. Journal of Archaeological Science: Reports, 6, pp.463-474.	n/a	14C	coordinates approximated
Cueva Bautista	Bolivia	-21.338	-67.574	rockshelter	y	unreported	unreported	unreported	level P, unit 16	unreported	faunal bone	unreported	unreported	unreported	unreported	unreported	-19.5	unreported	UCIAMS-145007	10800	45	Capriles, J.M., Albarracin-Jordan, J., Lombardo, U., Osorio, D., Maley, B., Goldstein, S.T., Herrera, K.A., Glascock, M.D., Domic, A.I., Veit, H. and Santoro, C.M., 2016. High-altitude adaptation and late Pleistocene foraging in the Bolivian Andes. Journal of Archaeological Science: Reports, 6, pp.463-474.	n/a	14C	coordinates approximated
Cueva Bautista	Bolivia	-21.338	-67.574	rockshelter	y	unreported	unreported	n/a	level P, unit 8	unreported	charcoal	n/a	n/a	n/a	unreported	n/a	-22	n/a	AA-91567	10904	61	Capriles, J.M., Albarracin-Jordan, J., Lombardo, U., Osorio, D., Maley, B., Goldstein, S.T., Herrera, K.A., Glascock, M.D., Domic, A.I., Veit, H. and Santoro, C.M., 2016. High-altitude adaptation and late Pleistocene foraging in the Bolivian Andes. Journal of Archaeological Science: Reports, 6, pp.463-474.	n/a	14C	coordinates approximated
Cueva Bautista	Bolivia	-21.338	-67.574	rockshelter	y	unreported	unreported	n/a	level P, unit 9	unreported	charcoal	n/a	n/a	n/a	unreported	n/a	-23	n/a	AA-84158	10917	69	Capriles, J.M., Albarracin-Jordan, J., Lombardo, U., Osorio, D., Maley, B., Goldstein, S.T., Herrera, K.A., Glascock, M.D., Domic, A.I., Veit, H. and Santoro, C.M., 2016. High-altitude adaptation and late Pleistocene foraging in the Bolivian Andes. Journal of Archaeological Science: Reports, 6, pp.463-474.	n/a	14C	coordinates approximated
Abrigo do Sol	Brazil	-14.2	-59.9	rockshelter	n	unreported	unreported	n/a	square 11-M	0.460-0.480	charcoal	unreported	n/a	n/a	unreported	n/a	unreported	n/a	N-3056	5900	105	Miller, E.T., 1987. Pesquisas arqueológicas paleoindígenas no Brasil Ocidental. Estudios Atacameños, (8), pp.37-61.	n/a	14C	coordinates approximated
Abrigo do Sol	Brazil	-14.2	-59.9	rockshelter	n	unreported	unreported	n/a	square 11-M	0.600-0.620	charcoal	unreported	n/a	n/a	unreported	n/a	unreported	n/a	N-3062	6470	110	Miller, E.T., 1987. Pesquisas arqueológicas paleoindígenas no Brasil Ocidental. Estudios Atacameños, (8), pp.37-61.	n/a	14C	coordinates approximated
Abrigo do Sol	Brazil	-14.2	-59.9	rockshelter	n	unreported	unreported	n/a	square 11-M	0.500-0.520	charcoal	unreported	n/a	n/a	unreported	n/a	unreported	n/a	N-3057	6730	85	Miller, E.T., 1987. Pesquisas arqueológicas paleoindígenas no Brasil Ocidental. Estudios Atacameños, (8), pp.37-61.	n/a	14C	coordinates approximated
Abrigo do Sol	Brazil	-14.2	-59.9	rockshelter	n	unreported	unreported	n/a	square 11-M	0.560-0.580	charcoal	unreported	n/a	n/a	unreported	n/a	unreported	n/a	SI-3741	6900	65	Miller, E.T., 1987. Pesquisas arqueológicas paleoindígenas no Brasil Ocidental. Estudios Atacameños, (8), pp.37-61.	n/a	14C	coordinates approximated; replicate with N-3060
Abrigo do Sol	Brazil	-14.2	-59.9	rockshelter	n	unreported	unreported	n/a	square 11-M	0.580-0.600	charcoal	unreported	n/a	n/a	unreported	n/a	unreported	n/a	N-3061	7130	85	Miller, E.T., 1987. Pesquisas arqueológicas paleoindígenas no Brasil Ocidental. Estudios Atacameños, (8), pp.37-61.	n/a	14C	coordinates approximated
Abrigo do Sol	Brazil	-14.2	-59.9	rockshelter	n	unreported	unreported	n/a	square 11-M	0.560-0.580	charcoal	unreported	n/a	n/a	unreported	n/a	unreported	n/a	N-3060	7220	85	Miller, E.T., 1987. Pesquisas arqueológicas paleoindígenas no Brasil Ocidental. Estudios Atacameños, (8), pp.37-61.	n/a	14C	coordinates approximated
Abrigo do Sol	Brazil	-14.2	-59.9	rockshelter	n	unreported	unreported	n/a	square 11-M	0.540-0.560	charcoal	unreported	n/a	n/a	unreported	n/a	unreported	n/a	N-3058	7630	95	Miller, E.T., 1987. Pesquisas arqueológicas paleoindígenas no Brasil Ocidental. Estudios Atacameños, (8), pp.37-61.	n/a	14C	coordinates approximated; replicate with SI-3740
Abrigo do Sol	Brazil	-14.2	-59.9	rockshelter	n	unreported	unreported	n/a	square 11-M	0.540-0.560	charcoal	unreported	n/a	n/a	unreported	n/a	unreported	n/a	SI-3740	7695	65	Miller, E.T., 1987. Pesquisas arqueológicas paleoindígenas no Brasil Ocidental. Estudios Atacameños, (8), pp.37-61.	n/a	14C	coordinates approximated; replicate with N-3058
Abrigo do Sol	Brazil	-14.2	-59.9	rockshelter	n	unreported	unreported	n/a	square 11-N	0.670-0.680	charcoal	unreported	n/a	n/a	unreported	n/a	unreported	n/a	SI-3483	1940	160	Miller, E.T., 1987. Pesquisas arqueológicas paleoindígenas no Brasil Ocidental. Estudios Atacameños, (8), pp.37-61.	n/a	14C	coordinates approximated
Abrigo do Sol	Brazil	-14.2	-59.9	rockshelter	n	unreported	unreported	n/a	square 11-N	0.550-0.560	charcoal	unreported	n/a	n/a	unreported	n/a	unreported	n/a	SI-3478	5730	60	Miller, E.T., 1987. Pesquisas arqueológicas paleoindígenas no Brasil Ocidental. Estudios Atacameños, (8), pp.37-61.	n/a	14C	coordinates approximated
Abrigo do Sol	Brazil	-14.2	-59.9	rockshelter	n	unreported	unreported	n/a	square 11-N	0.350-0.360	charcoal	unreported	n/a	n/a	unreported	n/a	unreported	n/a	SI-3473	5750	60	Miller, E.T., 1987. Pesquisas arqueológicas paleoindígenas no Brasil Ocidental. Estudios Atacameños, (8), pp.37-61.	n/a	14C	coordinates approximated
Abrigo do Sol	Brazil	-14.2	-59.9	rockshelter	n	unreported	unreported	n/a	square 11-N	0.350-0.360	charcoal	unreported	n/a	n/a	unreported	n/a	unreported	n/a	N-3222	6460	100	Miller, E.T., 1987. Pesquisas arqueológicas paleoindígenas no Brasil Ocidental. Estudios Atacameños, (8), pp.37-61.	n/a	14C	coordinates approximated
Abrigo do Sol	Brazil	-14.2	-59.9	rockshelter	n	unreported	unreported	n/a	square 11-N	0.380-0.390	charcoal	unreported	n/a	n/a	unreported	n/a	unreported	n/a	SI-3474	7190	70	Miller, E.T., 1987. Pesquisas arqueológicas paleoindígenas no Brasil Ocidental. Estudios Atacameños, (8), pp.37-61.	n/a	14C	coordinates approximated
Abrigo do Sol	Brazil	-14.2	-59.9	rockshelter	n	unreported	unreported	n/a	square 11-N	0.500-0.520	charcoal	unreported	n/a	n/a	unreported	n/a	unreported	n/a	N-3224	7530	105	Miller, E.T., 1987. Pesquisas arqueológicas paleoindígenas no Brasil Ocidental. Estudios Atacameños, (8), pp.37-61.	n/a	14C	coordinates approximated; replicate with SI-3476
Abrigo do Sol	Brazil	-14.2	-59.9	rockshelter	n	unreported	unreported	n/a	square 11-N	0.630-0.640	charcoal	unreported	n/a	n/a	unreported	n/a	unreported	n/a	SI-3481	7885	85	Miller, E.T., 1987. Pesquisas arqueológicas paleoindígenas no Brasil Ocidental. Estudios Atacameños, (8), pp.37-61.	n/a	14C	coordinates approximated
Abrigo do Sol	Brazil	-14.2	-59.9	rockshelter	n	unreported	unreported	n/a	square 11-N	0.400-0.410	charcoal	unreported	n/a	n/a	unreported	n/a	unreported	n/a	SI-3475	7970	75	Miller, E.T., 1987. Pesquisas arqueológicas paleoindígenas no Brasil Ocidental. Estudios Atacameños, (8), pp.37-61.	n/a	14C	coordinates approximated
Abrigo do Sol	Brazil	-14.2	-59.9	rockshelter	n	unreported	unreported	n/a	square 11-N	0.480-0.500	charcoal	unreported	n/a	n/a	unreported	n/a	unreported	n/a	SI-3736	8930	100	Miller, E.T., 1987. Pesquisas arqueológicas paleoindígenas no Brasil Ocidental. Estudios Atacameños, (8), pp.37-61.	n/a	14C	coordinates approximated; replicate with N-3223
Abrigo do Sol	Brazil	-14.2	-59.9	rockshelter	n	unreported	unreported	n/a	square 11-N	0.650-0.660	charcoal	unreported	n/a	n/a	unreported	n/a	unreported	n/a	SI-3482	9115	600	Miller, E.T., 1987. Pesquisas arqueológicas paleoindígenas no Brasil Ocidental. Estudios Atacameños, (8), pp.37-61.	n/a	14C	coordinates approximated
Abrigo do Sol	Brazil	-14.2	-59.9	rockshelter	n	unreported	unreported	n/a	square 11-N	0.580-0.600	charcoal	unreported	n/a	n/a	unreported	n/a	unreported	n/a	SI-4379	9370	70	Miller, E.T., 1987. Pesquisas arqueológicas paleoindígenas no Brasil Ocidental. Estudios Atacameños, (8), pp.37-61.	n/a	14C	coordinates approximated
Abrigo do Sol	Brazil	-14.2	-59.9	rockshelter	n	unreported	unreported	n/a	square 11-N	0.520-0.540	charcoal	unreported	n/a	n/a	unreported	n/a	unreported	n/a	SI-3737	9775	70	Miller, E.T., 1987. Pesquisas arqueológicas paleoindígenas no Brasil Ocidental. Estudios Atacameños, (8), pp.37-61.	n/a	14C	coordinates approximated; replicate with N-3225
Abrigo do Sol	Brazil	-14.2	-59.9	rockshelter	n	unreported	unreported	n/a	square 11-N	0.500-0.520	charcoal	unreported	n/a	n/a	unreported	n/a	unreported	n/a	SI-3476	10405	100	Miller, E.T., 1987. Pesquisas arqueológicas paleoindígenas no Brasil Ocidental. Estudios Atacameños, (8), pp.37-61.	n/a	14C	coordinates approximated; replicate with N-3224
Abrigo do Sol	Brazil	-14.2	-59.9	rockshelter	n	unreported	unreported	n/a	square 11-N	0.480-0.501	charcoal	unreported	n/a	n/a	unreported	n/a	unreported	n/a	N-3223	10600	130	Miller, E.T., 1987. Pesquisas arqueológicas paleoindígenas no Brasil Ocidental. Estudios Atacameños, (8), pp.37-61.	n/a	14C	coordinates approximated; replicate with SI-3736
Abrigo do Sol	Brazil	-14.2	-59.9	rockshelter	n	unreported	unreported	n/a	square 11-N	0.520-0.540	charcoal	unreported	n/a	n/a	unreported	n/a	unreported	n/a	N-3225	11300	140	Miller, E.T., 1987. Pesquisas arqueológicas paleoindígenas no Brasil Ocidental. Estudios Atacameños, (8), pp.37-61.	n/a	14C	coordinates approximated; replicate with SI-3737
Abrigo do Sol	Brazil	-14.2	-59.9	rockshelter	n	unreported	unreported	n/a	square 11-N	0.540-0.550	charcoal	unreported	n/a	n/a	unreported	n/a	unreported	n/a	N-3226	11800	110	Miller, E.T., 1987. Pesquisas arqueológicas paleoindígenas no Brasil Ocidental. Estudios Atacameños, (8), pp.37-61.	n/a	14C	coordinates approximated; replicate with SI-3477
Abrigo do Sol	Brazil	-14.2	-59.9	rockshelter	n	unreported	unreported	n/a	square 11-N	0.540-0.550	charcoal	unreported	n/a	n/a	unreported	n/a	unreported	n/a	SI-3477	12300	45	Miller, E.T., 1987. Pesquisas arqueológicas paleoindígenas no Brasil Ocidental. Estudios Atacameños, (8), pp.37-61.	n/a	14C	coordinates approximated; replicate with N-3226
Abrigo do Sol	Brazil	-14.2	-59.9	rockshelter	n	unreported	unreported	n/a	square 11-N	0.600-0.620	charcoal	unreported	n/a	n/a	unreported	n/a	unreported	n/a	SI-3480	19400	1100	Miller, E.T., 1987. Pesquisas arqueológicas paleoindígenas no Brasil Ocidental. Estudios Atacameños, (8), pp.37-61.	n/a	14C	coordinates approximated
Abrigo do Sol	Brazil	-14.2	-59.9	rockshelter	n	unreported	unreported	n/a	square 11-O	0.550-0.560	charcoal	unreported	n/a	n/a	unreported	n/a	unreported	n/a	N-3059	7950	115	Miller, E.T., 1987. Pesquisas arqueológicas paleoindígenas no Brasil Ocidental. Estudios Atacameños, (8), pp.37-61.	n/a	14C	coordinates approximated
Abrigo do Sol	Brazil	-14.2	-59.9	rockshelter	n	unreported	unreported	n/a	square 11-O	0.560-0.580	charcoal	unreported	n/a	n/a	unreported	n/a	unreported	n/a	SI-3738	14470	450	Miller, E.T., 1987. Pesquisas arqueológicas paleoindígenas no Brasil Ocidental. Estudios Atacameños, (8), pp.37-61.	n/a	14C	coordinates approximated
Abrigo do Sol	Brazil	-14.2	-59.9	rockshelter	n	unreported	unreported	n/a	square 12-M	0.200-0.220	charcoal	unreported	n/a	n/a	unreported	n/a	unreported	n/a	SI-3105	115	55	Miller, E.T., 1987. Pesquisas arqueológicas paleoindígenas no Brasil Ocidental. Estudios Atacameños, (8), pp.37-61.	n/a	14C	coordinates approximated; replicate of N-2357
Abrigo do Sol	Brazil	-14.2	-59.9	rockshelter	n	unreported	unreported	n/a	square 12-M	0.200-0.220	charcoal	unreported	n/a	n/a	unreported	n/a	unreported	n/a	N-2357	315	70	Miller, E.T., 1987. Pesquisas arqueológicas paleoindígenas no Brasil Ocidental. Estudios Atacameños, (8), pp.37-61.	n/a	14C	coordinates approximated; replicate of SI-3105
Abrigo do Sol	Brazil	-14.2	-59.9	rockshelter	n	unreported	unreported	n/a	square 12-N or 13-N	0.365-0.375	charcoal	unreported	n/a	n/a	unreported	n/a	unreported	n/a	SI-3104	6130	65	Miller, E.T., 1987. Pesquisas arqueológicas paleoindígenas no Brasil Ocidental. Estudios Atacameños, (8), pp.37-61.	n/a	14C	coordinates approximated; replicate of N-2358
Abrigo do Sol	Brazil	-14.2	-59.9	rockshelter	n	unreported	unreported	n/a	square 12-N or 13-N	0.365-0.375	charcoal	unreported	n/a	n/a	unreported	n/a	unreported	n/a	N-2358	7810	110	Miller, E.T., 1987. Pesquisas arqueológicas paleoindígenas no Brasil Ocidental. Estudios Atacameños, (8), pp.37-61.	n/a	14C	coordinates approximated; replicate of SI-3104
Abrigo do Sol	Brazil	-14.2	-59.9	rockshelter	n	unreported	unreported	n/a	square 12-O	0.350-0.360	charcoal	unreported	n/a	n/a	unreported	n/a	unreported	n/a	N-3227	9410	120	Miller, E.T., 1987. Pesquisas arqueológicas paleoindígenas no Brasil Ocidental. Estudios Atacameños, (8), pp.37-61.	n/a	14C	coordinates approximated
Abrigo do Sol	Brazil	-14.2	-59.9	rockshelter	n	unreported	unreported	n/a	square 13-N	0.360-0.380	charcoal	unreported	n/a	n/a	unreported	n/a	unreported	n/a	SI-3739	9245	120	Miller, E.T., 1987. Pesquisas arqueológicas paleoindígenas no Brasil Ocidental. Estudios Atacameños, (8), pp.37-61.	n/a	14C	coordinates approximated
Abrigo do Sol	Brazil	-14.2	-59.9	rockshelter	n	unreported	unreported	n/a	square 13-O	0.370-0.380	charcoal	unreported	n/a	n/a	unreported	n/a	unreported	n/a	N-3055	11600	115	Miller, E.T., 1987. Pesquisas arqueológicas paleoindígenas no Brasil Ocidental. Estudios Atacameños, (8), pp.37-61.	n/a	14C	coordinates approximated
Abrigo do Sol	Brazil	-14.2	-59.9	rockshelter	n	unreported	unreported	n/a	square 13-O	0.530-0.540	charcoal	unreported	n/a	n/a	unreported	n/a	unreported	n/a	N-2359	14700	185	Miller, E.T., 1987. Pesquisas arqueológicas paleoindígenas no Brasil Ocidental. Estudios Atacameños, (8), pp.37-61.	n/a	14C	coordinates approximated
Abrigo do Sol	Brazil	-14.2	-59.9	rockshelter	n	unreported	unreported	n/a	square 14-M	0.240-0.250	charcoal	unreported	n/a	n/a	unreported	n/a	unreported	n/a	N-3228	2260	80	Miller, E.T., 1987. Pesquisas arqueológicas paleoindígenas no Brasil Ocidental. Estudios Atacameños, (8), pp.37-61.	n/a	14C	coordinates approximated
Boqueirão do Sitio da Pedra Furada	Brazil	-8.85	-42.55	rockshelter	n	16671	unreported	n/a	east sector, unit 6, structure 34, 82	unreported	charcoal	unreported	n/a	n/a	unreported	n/a	unreported	n/a	Beta-22831	>37350	n/a	Meltzer, D.J., Adovasio, J.M. and Dillehay, T.D., 1994. On a pleistocene human occupation at Pedra Furada, Brazil. Antiquity, 68(261), pp.695-714.	n/a	14C	year of excavation 1987; noted as not accepted in Melter et al., 1994
Boqueirão do Sitio da Pedra Furada	Brazil	-8.85	-42.55	rockshelter	n	238245	unreported	n/a	layer 4C6	unreported	unreported	unreported	unreported	unreported	unreported	unreported	unreported	unreported	Gif-13107/SacA-37780	19940	100	Boëda, E., Rocca, R., Da Costa, A., Fontugne, M., Hatté, C., Clemente-Conte, I., Santos, J.C., Lucas, L., Felice, G., Lourdeau, A. and Villagran, X., 2016. New data on a pleistocene archaeological sequence in South America: Toca do Sítio do Meio, Piauí, Brazil. PaleoAmerica, 2(4), pp.286-302.	n/a	14C	year of excavation 2011
Boqueirão do Sitio da Pedra Furada	Brazil	-8.85	-42.55	rockshelter	n	15	n/a	n/a	PF 1, east sector	unreported	burnt quartz pebbles	n/a	n/a	n/a	n/a	n/a	n/a	n/a	unreported	70100	10200	Valladas, H., Mercier, N., Michab, M., Joron, J.L., Reyss, J.L. and Guidon, N., 2003. TL age-estimates of burnt quartz pebbles from the Toca do Boqueirăo da Pedra Furada (Piaui, Northeastern Brazil). Quaternary Science Reviews, 22(10-13), pp.1257-1263.	unreported	TL	no evidence that the heating was related to human activity
Boqueirão do Sitio da Pedra Furada	Brazil	-8.85	-42.55	rockshelter	n	unreported	unreported	n/a	PF 1, east sector, unit 13(1)	unreported	charcoal	unreported	n/a	n/a	unreported	n/a	unreported	n/a	Gif-9019	35000	1000	Parenti, F., 1993. Le gisement préhistorique du pléistocène supérieur de Pedra Furada (Piauí, Brésil). Considérations chronostratigraphiques et implications paléoanthropologiques. Travaux et Documents des Laboratoires de Géologie de Lyon, 125(1), pp.303-313.	n/a	14C	year of excavation 1988; age noted as 35,000>(-27,92/1000)
Boqueirão do Sitio da Pedra Furada	Brazil	-8.85	-42.55	rockshelter	n	unreported	unreported	n/a	PF 1, east sector, unit 13(1)	unreported	charcoal	unreported	n/a	n/a	unreported	n/a	unreported	n/a	Gif-9020	38000	1000	Parenti, F., 1993. Le gisement préhistorique du pléistocène supérieur de Pedra Furada (Piauí, Brésil). Considérations chronostratigraphiques et implications paléoanthropologiques. Travaux et Documents des Laboratoires de Géologie de Lyon, 125(1), pp.303-313.	n/a	14C	year of excavation 1988; age noted as 38,000>(-28,02/1000)
Boqueirão do Sitio da Pedra Furada	Brazil	-8.85	-42.55	rockshelter	n	unreported	unreported	n/a	PF 1, east sector, unit 13(1)	unreported	charcoal	unreported	n/a	n/a	unreported	n/a	unreported	n/a	Gif-9021	38000	1000	Parenti, F., 1993. Le gisement préhistorique du pléistocène supérieur de Pedra Furada (Piauí, Brésil). Considérations chronostratigraphiques et implications paléoanthropologiques. Travaux et Documents des Laboratoires de Géologie de Lyon, 125(1), pp.303-313.	n/a	14C	year of excavation 1988; age noed as 38,000>(-27,81/1000)
Boqueirão do Sitio da Pedra Furada	Brazil	-8.85	-42.55	rockshelter	n	18388	unreported	n/a	PF 1, east sector, unit 13(1)	unreported	charcoal	unreported	n/a	n/a	unreported	n/a	unreported	n/a	GifTan-89354	>42600	n/a	Guidon, N. and Arnaud, B., 1991. The chronology of the New World: two faces of one reality. World Archaeology, 23(2), pp.167-178.	n/a	14C	year of excavation 1988
Boqueirão do Sitio da Pedra Furada	Brazil	-8.85	-42.55	rockshelter	n	18425	unreported	n/a	PF 1, east sector, unit 13(2), structure 62	unreported	charcoal	unreported	n/a	n/a	unreported	n/a	unreported	n/a	Gif-8355	41000	+3000/-2200	Guidon, N. and Arnaud, B., 1991. The chronology of the New World: two faces of one reality. World Archaeology, 23(2), pp.167-178.	n/a	14C	year of excavation 1988; R_Date("Gif-8355",41000,2517);
Boqueirão do Sitio da Pedra Furada	Brazil	-8.85	-42.55	rockshelter	n	18499	unreported	n/a	PF 1, east total sector, unit 14(1)	unreported	charcoal	unreported	n/a	n/a	unreported	n/a	unreported	n/a	GifTan-89265	>48000	n/a	Guidon, N. and Arnaud, B., 1991. The chronology of the New World: two faces of one reality. World Archaeology, 23(2), pp.167-178.	n/a	14C	year of excavation 1988
Boqueirão do Sitio da Pedra Furada	Brazil	-8.85	-42.55	rockshelter	n	18387	unreported	n/a	PF 1, secteur E, niveau 13, structure 58	unreported	charcoal	unreported	n/a	n/a	unreported	n/a	unreported	n/a	Gif-(LSM)-9020	48800	1400	Parenti, F., Fontugne, M., Guidon, N., Guérin, C., Faure, M. and Debard, E., 1999. Chronostratigraphie des gisements archéologiques et paléontologiques de São Raimundo Nonato (Piauí, Brésil): contribution a la connaissance du peuplement pléistocène de l'Amérique. In Actes du 3° Int. Symposium ‘’14C and Archaeology’’, Lyon 1998, Mémoire de la Soc. Préhistorique. Française (Vol. 26, pp. 327-332).	n/a	14C	year of excavation 1988
Boqueirão do Sitio da Pedra Furada	Brazil	-8.85	-42.55	rockshelter	n	18395	unreported	n/a	PF 1, secteur E, niveau 13, structure 59	unreported	charcoal	unreported	n/a	n/a	unreported	n/a	unreported	n/a	Gif-(LSM)-9019	>50000	n/a	Parenti, F., Fontugne, M., Guidon, N., Guérin, C., Faure, M. and Debard, E., 1999. Chronostratigraphie des gisements archéologiques et paléontologiques de São Raimundo Nonato (Piauí, Brésil): contribution a la connaissance du peuplement pléistocène de l'Amérique. In Actes du 3° Int. Symposium ‘’14C and Archaeology’’, Lyon 1998, Mémoire de la Soc. Préhistorique. Française (Vol. 26, pp. 327-332).	n/a	14C	year of excavation 1988
Boqueirão do Sitio da Pedra Furada	Brazil	-8.85	-42.55	rockshelter	n	18389	unreported	n/a	PF 1, secteur E, niveau 13, structure 60	unreported	charcoal	unreported	n/a	n/a	unreported	n/a	unreported	n/a	Gif-(LSM)-9021	>45000	n/a	Parenti, F., Fontugne, M., Guidon, N., Guérin, C., Faure, M. and Debard, E., 1999. Chronostratigraphie des gisements archéologiques et paléontologiques de São Raimundo Nonato (Piauí, Brésil): contribution a la connaissance du peuplement pléistocène de l'Amérique. In Actes du 3° Int. Symposium ‘’14C and Archaeology’’, Lyon 1998, Mémoire de la Soc. Préhistorique. Française (Vol. 26, pp. 327-332).	n/a	14C	year of excavation 1988
Boqueirão do Sitio da Pedra Furada	Brazil	-8.85	-42.55	rockshelter	n	18606	unreported	n/a	PF 1, sector central, square E2, unit 14 (3), hearth 100 (same), one (TL tested) heated pebble in the hearth	unreported	charcoal	ABOx-SC	n/a	n/a	unreported	n/a	unreported	n/a	ANUA-16324	>59,000	n/a	Santos, G.M., Bird, M.I., Parenti, F., Fifield, L.K., Guidon, N. and Hausladen, P.A., 2003. A revised chronology of the lowest occupation layer of Pedra Furada Rock Shelter, Piauı́, Brazil: the Pleistocene peopling of the Americas. Quaternary Science Reviews, 22(21-22), pp.2303-2310.	n/a	14C	year of excavation 1988; pMC 0.09±0.02; fraction 910°C, a blank correction of 0.10±0.02pMC has been subtracted from the measured pMC values
Boqueirão do Sitio da Pedra Furada	Brazil	-8.85	-42.55	rockshelter	n	17890	unreported	n/a	PF 1, sector east-south, unit 39	unreported	charcoal	ABOx-SC	n/a	n/a	unreported	n/a	unreported	n/a	ANUA-16325	>59,000	n/a	Santos, G.M., Bird, M.I., Parenti, F., Fifield, L.K., Guidon, N. and Hausladen, P.A., 2003. A revised chronology of the lowest occupation layer of Pedra Furada Rock Shelter, Piauı́, Brazil: the Pleistocene peopling of the Americas. Quaternary Science Reviews, 22(21-22), pp.2303-2310.	n/a	14C	year of excavation 1988; pMC 0.1±0.02, fraction 910°C, a blank correction of 0.10±0.02pMC has been subtracted from the measured pMC values
Boqueirão do Sitio da Pedra Furada	Brazil	-8.85	-42.55	rockshelter	n	18385 (2)	unreported	n/a	PF 1, sector east, square D2, unit 13 (1), hearth 59 (same), one (TL tested) heated pebble in the hearth	unreported	charcoal	ABOx-SC	n/a	n/a	unreported	n/a	unreported	n/a	ANUA-16326	>56,000	n/a	Santos, G.M., Bird, M.I., Parenti, F., Fifield, L.K., Guidon, N. and Hausladen, P.A., 2003. A revised chronology of the lowest occupation layer of Pedra Furada Rock Shelter, Piauı́, Brazil: the Pleistocene peopling of the Americas. Quaternary Science Reviews, 22(21-22), pp.2303-2310.	n/a	14C	year of excavation 1988; pMC 0.13±0.02, fraction 910°C, a blank correction of 0.10±0.02pMC has been subtracted from the measured pMC values
Boqueirão do Sitio da Pedra Furada	Brazil	-8.85	-42.55	rockshelter	n	18275	unreported	n/a	PF 1, sector east, square sieve C1, unit 12 (1), hearth 61 (2 m)	unreported	charcoal	ABOx-SC	n/a	n/a	unreported	n/a	unreported	n/a	ANUA-15605	unreported	unreported	Santos, G.M., Bird, M.I., Parenti, F., Fifield, L.K., Guidon, N. and Hausladen, P.A., 2003. A revised chronology of the lowest occupation layer of Pedra Furada Rock Shelter, Piauı́, Brazil: the Pleistocene peopling of the Americas. Quaternary Science Reviews, 22(21-22), pp.2303-2310.	n/a	14C	year of excavation 1988; pMC 0.28±0.05, fraction 650°C, blank corrected values are not given for the 650°C fractions because the blank for these samples has not been defined, and could in principle be different from the 910°C blank
Boqueirão do Sitio da Pedra Furada	Brazil	-8.85	-42.55	rockshelter	n	18276	unreported	n/a	PF 1, sector east, square sieve C2, unit 12 (1), hearth 61 (same)	unreported	charcoal	ABOx-SC	n/a	n/a	unreported	n/a	unreported	n/a	ANUA-15606	unreported	unreported	Santos, G.M., Bird, M.I., Parenti, F., Fifield, L.K., Guidon, N. and Hausladen, P.A., 2003. A revised chronology of the lowest occupation layer of Pedra Furada Rock Shelter, Piauı́, Brazil: the Pleistocene peopling of the Americas. Quaternary Science Reviews, 22(21-22), pp.2303-2310.	n/a	14C	year of excavation 1988; pMC 0.58±0.04, fraction 650°C, blank corrected values are not given for the 650°C fractions because the blank for these samples has not been defined, and could in principle be different from the 910°C blank
Boqueirão do Sitio da Pedra Furada	Brazil	-8.85	-42.55	rockshelter	n	18390	unreported	n/a	PF 1, sector east, square sieve C3, unit 13 (1), hearth 57 (1 m), concentrated charcoals upon the hearth	unreported	charcoal	ABOx-SC	n/a	n/a	unreported	n/a	unreported	n/a	ANUA-15529	53120	+3965/−2640	Santos, G.M., Bird, M.I., Parenti, F., Fifield, L.K., Guidon, N. and Hausladen, P.A., 2003. A revised chronology of the lowest occupation layer of Pedra Furada Rock Shelter, Piauı́, Brazil: the Pleistocene peopling of the Americas. Quaternary Science Reviews, 22(21-22), pp.2303-2310.	n/a	14C	year of excavation 1988; pMC 0.24±0.04, fraction 910°C, a blank correction of 0.10±0.02pMC has been subtracted from the measured pMC values; R_Date("ANUA-15528",53120,3127);
Boqueirão do Sitio da Pedra Furada	Brazil	-8.85	-42.55	rockshelter	n	18390	unreported	n/a	PF 1, sector east, square sieve C3, unit 13 (1), hearth 57 (1 m), concentrated charcoals upon the hearth	unreported	charcoal	ABOx-SC	n/a	n/a	unreported	n/a	unreported	n/a	ANUA-15604	unreported	unreported	Santos, G.M., Bird, M.I., Parenti, F., Fifield, L.K., Guidon, N. and Hausladen, P.A., 2003. A revised chronology of the lowest occupation layer of Pedra Furada Rock Shelter, Piauı́, Brazil: the Pleistocene peopling of the Americas. Quaternary Science Reviews, 22(21-22), pp.2303-2310.	n/a	14C	year of excavation 1988; pMC 0.28±0.03, fraction 650°C, blank corrected values are not given for the 650°C fractions because the blank for these samples has not been defined, and could in principle be different from the 910°C blank
Boqueirão do Sitio da Pedra Furada	Brazil	-8.85	-42.55	rockshelter	n	18278	unreported	n/a	PF 1, sector east, square sieve C4, unit 12 (1), structure 99 (1 m), two heated pebbled in the structure	unreported	charcoal	ABOx-SC	n/a	n/a	unreported	n/a	unreported	n/a	ANUA-15522	>58,000	n/a	Santos, G.M., Bird, M.I., Parenti, F., Fifield, L.K., Guidon, N. and Hausladen, P.A., 2003. A revised chronology of the lowest occupation layer of Pedra Furada Rock Shelter, Piauı́, Brazil: the Pleistocene peopling of the Americas. Quaternary Science Reviews, 22(21-22), pp.2303-2310.	n/a	14C	year of excavation 1988; pMC 0.11±0.02, fraction 910°C, a blank correction of 0.10±0.02pMC has been subtracted from the measured pMC values
Boqueirão do Sitio da Pedra Furada	Brazil	-8.85	-42.55	rockshelter	n	18385 (1)	unreported	n/a	PF 1, sector east, square sieve D2, unit 13 (1), hearth 59 (same), one (TL tested) heated peabble in the hearth	unreported	charcoal	ABOx-SC	n/a	n/a	unreported	n/a	unreported	n/a	ANUA-15527	>58,000	n/a	Santos, G.M., Bird, M.I., Parenti, F., Fifield, L.K., Guidon, N. and Hausladen, P.A., 2003. A revised chronology of the lowest occupation layer of Pedra Furada Rock Shelter, Piauı́, Brazil: the Pleistocene peopling of the Americas. Quaternary Science Reviews, 22(21-22), pp.2303-2310.	n/a	14C	year of excavation 1988; pMC 0.11±0.02, fraction 910°C, a blank correction of 0.10±0.02pMC has been subtracted from the measured pMC values
Boqueirão do Sitio da Pedra Furada	Brazil	-8.85	-42.55	rockshelter	n	18385 (1)	unreported	n/a	PF 1, sector east, square sieve D2, unit 13 (1), hearth 59 (same), one (TL tested) heated peabble in the hearth	unreported	charcoal	ABOx-SC	n/a	n/a	unreported	n/a	unreported	n/a	ANUA-15602	unreported	unreported	Santos, G.M., Bird, M.I., Parenti, F., Fifield, L.K., Guidon, N. and Hausladen, P.A., 2003. A revised chronology of the lowest occupation layer of Pedra Furada Rock Shelter, Piauı́, Brazil: the Pleistocene peopling of the Americas. Quaternary Science Reviews, 22(21-22), pp.2303-2310.	n/a	14C	year of excavation 1988; pMC 0.17±0.04, fraction 650°C, blank corrected values are not given for the 650°C fractions because the blank for these samples has not been defined, and could in principle be different from the 910°C blank
Boqueirão do Sitio da Pedra Furada	Brazil	-8.85	-42.55	rockshelter	n	17370	unreported	n/a	PF 1, sector trench 6, square C6-D6, unit 9 (6), hearth 49 (same), concentrated charcoals upon the hearth	unreported	charcoal	ABOx-SC	n/a	n/a	unreported	n/a	unreported	n/a	ANUA-15528	55575	+5685/−3300	Santos, G.M., Bird, M.I., Parenti, F., Fifield, L.K., Guidon, N. and Hausladen, P.A., 2003. A revised chronology of the lowest occupation layer of Pedra Furada Rock Shelter, Piauı́, Brazil: the Pleistocene peopling of the Americas. Quaternary Science Reviews, 22(21-22), pp.2303-2310.	n/a	14C	year of excavation 1988; pMC 0.21±0.03, fraction 910°C, a blank correction of 0.10±0.02pMC has been subtracted from the measured pMC values; R_Date("ANUA-15528",55575,4078);
Boqueirão do Sitio da Pedra Furada	Brazil	-8.85	-42.55	rockshelter	n	17370	unreported	n/a	PF 1, sector trench 6, square C6-D6, unit 9 (6), hearth 49 (same), concentrated charcoals upon the hearth	unreported	charcoal	ABOx-SC	n/a	n/a	unreported	n/a	unreported	n/a	ANUA-15603	unreported	unreported	Santos, G.M., Bird, M.I., Parenti, F., Fifield, L.K., Guidon, N. and Hausladen, P.A., 2003. A revised chronology of the lowest occupation layer of Pedra Furada Rock Shelter, Piauı́, Brazil: the Pleistocene peopling of the Americas. Quaternary Science Reviews, 22(21-22), pp.2303-2310.	n/a	14C	year of excavation 1988; pMC 0.21±0.03, fraction 650°C, blank corrected values are not given for the 650°C fractions because the blank for these samples has not been defined, and could in principle be different from the 910°C blank
Boqueirão do Sitio da Pedra Furada	Brazil	-8.85	-42.55	rockshelter	n	9612	n/a	n/a	PF 1, trench 6	unreported	burnt quartz pebbles	n/a	n/a	n/a	n/a	n/a	n/a	n/a	unreported	45100	6700	Valladas, H., Mercier, N., Michab, M., Joron, J.L., Reyss, J.L. and Guidon, N., 2003. TL age-estimates of burnt quartz pebbles from the Toca do Boqueirăo da Pedra Furada (Piaui, Northeastern Brazil). Quaternary Science Reviews, 22(10-13), pp.1257-1263.	unreported	TL	no evidence that the heating was related to human activity
Boqueirão do Sitio da Pedra Furada	Brazil	-8.85	-42.55	rockshelter	n	9618	n/a	n/a	PF 1, trench 6	unreported	burnt quartz pebbles	n/a	n/a	n/a	n/a	n/a	n/a	n/a	unreported	53200	7100	Valladas, H., Mercier, N., Michab, M., Joron, J.L., Reyss, J.L. and Guidon, N., 2003. TL age-estimates of burnt quartz pebbles from the Toca do Boqueirăo da Pedra Furada (Piaui, Northeastern Brazil). Quaternary Science Reviews, 22(10-13), pp.1257-1263.	unreported	TL	no evidence that the heating was related to human activity
Boqueirão do Sitio da Pedra Furada	Brazil	-8.85	-42.55	rockshelter	n	9617	n/a	n/a	PF 1, trench 6	unreported	burnt quartz pebbles	n/a	n/a	n/a	n/a	n/a	n/a	n/a	unreported	59200	8100	Valladas, H., Mercier, N., Michab, M., Joron, J.L., Reyss, J.L. and Guidon, N., 2003. TL age-estimates of burnt quartz pebbles from the Toca do Boqueirăo da Pedra Furada (Piaui, Northeastern Brazil). Quaternary Science Reviews, 22(10-13), pp.1257-1263.	unreported	TL	no evidence that the heating was related to human activity
Boqueirão do Sitio da Pedra Furada	Brazil	-8.85	-42.55	rockshelter	n	56	n/a	n/a	PF 1, trench 6	unreported	burnt quartz pebbles	n/a	n/a	n/a	n/a	n/a	n/a	n/a	unreported	60500	9100	Valladas, H., Mercier, N., Michab, M., Joron, J.L., Reyss, J.L. and Guidon, N., 2003. TL age-estimates of burnt quartz pebbles from the Toca do Boqueirăo da Pedra Furada (Piaui, Northeastern Brazil). Quaternary Science Reviews, 22(10-13), pp.1257-1263.	unreported	TL	no evidence that the heating was related to human activity
Boqueirão do Sitio da Pedra Furada	Brazil	-8.85	-42.55	rockshelter	n	54	n/a	n/a	PF 1, trench 6	unreported	burnt quartz pebbles	n/a	n/a	n/a	n/a	n/a	n/a	n/a	unreported	63100	7500	Valladas, H., Mercier, N., Michab, M., Joron, J.L., Reyss, J.L. and Guidon, N., 2003. TL age-estimates of burnt quartz pebbles from the Toca do Boqueirăo da Pedra Furada (Piaui, Northeastern Brazil). Quaternary Science Reviews, 22(10-13), pp.1257-1263.	unreported	TL	no evidence that the heating was related to human activity
Boqueirão do Sitio da Pedra Furada	Brazil	-8.85	-42.55	rockshelter	n	9620	n/a	n/a	PF 1, trench 6	unreported	burnt quartz pebbles	n/a	n/a	n/a	n/a	n/a	n/a	n/a	unreported	69000	10600	Valladas, H., Mercier, N., Michab, M., Joron, J.L., Reyss, J.L. and Guidon, N., 2003. TL age-estimates of burnt quartz pebbles from the Toca do Boqueirăo da Pedra Furada (Piaui, Northeastern Brazil). Quaternary Science Reviews, 22(10-13), pp.1257-1263.	unreported	TL	no evidence that the heating was related to human activity
Boqueirão do Sitio da Pedra Furada	Brazil	-8.85	-42.55	rockshelter	n	50	n/a	n/a	PF 1, trench 6	unreported	burnt quartz pebbles	n/a	n/a	n/a	n/a	n/a	n/a	n/a	unreported	73300	11600	Valladas, H., Mercier, N., Michab, M., Joron, J.L., Reyss, J.L. and Guidon, N., 2003. TL age-estimates of burnt quartz pebbles from the Toca do Boqueirăo da Pedra Furada (Piaui, Northeastern Brazil). Quaternary Science Reviews, 22(10-13), pp.1257-1263.	unreported	TL	no evidence that the heating was related to human activity
Boqueirão do Sitio da Pedra Furada	Brazil	-8.85	-42.55	rockshelter	n	9615	n/a	n/a	PF 1, trench 6	unreported	burnt quartz pebbles	n/a	n/a	n/a	n/a	n/a	n/a	n/a	unreported	75100	10700	Valladas, H., Mercier, N., Michab, M., Joron, J.L., Reyss, J.L. and Guidon, N., 2003. TL age-estimates of burnt quartz pebbles from the Toca do Boqueirăo da Pedra Furada (Piaui, Northeastern Brazil). Quaternary Science Reviews, 22(10-13), pp.1257-1263.	unreported	TL	no evidence that the heating was related to human activity
Boqueirão do Sitio da Pedra Furada	Brazil	-8.85	-42.55	rockshelter	n	52	n/a	n/a	PF 1, trench 6	unreported	burnt quartz pebbles	n/a	n/a	n/a	n/a	n/a	n/a	n/a	unreported	78700	10600	Valladas, H., Mercier, N., Michab, M., Joron, J.L., Reyss, J.L. and Guidon, N., 2003. TL age-estimates of burnt quartz pebbles from the Toca do Boqueirăo da Pedra Furada (Piaui, Northeastern Brazil). Quaternary Science Reviews, 22(10-13), pp.1257-1263.	unreported	TL	no evidence that the heating was related to human activity
Boqueirão do Sitio da Pedra Furada	Brazil	-8.85	-42.55	rockshelter	n	55	n/a	n/a	PF 1, trench 6	unreported	burnt quartz pebbles	n/a	n/a	n/a	n/a	n/a	n/a	n/a	unreported	78900	11400	Valladas, H., Mercier, N., Michab, M., Joron, J.L., Reyss, J.L. and Guidon, N., 2003. TL age-estimates of burnt quartz pebbles from the Toca do Boqueirăo da Pedra Furada (Piaui, Northeastern Brazil). Quaternary Science Reviews, 22(10-13), pp.1257-1263.	unreported	TL	no evidence that the heating was related to human activity
Boqueirão do Sitio da Pedra Furada	Brazil	-8.85	-42.55	rockshelter	n	53	n/a	n/a	PF 1, trench 6	unreported	burnt quartz pebbles	n/a	n/a	n/a	n/a	n/a	n/a	n/a	unreported	80200	12400	Valladas, H., Mercier, N., Michab, M., Joron, J.L., Reyss, J.L. and Guidon, N., 2003. TL age-estimates of burnt quartz pebbles from the Toca do Boqueirăo da Pedra Furada (Piaui, Northeastern Brazil). Quaternary Science Reviews, 22(10-13), pp.1257-1263.	unreported	TL	no evidence that the heating was related to human activity
Boqueirão do Sitio da Pedra Furada	Brazil	-8.85	-42.55	rockshelter	n	9610	n/a	n/a	PF 1, trench 6	unreported	burnt quartz pebbles	n/a	n/a	n/a	n/a	n/a	n/a	n/a	unreported	86200	12900	Valladas, H., Mercier, N., Michab, M., Joron, J.L., Reyss, J.L. and Guidon, N., 2003. TL age-estimates of burnt quartz pebbles from the Toca do Boqueirăo da Pedra Furada (Piaui, Northeastern Brazil). Quaternary Science Reviews, 22(10-13), pp.1257-1263.	unreported	TL	no evidence that the heating was related to human activity
Boqueirão do Sitio da Pedra Furada	Brazil	-8.85	-42.55	rockshelter	n	9625	n/a	n/a	PF 1, trench 6	unreported	burnt quartz pebbles	n/a	n/a	n/a	n/a	n/a	n/a	n/a	unreported	89800	13800	Valladas, H., Mercier, N., Michab, M., Joron, J.L., Reyss, J.L. and Guidon, N., 2003. TL age-estimates of burnt quartz pebbles from the Toca do Boqueirăo da Pedra Furada (Piaui, Northeastern Brazil). Quaternary Science Reviews, 22(10-13), pp.1257-1263.	unreported	TL	no evidence that the heating was related to human activity
Boqueirão do Sitio da Pedra Furada	Brazil	-8.85	-42.55	rockshelter	n	9623	n/a	n/a	PF 1, trench 6	unreported	burnt quartz pebbles	n/a	n/a	n/a	n/a	n/a	n/a	n/a	unreported	92900	14000	Valladas, H., Mercier, N., Michab, M., Joron, J.L., Reyss, J.L. and Guidon, N., 2003. TL age-estimates of burnt quartz pebbles from the Toca do Boqueirăo da Pedra Furada (Piaui, Northeastern Brazil). Quaternary Science Reviews, 22(10-13), pp.1257-1263.	unreported	TL	no evidence that the heating was related to human activity
Boqueirão do Sitio da Pedra Furada	Brazil	-8.85	-42.55	rockshelter	n	51	n/a	n/a	PF 1, trench 6	unreported	burnt quartz pebbles	n/a	n/a	n/a	n/a	n/a	n/a	n/a	unreported	98500	14200	Valladas, H., Mercier, N., Michab, M., Joron, J.L., Reyss, J.L. and Guidon, N., 2003. TL age-estimates of burnt quartz pebbles from the Toca do Boqueirăo da Pedra Furada (Piaui, Northeastern Brazil). Quaternary Science Reviews, 22(10-13), pp.1257-1263.	unreported	TL	no evidence that the heating was related to human activity
Boqueirão do Sitio da Pedra Furada	Brazil	-8.85	-42.55	rockshelter	n	17415	unreported	n/a	PF 1, trench 6, unit 9(8), structure 49	unreported	charcoal	unreported	n/a	n/a	unreported	n/a	unreported	n/a	GifTan-89098	>47000	n/a	Guidon, N. and Arnaud, B., 1991. The chronology of the New World: two faces of one reality. World Archaeology, 23(2), pp.167-178.	n/a	14C	year of excavation 1988
Boqueirão do Sitio da Pedra Furada	Brazil	-8.85	-42.55	rockshelter	n	14924	unreported	n/a	PF 1, west 87 sector, unit -3	unreported	charcoal	unreported	n/a	n/a	unreported	n/a	unreported	n/a	Gif-7619	40800	+4420/-1850	Guidon, N. and Arnaud, B., 1991. The chronology of the New World: two faces of one reality. World Archaeology, 23(2), pp.167-178.	n/a	14C	year of excavation 1987; R_Date("Gif-7619",40800,2740);
Boqueirão do Sitio da Pedra Furada	Brazil	-8.85	-42.55	rockshelter	n	14940	unreported	n/a	PF 1, west 87 sector, unit -3, structure 150	unreported	charcoal	unreported	n/a	n/a	unreported	n/a	unreported	n/a	Beta-22858	>39200	n/a	Guidon, N. and Arnaud, B., 1991. The chronology of the New World: two faces of one reality. World Archaeology, 23(2), pp.167-178.	n/a	14C	year of excavation 1987
Boqueirão do Sitio da Pedra Furada	Brazil	-8.85	-42.55	rockshelter	n	14211,15047, 15049	unreported	n/a	PF 1, west 87 sector, unit -4	unreported	charcoal	unreported	n/a	n/a	unreported	n/a	unreported	n/a	Gif-7681	41500	+4200/-3100	Guidon, N. and Arnaud, B., 1991. The chronology of the New World: two faces of one reality. World Archaeology, 23(2), pp.167-178.	n/a	14C	year of excavation 1987; R_Date("Gif-7681",41500,3527);
Boqueirão do Sitio da Pedra Furada	Brazil	-8.85	-42.55	rockshelter	n	18451	unreported	n/a	PF 1, west 88 sector, unit 13(4)	unreported	charcoal	unreported	n/a	n/a	unreported	n/a	unreported	n/a	Gif-9018	35000	1000	Parenti, F., 1993. Le gisement préhistorique du pléistocène supérieur de Pedra Furada (Piauí, Brésil). Considérations chronostratigraphiques et implications paléoanthropologiques. Travaux et Documents des Laboratoires de Géologie de Lyon, 125(1), pp.303-313.	n/a	14C	year of excavation 1988; age noted as 35,000>(-26,97/1000)
Boqueirão do Sitio da Pedra Furada	Brazil	-8.85	-42.55	rockshelter	n	116	n/a	n/a	PF 1, west sector	unreported	burnt quartz pebbles	n/a	n/a	n/a	n/a	n/a	n/a	n/a	unreported	87100	12900	Valladas, H., Mercier, N., Michab, M., Joron, J.L., Reyss, J.L. and Guidon, N., 2003. TL age-estimates of burnt quartz pebbles from the Toca do Boqueirăo da Pedra Furada (Piaui, Northeastern Brazil). Quaternary Science Reviews, 22(10-13), pp.1257-1263.	unreported	TL	no evidence that the heating was related to human activity
Boqueirão do Sitio da Pedra Furada	Brazil	-8.85	-42.55	rockshelter	n	115	n/a	n/a	PF 1, west sector	unreported	burnt quartz pebbles	n/a	n/a	n/a	n/a	n/a	n/a	n/a	unreported	88100	13100	Valladas, H., Mercier, N., Michab, M., Joron, J.L., Reyss, J.L. and Guidon, N., 2003. TL age-estimates of burnt quartz pebbles from the Toca do Boqueirăo da Pedra Furada (Piaui, Northeastern Brazil). Quaternary Science Reviews, 22(10-13), pp.1257-1263.	unreported	TL	no evidence that the heating was related to human activity
Boqueirão do Sitio da Pedra Furada	Brazil	-8.85	-42.55	rockshelter	n	98	n/a	n/a	PF 1, west sector	unreported	burnt quartz pebbles	n/a	n/a	n/a	n/a	n/a	n/a	n/a	unreported	98200	14600	Valladas, H., Mercier, N., Michab, M., Joron, J.L., Reyss, J.L. and Guidon, N., 2003. TL age-estimates of burnt quartz pebbles from the Toca do Boqueirăo da Pedra Furada (Piaui, Northeastern Brazil). Quaternary Science Reviews, 22(10-13), pp.1257-1263.	unreported	TL	no evidence that the heating was related to human activity
Boqueirão do Sitio da Pedra Furada	Brazil	-8.85	-42.55	rockshelter	n	112	n/a	n/a	PF 1, west sector	unreported	burnt quartz pebbles	n/a	n/a	n/a	n/a	n/a	n/a	n/a	unreported	102800	15700	Valladas, H., Mercier, N., Michab, M., Joron, J.L., Reyss, J.L. and Guidon, N., 2003. TL age-estimates of burnt quartz pebbles from the Toca do Boqueirăo da Pedra Furada (Piaui, Northeastern Brazil). Quaternary Science Reviews, 22(10-13), pp.1257-1263.	unreported	TL	no evidence that the heating was related to human activity
Boqueirão do Sitio da Pedra Furada	Brazil	-8.85	-42.55	rockshelter	n	113	n/a	n/a	PF 1, west sector	unreported	burnt quartz pebbles	n/a	n/a	n/a	n/a	n/a	n/a	n/a	unreported	105100	15700	Valladas, H., Mercier, N., Michab, M., Joron, J.L., Reyss, J.L. and Guidon, N., 2003. TL age-estimates of burnt quartz pebbles from the Toca do Boqueirăo da Pedra Furada (Piaui, Northeastern Brazil). Quaternary Science Reviews, 22(10-13), pp.1257-1263.	unreported	TL	no evidence that the heating was related to human activity
Boqueirão do Sitio da Pedra Furada	Brazil	-8.85	-42.55	rockshelter	n	97	n/a	n/a	PF 1, west sector	unreported	burnt quartz pebbles	n/a	n/a	n/a	n/a	n/a	n/a	n/a	unreported	111700	16500	Valladas, H., Mercier, N., Michab, M., Joron, J.L., Reyss, J.L. and Guidon, N., 2003. TL age-estimates of burnt quartz pebbles from the Toca do Boqueirăo da Pedra Furada (Piaui, Northeastern Brazil). Quaternary Science Reviews, 22(10-13), pp.1257-1263.	unreported	TL	no evidence that the heating was related to human activity
Boqueirão do Sitio da Pedra Furada	Brazil	-8.85	-42.55	rockshelter	n	99	n/a	n/a	PF 1, west sector	unreported	burnt quartz pebbles	n/a	n/a	n/a	n/a	n/a	n/a	n/a	unreported	113400	12300	Valladas, H., Mercier, N., Michab, M., Joron, J.L., Reyss, J.L. and Guidon, N., 2003. TL age-estimates of burnt quartz pebbles from the Toca do Boqueirăo da Pedra Furada (Piaui, Northeastern Brazil). Quaternary Science Reviews, 22(10-13), pp.1257-1263.	unreported	TL	no evidence that the heating was related to human activity
Boqueirão do Sitio da Pedra Furada	Brazil	-8.85	-42.55	rockshelter	n	77	n/a	n/a	PF 1, west sector	unreported	burnt quartz pebbles	n/a	n/a	n/a	n/a	n/a	n/a	n/a	unreported	113800	16300	Valladas, H., Mercier, N., Michab, M., Joron, J.L., Reyss, J.L. and Guidon, N., 2003. TL age-estimates of burnt quartz pebbles from the Toca do Boqueirăo da Pedra Furada (Piaui, Northeastern Brazil). Quaternary Science Reviews, 22(10-13), pp.1257-1263.	unreported	TL	no evidence that the heating was related to human activity
Boqueirão do Sitio da Pedra Furada	Brazil	-8.85	-42.55	rockshelter	n	86	n/a	n/a	PF 1, west sector	unreported	burnt quartz pebbles	n/a	n/a	n/a	n/a	n/a	n/a	n/a	unreported	124500	17200	Valladas, H., Mercier, N., Michab, M., Joron, J.L., Reyss, J.L. and Guidon, N., 2003. TL age-estimates of burnt quartz pebbles from the Toca do Boqueirăo da Pedra Furada (Piaui, Northeastern Brazil). Quaternary Science Reviews, 22(10-13), pp.1257-1263.	unreported	TL	no evidence that the heating was related to human activity
Boqueirão do Sitio da Pedra Furada	Brazil	-8.85	-42.55	rockshelter	n	72	n/a	n/a	PF 1, west sector	unreported	burnt quartz pebbles	n/a	n/a	n/a	n/a	n/a	n/a	n/a	unreported	130900	19400	Valladas, H., Mercier, N., Michab, M., Joron, J.L., Reyss, J.L. and Guidon, N., 2003. TL age-estimates of burnt quartz pebbles from the Toca do Boqueirăo da Pedra Furada (Piaui, Northeastern Brazil). Quaternary Science Reviews, 22(10-13), pp.1257-1263.	unreported	TL	no evidence that the heating was related to human activity
Boqueirão do Sitio da Pedra Furada	Brazil	-8.85	-42.55	rockshelter	n	79	n/a	n/a	PF 1, west sector	unreported	burnt quartz pebbles	n/a	n/a	n/a	n/a	n/a	n/a	n/a	unreported	147000	23500	Valladas, H., Mercier, N., Michab, M., Joron, J.L., Reyss, J.L. and Guidon, N., 2003. TL age-estimates of burnt quartz pebbles from the Toca do Boqueirăo da Pedra Furada (Piaui, Northeastern Brazil). Quaternary Science Reviews, 22(10-13), pp.1257-1263.	unreported	TL	no evidence that the heating was related to human activity
Boqueirão do Sitio da Pedra Furada	Brazil	-8.85	-42.55	rockshelter	n	82	n/a	n/a	PF 1, west sector	unreported	burnt quartz pebbles	n/a	n/a	n/a	n/a	n/a	n/a	n/a	unreported	158500	19400	Valladas, H., Mercier, N., Michab, M., Joron, J.L., Reyss, J.L. and Guidon, N., 2003. TL age-estimates of burnt quartz pebbles from the Toca do Boqueirăo da Pedra Furada (Piaui, Northeastern Brazil). Quaternary Science Reviews, 22(10-13), pp.1257-1263.	unreported	TL	no evidence that the heating was related to human activity
Boqueirão do Sitio da Pedra Furada	Brazil	-8.85	-42.55	rockshelter	n	84	n/a	n/a	PF 1, west sector	unreported	burnt quartz pebbles	n/a	n/a	n/a	n/a	n/a	n/a	n/a	unreported	162000	24400	Valladas, H., Mercier, N., Michab, M., Joron, J.L., Reyss, J.L. and Guidon, N., 2003. TL age-estimates of burnt quartz pebbles from the Toca do Boqueirăo da Pedra Furada (Piaui, Northeastern Brazil). Quaternary Science Reviews, 22(10-13), pp.1257-1263.	unreported	TL	no evidence that the heating was related to human activity
Boqueirão do Sitio da Pedra Furada	Brazil	-8.85	-42.55	rockshelter	n	18507	unreported	n/a	PF 1, west sector, unit 14(1), structure 65	unreported	charcoal	unreported	n/a	n/a	unreported	n/a	unreported	n/a	GifTan-89097	42400	2600	Guidon, N. and Arnaud, B., 1991. The chronology of the New World: two faces of one reality. World Archaeology, 23(2), pp.167-178.	n/a	14C	year of excavation 1988
Boqueirão do Sitio da Pedra Furada	Brazil	-8.85	-42.55	rockshelter	n	18565	unreported	n/a	PF 1, west sector, unit 14(2)	unreported	charcoal	unreported	n/a	n/a	unreported	n/a	unreported	n/a	GifTan-89357	39500	1600	Guidon, N. and Arnaud, B., 1991. The chronology of the New World: two faces of one reality. World Archaeology, 23(2), pp.167-178.	n/a	14C	year of excavation 1988
Boqueirão do Sitio da Pedra Furada	Brazil	-8.85	-42.55	rockshelter	n	9629	n/a	n/a	PF 2, east sector	unreported	burnt quartz pebbles	n/a	n/a	n/a	n/a	n/a	n/a	n/a	unreported	32800	5600	Valladas, H., Mercier, N., Michab, M., Joron, J.L., Reyss, J.L. and Guidon, N., 2003. TL age-estimates of burnt quartz pebbles from the Toca do Boqueirăo da Pedra Furada (Piaui, Northeastern Brazil). Quaternary Science Reviews, 22(10-13), pp.1257-1263.	unreported	TL	no evidence that the heating was related to human activity
Boqueirão do Sitio da Pedra Furada	Brazil	-8.85	-42.55	rockshelter	n	9635	n/a	n/a	PF 2, east sector	unreported	burnt quartz pebbles	n/a	n/a	n/a	n/a	n/a	n/a	n/a	unreported	35400	4500	Valladas, H., Mercier, N., Michab, M., Joron, J.L., Reyss, J.L. and Guidon, N., 2003. TL age-estimates of burnt quartz pebbles from the Toca do Boqueirăo da Pedra Furada (Piaui, Northeastern Brazil). Quaternary Science Reviews, 22(10-13), pp.1257-1263.	unreported	TL	no evidence that the heating was related to human activity
Boqueirão do Sitio da Pedra Furada	Brazil	-8.85	-42.55	rockshelter	n	9637	n/a	n/a	PF 2, east sector	unreported	burnt quartz pebbles	n/a	n/a	n/a	n/a	n/a	n/a	n/a	unreported	41200	6700	Valladas, H., Mercier, N., Michab, M., Joron, J.L., Reyss, J.L. and Guidon, N., 2003. TL age-estimates of burnt quartz pebbles from the Toca do Boqueirăo da Pedra Furada (Piaui, Northeastern Brazil). Quaternary Science Reviews, 22(10-13), pp.1257-1263.	unreported	TL	no evidence that the heating was related to human activity
Boqueirão do Sitio da Pedra Furada	Brazil	-8.85	-42.55	rockshelter	n	9633	n/a	n/a	PF 2, east sector	unreported	burnt quartz pebbles	n/a	n/a	n/a	n/a	n/a	n/a	n/a	unreported	42700	7800	Valladas, H., Mercier, N., Michab, M., Joron, J.L., Reyss, J.L. and Guidon, N., 2003. TL age-estimates of burnt quartz pebbles from the Toca do Boqueirăo da Pedra Furada (Piaui, Northeastern Brazil). Quaternary Science Reviews, 22(10-13), pp.1257-1263.	unreported	TL	no evidence that the heating was related to human activity
Boqueirão do Sitio da Pedra Furada	Brazil	-8.85	-42.55	rockshelter	n	9634	n/a	n/a	PF 2, east sector	unreported	burnt quartz pebbles	n/a	n/a	n/a	n/a	n/a	n/a	n/a	unreported	43300	6100	Valladas, H., Mercier, N., Michab, M., Joron, J.L., Reyss, J.L. and Guidon, N., 2003. TL age-estimates of burnt quartz pebbles from the Toca do Boqueirăo da Pedra Furada (Piaui, Northeastern Brazil). Quaternary Science Reviews, 22(10-13), pp.1257-1263.	unreported	TL	no evidence that the heating was related to human activity
Boqueirão do Sitio da Pedra Furada	Brazil	-8.85	-42.55	rockshelter	n	9631	n/a	n/a	PF 2, east sector	unreported	burnt quartz pebbles	n/a	n/a	n/a	n/a	n/a	n/a	n/a	unreported	56000	10500	Valladas, H., Mercier, N., Michab, M., Joron, J.L., Reyss, J.L. and Guidon, N., 2003. TL age-estimates of burnt quartz pebbles from the Toca do Boqueirăo da Pedra Furada (Piaui, Northeastern Brazil). Quaternary Science Reviews, 22(10-13), pp.1257-1263.	unreported	TL	no evidence that the heating was related to human activity
Boqueirão do Sitio da Pedra Furada	Brazil	-8.85	-42.55	rockshelter	n	9642	n/a	n/a	PF 2, east sector	unreported	burnt quartz pebbles	n/a	n/a	n/a	n/a	n/a	n/a	n/a	unreported	60300	10900	Valladas, H., Mercier, N., Michab, M., Joron, J.L., Reyss, J.L. and Guidon, N., 2003. TL age-estimates of burnt quartz pebbles from the Toca do Boqueirăo da Pedra Furada (Piaui, Northeastern Brazil). Quaternary Science Reviews, 22(10-13), pp.1257-1263.	unreported	TL	no evidence that the heating was related to human activity
Boqueirão do Sitio da Pedra Furada	Brazil	-8.85	-42.55	rockshelter	n	9645	n/a	n/a	PF 2, east sector	unreported	burnt quartz pebbles	n/a	n/a	n/a	n/a	n/a	n/a	n/a	unreported	84600	12300	Valladas, H., Mercier, N., Michab, M., Joron, J.L., Reyss, J.L. and Guidon, N., 2003. TL age-estimates of burnt quartz pebbles from the Toca do Boqueirăo da Pedra Furada (Piaui, Northeastern Brazil). Quaternary Science Reviews, 22(10-13), pp.1257-1263.	unreported	TL	no evidence that the heating was related to human activity
Boqueirão do Sitio da Pedra Furada	Brazil	-8.85	-42.55	rockshelter	n	15949	unreported	n/a	PF 2, east sector, unit 5(3), structure 20	unreported	charcoal	unreported	n/a	n/a	unreported	n/a	unreported	n/a	Gif-8353	25600	450	Guidon, N. and Arnaud, B., 1991. The chronology of the New World: two faces of one reality. World Archaeology, 23(2), pp.167-178.	n/a	14C	year of excavation 1987
Boqueirão do Sitio da Pedra Furada	Brazil	-8.85	-42.55	rockshelter	n	16784	unreported	n/a	PF 2, east sector, unit 7(8)	unreported	charcoal	unreported	n/a	n/a	unreported	n/a	unreported	n/a	Gif-8354	29740	350	Guidon, N. and Arnaud, B., 1991. The chronology of the New World: two faces of one reality. World Archaeology, 23(2), pp.167-178.	n/a	14C	year of excavation 1988
Boqueirão do Sitio da Pedra Furada	Brazil	-8.85	-42.55	rockshelter	n	9607	n/a	n/a	PF 2, trench 6	unreported	burnt quartz pebbles	n/a	n/a	n/a	n/a	n/a	n/a	n/a	unreported	50300	5600	Valladas, H., Mercier, N., Michab, M., Joron, J.L., Reyss, J.L. and Guidon, N., 2003. TL age-estimates of burnt quartz pebbles from the Toca do Boqueirăo da Pedra Furada (Piaui, Northeastern Brazil). Quaternary Science Reviews, 22(10-13), pp.1257-1263.	unreported	TL	no evidence that the heating was related to human activity
Boqueirão do Sitio da Pedra Furada	Brazil	-8.85	-42.55	rockshelter	n	9608	n/a	n/a	PF 2, trench 6	unreported	burnt quartz pebbles	n/a	n/a	n/a	n/a	n/a	n/a	n/a	unreported	53500	7900	Valladas, H., Mercier, N., Michab, M., Joron, J.L., Reyss, J.L. and Guidon, N., 2003. TL age-estimates of burnt quartz pebbles from the Toca do Boqueirăo da Pedra Furada (Piaui, Northeastern Brazil). Quaternary Science Reviews, 22(10-13), pp.1257-1263.	unreported	TL	no evidence that the heating was related to human activity
Boqueirão do Sitio da Pedra Furada	Brazil	-8.85	-42.55	rockshelter	n	162	unreported	n/a	PF 2, west 80 sector, unit 192-203 below 0, structure 120	unreported	charcoal	unreported	n/a	n/a	unreported	n/a	unreported	n/a	Gif-5648	>25000	n/a	Guidon, N. and Delibrias, G., 1986. Carbon-14 dates point to man in the Americas 32,000 years ago. Nature, 321(6072), pp.769-771.	n/a	14C	year of excavation 1980
Boqueirão do Sitio da Pedra Furada	Brazil	-8.85	-42.55	rockshelter	n	179	unreported	n/a	PF 2, west 80 sector, unit 203-210 below 0	unreported	charcoal	unreported	n/a	n/a	unreported	n/a	unreported	n/a	Gif-5398	>25000	n/a	Guidon, N. and Delibrias, G., 1986. Carbon-14 dates point to man in the Americas 32,000 years ago. Nature, 321(6072), pp.769-771.	n/a	14C	year of excavation 1980
Boqueirão do Sitio da Pedra Furada	Brazil	-8.85	-42.55	rockshelter	n	3069	unreported	n/a	PF 2, west 82 sector, unit XIX (-258 cm)	unreported	charcoal	unreported	n/a	n/a	unreported	n/a	unreported	n/a	Gif-5963	26300	600	Guidon, N. and Arnaud, B., 1991. The chronology of the New World: two faces of one reality. World Archaeology, 23(2), pp.167-178.	n/a	14C	year of excavation 1978
Boqueirão do Sitio da Pedra Furada	Brazil	-8.85	-42.55	rockshelter	n	3063	unreported	n/a	PF 2, west 82 sector, unit XIX (-268 cm)	unreported	charcoal	unreported	n/a	n/a	unreported	n/a	unreported	n/a	Gif-5962	26400	500	Guidon, N. and Delibrias, G., 1986. Carbon-14 dates point to man in the Americas 32,000 years ago. Nature, 321(6072), pp.769-771.	n/a	14C	year of excavation 1980
Boqueirão do Sitio da Pedra Furada	Brazil	-8.85	-42.55	rockshelter	n	3098	unreported	n/a	PF 2, west 82 sector, unit XIX (-268 cm)	unreported	charcoal	unreported	n/a	n/a	unreported	n/a	unreported	n/a	Gif-6041	31500	950	Guidon, N. and Arnaud, B., 1991. The chronology of the New World: two faces of one reality. World Archaeology, 23(2), pp.167-178.	n/a	14C	year of excavation 1982
Boqueirão do Sitio da Pedra Furada	Brazil	-8.85	-42.55	rockshelter	n	3110.31	unreported	n/a	PF 2, west 82 sector, unit XX	unreported	charcoal	unreported	n/a	n/a	unreported	n/a	unreported	n/a	Gif-6147	25200	320	Guidon, N. and Delibrias, G., 1986. Carbon-14 dates point to man in the Americas 32,000 years ago. Nature, 321(6072), pp.769-771.	n/a	14C	year of excavation 1982
Boqueirão do Sitio da Pedra Furada	Brazil	-8.85	-42.55	rockshelter	n	2445.24	unreported	n/a	PF 2, west 83 sector, unit XIX (-303 cm)	unreported	charcoal	unreported	n/a	n/a	unreported	n/a	unreported	n/a	Gif-6309	26300	800	Guidon, N. and Delibrias, G., 1986. Carbon-14 dates point to man in the Americas 32,000 years ago. Nature, 321(6072), pp.769-771.	n/a	14C	year of excavation 1983
Boqueirão do Sitio da Pedra Furada	Brazil	-8.85	-42.55	rockshelter	n	2425.24	unreported	n/a	PF 2, west 83 sector, unit XIX (-340 cm)	unreported	charcoal	unreported	n/a	n/a	unreported	n/a	unreported	n/a	Gif-6308	27000	800	Guidon, N. and Delibrias, G., 1986. Carbon-14 dates point to man in the Americas 32,000 years ago. Nature, 321(6072), pp.769-771.	n/a	14C	year of excavation 1983
Boqueirão do Sitio da Pedra Furada	Brazil	-8.85	-42.55	rockshelter	n	3129	unreported	n/a	PF 2, west 84 sector, unit XIX (II)	unreported	charcoal	unreported	n/a	n/a	unreported	n/a	unreported	n/a	Gif-6651	29860	350	Guidon, N. and Delibrias, G., 1986. Carbon-14 dates point to man in the Americas 32,000 years ago. Nature, 321(6072), pp.769-771.	n/a	14C	year of excavation 1984
Boqueirão do Sitio da Pedra Furada	Brazil	-8.85	-42.55	rockshelter	n	4486	unreported	n/a	PF 2, west 84 sector, unit XXI	unreported	charcoal	unreported	n/a	n/a	unreported	n/a	unreported	n/a	Gif-6652	31700	830	Guidon, N. and Delibrias, G., 1986. Carbon-14 dates point to man in the Americas 32,000 years ago. Nature, 321(6072), pp.769-771.	n/a	14C	year of excavation 1984
Boqueirão do Sitio da Pedra Furada	Brazil	-8.85	-42.55	rockshelter	n	4584	unreported	n/a	PF 2, west 84 sector, unit XXIII(I)	unreported	charcoal	unreported	n/a	n/a	unreported	n/a	unreported	n/a	Gif-6653	32160	100	Guidon, N. and Delibrias, G., 1986. Carbon-14 dates point to man in the Americas 32,000 years ago. Nature, 321(6072), pp.769-771.	n/a	14C	year of excavation 1984
Boqueirão do Sitio da Pedra Furada	Brazil	-8.85	-42.55	rockshelter	n	13577	unreported	n/a	PF 2, west 87 sector, unit -2	unreported	charcoal	unreported	n/a	n/a	unreported	n/a	unreported	n/a	Beta-22085	31860	560	Guidon, N. and Arnaud, B., 1991. The chronology of the New World: two faces of one reality. World Archaeology, 23(2), pp.167-178.	n/a	14C	year of excavation 1987
Boqueirão do Sitio da Pedra Furada	Brazil	-8.85	-42.55	rockshelter	n	15954	unreported	n/a	PF 3, east sector, unit 5(3), structure 19	unreported	charcoal	unreported	n/a	n/a	unreported	n/a	unreported	n/a	Gif-8125	19300	200	Guidon, N. and Arnaud, B., 1991. The chronology of the New World: two faces of one reality. World Archaeology, 23(2), pp.167-178.	n/a	14C	year of excavation 1987
Boqueirão do Sitio da Pedra Furada	Brazil	-8.85	-42.55	rockshelter	n	3039	unreported	n/a	PF 3, upper part of the shelter west 82 sector, unit XVIII	unreported	charcoal	unreported	n/a	n/a	unreported	n/a	unreported	n/a	Gif-6159	14300	210	Guidon, N. and Arnaud, B., 1991. The chronology of the New World: two faces of one reality. World Archaeology, 23(2), pp.167-178.	n/a	14C	year of excavation 1982
Boqueirão do Sitio da Pedra Furada	Brazil	-8.85	-42.55	rockshelter	n	154176	unreported	n/a	PF 3, west 80 sector, unit 178-192 below 0, structure 120	unreported	charcoal	unreported	n/a	n/a	unreported	n/a	unreported	n/a	Gif-5397	17000	400	Guidon, N. and Delibrias, G., 1986. Carbon-14 dates point to man in the Americas 32,000 years ago. Nature, 321(6072), pp.769-771.	n/a	14C	year of excavation 1980
Boqueirão do Sitio da Pedra Furada	Brazil	-8.85	-42.55	rockshelter	n	3018	unreported	n/a	PF 3, west 82 sector, unit XVII	unreported	charcoal	unreported	n/a	n/a	unreported	n/a	unreported	n/a	Gif-6160	21400	400	Guidon, N. and Arnaud, B., 1991. The chronology of the New World: two faces of one reality. World Archaeology, 23(2), pp.167-178.	n/a	14C	year of excavation 1982
Boqueirão do Sitio da Pedra Furada	Brazil	-8.85	-42.55	rockshelter	n	13591-3; 99; 602; 606	unreported	n/a	PF 3, west 87 sector, unit -1	unreported	charcoal	unreported	n/a	n/a	unreported	n/a	unreported	n/a	Beta-22086	18310	190	Guidon, N. and Arnaud, B., 1991. The chronology of the New World: two faces of one reality. World Archaeology, 23(2), pp.167-178.	n/a	14C	year of excavation 1987
Boqueirão do Sitio da Pedra Furada	Brazil	-8.85	-42.55	rockshelter	n	3048.31	unreported	n/a	PF2, secteur 82 W, unit XIX (-249 cm)	unreported	charcoal	unreported	n/a	n/a	unreported	n/a	unreported	n/a	Gif-6158	23500	390	Guidon, N. and Delibrias, G., 1986. Carbon-14 dates point to man in the Americas 32,000 years ago. Nature, 321(6072), pp.769-771.	n/a	14C	year of excavation 1982; noted as not accepted in Melter et al., 1994
Boqueirão do Sitio da Pedra Furada	Brazil	-8.85	-42.55	rockshelter	n	3082-84,3088	unreported	n/a	secteur 82 W, niveau XIX	unreported	charcoal	unreported	n/a	n/a	unreported	n/a	unreported	n/a	Gif-6157	8080	120	Parenti, F., Fontugne, M., Guidon, N., Guérin, C., Faure, M. and Debard, E., 1999. Chronostratigraphie des gisements archéologiques et paléontologiques de São Raimundo Nonato (Piauí, Brésil): contribution a la connaissance du peuplement pléistocène de l'Amérique. In Actes du 3° Int. Symposium ‘’14C and Archaeology’’, Lyon 1998, Mémoire de la Soc. Préhistorique. Française (Vol. 26, pp. 327-332).	n/a	14C	year of excavation 1982; noted as not accepted in Melter et al., 1994
Boqueirão do Sitio da Pedra Furada	Brazil	-8.85	-42.55	rockshelter	n	2763	unreported	n/a	secteur W 78, niveau VI	unreported	charcoal	unreported	n/a	n/a	unreported	n/a	unreported	n/a	FZ-430	10454	113	Parenti, F., Fontugne, M., Guidon, N., Guérin, C., Faure, M. and Debard, E., 1999. Chronostratigraphie des gisements archéologiques et paléontologiques de São Raimundo Nonato (Piauí, Brésil): contribution a la connaissance du peuplement pléistocène de l'Amérique. In Actes du 3° Int. Symposium ‘’14C and Archaeology’’, Lyon 1998, Mémoire de la Soc. Préhistorique. Française (Vol. 26, pp. 327-332).	n/a	14C	year of excavation 1978; noted as not accepted in Melter et al., 1994
Boqueirão do Sitio da Pedra Furada	Brazil	-8.85	-42.55	rockshelter	n	13776	unreported	n/a	ST 1, east sector, unit 2(1), structure 4	unreported	charcoal	unreported	n/a	n/a	unreported	n/a	unreported	n/a	Gif-8350	8600	60	Guidon, N. and Arnaud, B., 1991. The chronology of the New World: two faces of one reality. World Archaeology, 23(2), pp.167-178.	n/a	14C	year of excavation 1987
Boqueirão do Sitio da Pedra Furada	Brazil	-8.85	-42.55	rockshelter	n	15478	unreported	n/a	ST 1, east sector, unit 4(1-2), structure 12	unreported	charcoal	unreported	n/a	n/a	unreported	n/a	unreported	n/a	Gif-8351	9800	60	Guidon, N. and Arnaud, B., 1991. The chronology of the New World: two faces of one reality. World Archaeology, 23(2), pp.167-178.	n/a	14C	year of excavation 1987
Boqueirão do Sitio da Pedra Furada	Brazil	-8.85	-42.55	rockshelter	n	15736	unreported	n/a	ST 1, east sector, unit 4(3), structure 18	unreported	charcoal	unreported	n/a	n/a	unreported	n/a	unreported	n/a	Gif-8352	10050	80	Guidon, N. and Arnaud, B., 1991. The chronology of the New World: two faces of one reality. World Archaeology, 23(2), pp.167-178.	n/a	14C	year of excavation 1987
Boqueirão do Sitio da Pedra Furada	Brazil	-8.85	-42.55	rockshelter	n	123	unreported	n/a	ST 1, sondage 2(80)	unreported	charcoal	unreported	n/a	n/a	unreported	n/a	unreported	n/a	Gif-5862	10400	180	Guidon, N. and Arnaud, B., 1991. The chronology of the New World: two faces of one reality. World Archaeology, 23(2), pp.167-178.	n/a	14C	year of excavation 1980
Boqueirão do Sitio da Pedra Furada	Brazil	-8.85	-42.55	rockshelter	n	2544	unreported	n/a	ST 1, west 78 sector, unit XII 152-171 cm below 0	unreported	charcoal	unreported	n/a	n/a	unreported	n/a	unreported	n/a	Gif-4625	8050	170	Guidon, N. and Delibrias, G., 1986. Carbon-14 dates point to man in the Americas 32,000 years ago. Nature, 321(6072), pp.769-771.	n/a	14C	year of excavation 1978
Boqueirão do Sitio da Pedra Furada	Brazil	-8.85	-42.55	rockshelter	n	1242	unreported	n/a	ST 1, west 82 sector, unit VII	unreported	charcoal	unreported	n/a	n/a	unreported	n/a	unreported	n/a	FZ-436	9506	+135/-132	Guidon, N. and Arnaud, B., 1991. The chronology of the New World: two faces of one reality. World Archaeology, 23(2), pp.167-178.	n/a	14C	year of excavation 1982
Boqueirão do Sitio da Pedra Furada	Brazil	-8.85	-42.55	rockshelter	n	1212	unreported	n/a	ST 1, west 82 sector, unit VII (-69 cm)	unreported	charcoal	unreported	n/a	n/a	unreported	n/a	unreported	n/a	Gif-6162	8450	80	Guidon, N. and Delibrias, G., 1986. Carbon-14 dates point to man in the Americas 32,000 years ago. Nature, 321(6072), pp.769-771.	n/a	14C	year of excavation 1982
Boqueirão do Sitio da Pedra Furada	Brazil	-8.85	-42.55	rockshelter	n	1331, 1362	unreported	n/a	ST 1, west 82 sector. unit VII, structure 137	unreported	charcoal	unreported	n/a	n/a	unreported	n/a	unreported	n/a	Gif-8389	10040	40	Guidon, N. and Arnaud, B., 1991. The chronology of the New World: two faces of one reality. World Archaeology, 23(2), pp.167-178.	n/a	14C	year of excavation 1982
Boqueirão do Sitio da Pedra Furada	Brazil	-8.85	-42.55	rockshelter	n	13017	unreported	n/a	ST 2, east sector, unit 1, structure 1	unreported	charcoal	unreported	n/a	n/a	unreported	n/a	unreported	n/a	Gif-8390	7220	80	Guidon, N. and Arnaud, B., 1991. The chronology of the New World: two faces of one reality. World Archaeology, 23(2), pp.167-178.	n/a	14C	year of excavation 1987
Boqueirão do Sitio da Pedra Furada	Brazil	-8.85	-42.55	rockshelter	n	13090	unreported	n/a	ST 2, east sector, unit 1, structure 2	unreported	charcoal	unreported	n/a	n/a	unreported	n/a	unreported	n/a	Gif-8108	6150	60	Guidon, N. and Arnaud, B., 1991. The chronology of the New World: two faces of one reality. World Archaeology, 23(2), pp.167-178.	n/a	14C	year of excavation 1987
Boqueirão do Sitio da Pedra Furada	Brazil	-8.85	-42.55	rockshelter	n	2394	unreported	n/a	ST 2, west 78 sector, unit V 60-80 cm below 0	unreported	charcoal	unreported	n/a	n/a	unreported	n/a	unreported	n/a	Gif-5863	6160	130	Guidon, N. and Delibrias, G., 1986. Carbon-14 dates point to man in the Americas 32,000 years ago. Nature, 321(6072), pp.769-771.	n/a	14C	year of excavation 1978
Boqueirão do Sitio da Pedra Furada	Brazil	-8.85	-42.55	rockshelter	n	2537	unreported	n/a	ST 2, west 78 sector, unit X 90-105 cm below 0, structure 116	unreported	charcoal	unreported	n/a	n/a	unreported	n/a	unreported	n/a	Gif-4928	7640	140	Guidon, N. and Delibrias, G., 1986. Carbon-14 dates point to man in the Americas 32,000 years ago. Nature, 321(6072), pp.769-771.	n/a	14C	year of excavation 1978
Boqueirão do Sitio da Pedra Furada	Brazil	-8.85	-42.55	rockshelter	n	656	unreported	n/a	ST 2, west 82 sector, unit II (-80 cm)/Zone A, structure 153	unreported	charcoal	unreported	n/a	n/a	unreported	n/a	unreported	n/a	Gif-6161	7750	80	Guidon, N. and Delibrias, G., 1986. Carbon-14 dates point to man in the Americas 32,000 years ago. Nature, 321(6072), pp.769-771.	n/a	14C	year of excavation 1982
Boqueirão do Sitio da Pedra Furada	Brazil	-8.85	-42.55	rockshelter	n	814	unreported	n/a	ST 2, west 82 sector, unit III Zone A, structure 124	unreported	charcoal	unreported	n/a	n/a	unreported	n/a	unreported	n/a	Gif-7242	7230	80	Guidon, N. and Arnaud, B., 1991. The chronology of the New World: two faces of one reality. World Archaeology, 23(2), pp.167-178.	n/a	14C	year of excavation 1982
Boqueirão do Sitio da Pedra Furada	Brazil	-8.85	-42.55	rockshelter	n	17415	unreported	n/a	tranchée 6, foyer 49	unreported	charcoal	unreported	n/a	n/a	unreported	n/a	unreported	n/a	Gif-8124	>38000	n/a	Meltzer, D.J., Adovasio, J.M. and Dillehay, T.D., 1994. On a pleistocene human occupation at Pedra Furada, Brazil. Antiquity, 68(261), pp.695-714.	n/a	14C	year of excavation 1988; noted as not accepted in Melter et al., 1994
Boqueirão do Sitio da Pedra Furada	Brazil	-8.85	-42.55	rockshelter	n	306	unreported	n/a	west 78 sector, unit I	unreported	charcoal	unreported	n/a	n/a	unreported	n/a	unreported	n/a	Gif-6436	8170	80	Meltzer, D.J., Adovasio, J.M. and Dillehay, T.D., 1994. On a pleistocene human occupation at Pedra Furada, Brazil. Antiquity, 68(261), pp.695-714.	n/a	14C	year of excavation 1978; noted as not accepted in Melter et al., 1994
Boqueirão do Sitio da Pedra Furada	Brazil	-8.85	-42.55	rockshelter	n	4692	unreported	n/a	west 84 sector, unit XXV	unreported	charcoal	unreported	n/a	n/a	unreported	n/a	unreported	n/a	Gif-6654	28600	600	Meltzer, D.J., Adovasio, J.M. and Dillehay, T.D., 1994. On a pleistocene human occupation at Pedra Furada, Brazil. Antiquity, 68(261), pp.695-714.	n/a	14C	year of excavation 1984; noted as not accepted in Melter et al., 1994
Boqueirão do Sitio da Pedra Furada	Brazil	-8.85	-42.55	rockshelter	n	A 49	unreported	n/a	west 84 sector/5	unreported	charcoal	unreported	n/a	n/a	unreported	n/a	unreported	n/a	FZ-433	13989	+167/-164	Meltzer, D.J., Adovasio, J.M. and Dillehay, T.D., 1994. On a pleistocene human occupation at Pedra Furada, Brazil. Antiquity, 68(261), pp.695-714.	n/a	14C	year of excavation 1984; noted as not accepted in Melter et al., 1994
Boqueirão do Sitio da Pedra Furada	Brazil	-8.85	-42.55	rockshelter	n	15220	unreported	n/a	west 87 sector/2	unreported	charcoal	unreported	n/a	n/a	unreported	n/a	unreported	n/a	Beta-22859	10540	350	Meltzer, D.J., Adovasio, J.M. and Dillehay, T.D., 1994. On a pleistocene human occupation at Pedra Furada, Brazil. Antiquity, 68(261), pp.695-714.	n/a	14C	year of excavation 1987; noted as not accepted in Melter et al., 1994
Capivara 5	Brazil	-10.1361	-48.4378	open-air	n	unreported	unreported	unreported	unreported	unreported	charcoal	unreported	n/a	n/a	unreported	n/a	unreported	n/a	Beta-179196	10050	80	Bueno, L.D.M.R., 2007. Variabilidade tecnológica nos sítios líticos da região do Lajeado, médio rio Tocantins. Revista do Museu de Arqueologia e Etnologia. Suplemento, pp.1-215.	n/a	14C	uniface/biface technology
Caverna da Pedra Pintada	Brazil	-1.1	-54.06	cave	n	CPP-9	unreported	n/a	layer I, L-2	unreported	charcoal or charred seeds	unreported	n/a	n/a	unreported	n/a	-25.8	n/a	Beta-434992	10,310	30	Pereira, E.D.S. and Moraes, C.D.P., 2019. A cronologia das pinturas rupestres da Caverna da Pedra Pintada, Monte Alegre, Pará: revisão histórica e novos dados. Boletim do Museu Paraense Emílio Goeldi. Ciências Humanas, 14, pp.327-342.	n/a	14C
Caverna da Pedra Pintada	Brazil	-1.1	-54.06	cave	n	CPP-10	unreported	n/a	layer I, L-2	unreported	charcoal or charred seeds	unreported	n/a	n/a	unreported	n/a	-23.3	n/a	Beta-434993	10290	40	Pereira, E.D.S. and Moraes, C.D.P., 2019. A cronologia das pinturas rupestres da Caverna da Pedra Pintada, Monte Alegre, Pará: revisão histórica e novos dados. Boletim do Museu Paraense Emílio Goeldi. Ciências Humanas, 14, pp.327-342.	n/a	14C
Caverna da Pedra Pintada	Brazil	-1.1	-54.06	cave	n	CPP-8	unreported	n/a	layer III, K	unreported	charcoal or charred seeds	unreported	n/a	n/a	unreported	n/a	-24	n/a	Beta-434991	10,430	40	Pereira, E.D.S. and Moraes, C.D.P., 2019. A cronologia das pinturas rupestres da Caverna da Pedra Pintada, Monte Alegre, Pará: revisão histórica e novos dados. Boletim do Museu Paraense Emílio Goeldi. Ciências Humanas, 14, pp.327-342.	n/a	14C
Caverna da Pedra Pintada	Brazil	-1.1	-54.06	cave	n	CPP-1	unreported	n/a	layer IX, B	unreported	charcoal or charred seeds	unreported	n/a	n/a	unreported	n/a	-26.9	n/a	Beta-434984	1720	30	Pereira, E.D.S. and Moraes, C.D.P., 2019. A cronologia das pinturas rupestres da Caverna da Pedra Pintada, Monte Alegre, Pará: revisão histórica e novos dados. Boletim do Museu Paraense Emílio Goeldi. Ciências Humanas, 14, pp.327-342.	n/a	14C
Caverna da Pedra Pintada	Brazil	-1.1	-54.06	cave	n	CPP-5	unreported	n/a	layer V, I	unreported	charcoal or charred seeds	unreported	n/a	n/a	unreported	n/a	-27.5	n/a	Beta-434988	10100	40	Pereira, E.D.S. and Moraes, C.D.P., 2019. A cronologia das pinturas rupestres da Caverna da Pedra Pintada, Monte Alegre, Pará: revisão histórica e novos dados. Boletim do Museu Paraense Emílio Goeldi. Ciências Humanas, 14, pp.327-342.	n/a	14C
Caverna da Pedra Pintada	Brazil	-1.1	-54.06	cave	n	CPP-6	unreported	n/a	layer V, J-2	unreported	charcoal or charred seeds	unreported	n/a	n/a	unreported	n/a	-25.9	n/a	Beta-434989	10260	40	Pereira, E.D.S. and Moraes, C.D.P., 2019. A cronologia das pinturas rupestres da Caverna da Pedra Pintada, Monte Alegre, Pará: revisão histórica e novos dados. Boletim do Museu Paraense Emílio Goeldi. Ciências Humanas, 14, pp.327-342.	n/a	14C
Caverna da Pedra Pintada	Brazil	-1.1	-54.06	cave	n	CPP-7	unreported	n/a	layer V, J-3	unreported	charcoal or charred seeds	unreported	n/a	n/a	unreported	n/a	-26	n/a	Beta-434990	10360	40	Pereira, E.D.S. and Moraes, C.D.P., 2019. A cronologia das pinturas rupestres da Caverna da Pedra Pintada, Monte Alegre, Pará: revisão histórica e novos dados. Boletim do Museu Paraense Emílio Goeldi. Ciências Humanas, 14, pp.327-342.	n/a	14C
Caverna da Pedra Pintada	Brazil	-1.1	-54.06	cave	n	CPP-12	unreported	n/a	layer VI, F-2	unreported	charcoal or charred seeds	unreported	n/a	n/a	unreported	n/a	-24.6	n/a	Beta-475220	5890	30	Pereira, E.D.S. and Moraes, C.D.P., 2019. A cronologia das pinturas rupestres da Caverna da Pedra Pintada, Monte Alegre, Pará: revisão histórica e novos dados. Boletim do Museu Paraense Emílio Goeldi. Ciências Humanas, 14, pp.327-342.	n/a	14C
Caverna da Pedra Pintada	Brazil	-1.1	-54.06	cave	n	CPP-4	unreported	n/a	layer VI, F-2	unreported	charcoal or charred seeds	unreported	n/a	n/a	unreported	n/a	unreported	n/a	Beta-434987	8050	30	Pereira, E.D.S. and Moraes, C.D.P., 2019. A cronologia das pinturas rupestres da Caverna da Pedra Pintada, Monte Alegre, Pará: revisão histórica e novos dados. Boletim do Museu Paraense Emílio Goeldi. Ciências Humanas, 14, pp.327-342.	n/a	14C
Caverna da Pedra Pintada	Brazil	-1.1	-54.06	cave	n	CPP-3	unreported	n/a	layer VII, E	unreported	charcoal or charred seeds	unreported	n/a	n/a	unreported	n/a	unreported	n/a	Beta-434986	3080	30	Pereira, E.D.S. and Moraes, C.D.P., 2019. A cronologia das pinturas rupestres da Caverna da Pedra Pintada, Monte Alegre, Pará: revisão histórica e novos dados. Boletim do Museu Paraense Emílio Goeldi. Ciências Humanas, 14, pp.327-342.	n/a	14C
Caverna da Pedra Pintada	Brazil	-1.1	-54.06	cave	n	CPP-11	unreported	n/a	layer VII, F	unreported	charcoal or charred seeds	unreported	n/a	n/a	unreported	n/a	-26.5	n/a	Beta-475219	3990	30	Pereira, E.D.S. and Moraes, C.D.P., 2019. A cronologia das pinturas rupestres da Caverna da Pedra Pintada, Monte Alegre, Pará: revisão histórica e novos dados. Boletim do Museu Paraense Emílio Goeldi. Ciências Humanas, 14, pp.327-342.	n/a	14C
Caverna da Pedra Pintada	Brazil	-1.1	-54.06	cave	n	CPP-2	unreported	n/a	layer VIII, C	unreported	charcoal or charred seeds	unreported	n/a	n/a	unreported	n/a	unreported	n/a	Beta-434985	590	30	Pereira, E.D.S. and Moraes, C.D.P., 2019. A cronologia das pinturas rupestres da Caverna da Pedra Pintada, Monte Alegre, Pará: revisão histórica e novos dados. Boletim do Museu Paraense Emílio Goeldi. Ciências Humanas, 14, pp.327-342.	n/a	14C
Caverna da Pedra Pintada	Brazil	-1.1	-54.06	cave	n	n/a	n/a	n/a	prov. no. 8231	unreported	stone	n/a	n/a	n/a	n/a	n/a	n/a	n/a	unreported	11880	760	Roosevelt, A.C., Lima da Costa, M., Machado, C.L., Michab, M., Mercier, N., Valladas, H., Feathers, J., Barnett, W., Imazio da Silveira, M., Henderson, A. and Sliva, J., 1996. Paleoindian cave dwellers in the Amazon: the peopling of the Americas. Science, 272(5260), pp.373-384.	unreported	TL	Brecciated quartz flake (prov. 8231)
Caverna da Pedra Pintada	Brazil	-1.1	-54.06	cave	n	n/a	n/a	n/a	prov. no. 8231	unreported	sediment	n/a	n/a	n/a	n/a	n/a	n/a	n/a	unreported	12491	1409	Roosevelt, A.C., Lima da Costa, M., Machado, C.L., Michab, M., Mercier, N., Valladas, H., Feathers, J., Barnett, W., Imazio da Silveira, M., Henderson, A. and Sliva, J., 1996. Paleoindian cave dwellers in the Amazon: the peopling of the Americas. Science, 272(5260), pp.373-384.	unreported	OSL	sediment (prov. 8231)
Caverna da Pedra Pintada	Brazil	-1.1	-54.06	cave	n	n/a	n/a	n/a	prov. no. 8231	unreported	sediment	n/a	n/a	n/a	n/a	n/a	n/a	n/a	unreported	12536	4125	Roosevelt, A.C., Lima da Costa, M., Machado, C.L., Michab, M., Mercier, N., Valladas, H., Feathers, J., Barnett, W., Imazio da Silveira, M., Henderson, A. and Sliva, J., 1996. Paleoindian cave dwellers in the Amazon: the peopling of the Americas. Science, 272(5260), pp.373-384.	unreported	OSL	heavy fraction from screened sediment (prov. 8231)
Caverna da Pedra Pintada	Brazil	-1.1	-54.06	cave	n	n/a	n/a	n/a	prov. no. 8231	unreported	sediment	n/a	n/a	n/a	n/a	n/a	n/a	n/a	unreported	13106	1628	Roosevelt, A.C., Lima da Costa, M., Machado, C.L., Michab, M., Mercier, N., Valladas, H., Feathers, J., Barnett, W., Imazio da Silveira, M., Henderson, A. and Sliva, J., 1996. Paleoindian cave dwellers in the Amazon: the peopling of the Americas. Science, 272(5260), pp.373-384.	unreported	OSL	sediment (prov. 8231)
Caverna da Pedra Pintada	Brazil	-1.1	-54.06	cave	n	n/a	n/a	n/a	prov. no. 8231	unreported	stone	n/a	n/a	n/a	n/a	n/a	n/a	n/a	unreported	16190	930	Roosevelt, A.C., Lima da Costa, M., Machado, C.L., Michab, M., Mercier, N., Valladas, H., Feathers, J., Barnett, W., Imazio da Silveira, M., Henderson, A. and Sliva, J., 1996. Paleoindian cave dwellers in the Amazon: the peopling of the Americas. Science, 272(5260), pp.373-384.	unreported	TL	chalcedony bifacial reduction flake (prov. 8231)
Caverna da Pedra Pintada	Brazil	-1.1	-54.06	cave	n	n/a	n/a	n/a	prov. no. 8344	unreported	stone	n/a	n/a	n/a	n/a	n/a	n/a	n/a	unreported	10140	890	Roosevelt, A.C., Lima da Costa, M., Machado, C.L., Michab, M., Mercier, N., Valladas, H., Feathers, J., Barnett, W., Imazio da Silveira, M., Henderson, A. and Sliva, J., 1996. Paleoindian cave dwellers in the Amazon: the peopling of the Americas. Science, 272(5260), pp.373-384.	unreported	TL	chalcedony flake (prov. 8344)
Caverna da Pedra Pintada	Brazil	-1.1	-54.06	cave	n	n/a	n/a	n/a	prov. no. 8344	unreported	stone	n/a	n/a	n/a	n/a	n/a	n/a	n/a	unreported	10860	690	Roosevelt, A.C., Lima da Costa, M., Machado, C.L., Michab, M., Mercier, N., Valladas, H., Feathers, J., Barnett, W., Imazio da Silveira, M., Henderson, A. and Sliva, J., 1996. Paleoindian cave dwellers in the Amazon: the peopling of the Americas. Science, 272(5260), pp.373-384.	unreported	TL	chalcedony bifacial reduction flake, heat-spalled (prov. 8344)
Caverna da Pedra Pintada	Brazil	-1.1	-54.06	cave	n	n/a	n/a	n/a	prov. no. 8344	unreported	stone	n/a	n/a	n/a	n/a	n/a	n/a	n/a	unreported	10940	800	Roosevelt, A.C., Lima da Costa, M., Machado, C.L., Michab, M., Mercier, N., Valladas, H., Feathers, J., Barnett, W., Imazio da Silveira, M., Henderson, A. and Sliva, J., 1996. Paleoindian cave dwellers in the Amazon: the peopling of the Americas. Science, 272(5260), pp.373-384.	unreported	TL	chalcedony bifacial reduction flake, heat-spalled (prov. 8344)
Caverna da Pedra Pintada	Brazil	-1.1	-54.06	cave	n	n/a	n/a	n/a	prov. no. 8346	unreported	stone	n/a	n/a	n/a	n/a	n/a	n/a	n/a	unreported	15330	900	Roosevelt, A.C., Lima da Costa, M., Machado, C.L., Michab, M., Mercier, N., Valladas, H., Feathers, J., Barnett, W., Imazio da Silveira, M., Henderson, A. and Sliva, J., 1996. Paleoindian cave dwellers in the Amazon: the peopling of the Americas. Science, 272(5260), pp.373-384.	unreported	TL	chalcedony bifacial reduction flake, with heat-spalling (prov. 8346)
Caverna da Pedra Pintada	Brazil	-1.1	-54.06	cave	n	n/a	n/a	n/a	prov. no. 9270	unreported	stone	n/a	n/a	n/a	n/a	n/a	n/a	n/a	unreported	10400	700	Roosevelt, A.C., Lima da Costa, M., Machado, C.L., Michab, M., Mercier, N., Valladas, H., Feathers, J., Barnett, W., Imazio da Silveira, M., Henderson, A. and Sliva, J., 1996. Paleoindian cave dwellers in the Amazon: the peopling of the Americas. Science, 272(5260), pp.373-384.	unreported	TL	flake of chalcedony with cortex (prov. 9290)
Caverna da Pedra Pintada	Brazil	-1.1	-54.06	cave	n	n/a	n/a	n/a	prov. no. 9270	unreported	stone	n/a	n/a	n/a	n/a	n/a	n/a	n/a	unreported	9530	780	Roosevelt, A.C., Lima da Costa, M., Machado, C.L., Michab, M., Mercier, N., Valladas, H., Feathers, J., Barnett, W., Imazio da Silveira, M., Henderson, A. and Sliva, J., 1996. Paleoindian cave dwellers in the Amazon: the peopling of the Americas. Science, 272(5260), pp.373-384.	unreported	TL	brecciated quartz flake with percussion platform (prov. 9270)
Caverna da Pedra Pintada	Brazil	-1.1	-54.06	cave	n	n/a	n/a	n/a	prov. no. 9270	unreported	stone	n/a	n/a	n/a	n/a	n/a	n/a	n/a	unreported	9860	1080	Roosevelt, A.C., Lima da Costa, M., Machado, C.L., Michab, M., Mercier, N., Valladas, H., Feathers, J., Barnett, W., Imazio da Silveira, M., Henderson, A. and Sliva, J., 1996. Paleoindian cave dwellers in the Amazon: the peopling of the Americas. Science, 272(5260), pp.373-384.	unreported	TL	pressure-retouched tool fragment of chalcedony, heat-spalled (prov. 9270)
Caverna da Pedra Pintada	Brazil	-1.1	-54.06	cave	n	n/a	n/a	n/a	prov. no. 9292	unreported	stone	n/a	n/a	n/a	n/a	n/a	n/a	n/a	unreported	14250	850	Roosevelt, A.C., Lima da Costa, M., Machado, C.L., Michab, M., Mercier, N., Valladas, H., Feathers, J., Barnett, W., Imazio da Silveira, M., Henderson, A. and Sliva, J., 1996. Paleoindian cave dwellers in the Amazon: the peopling of the Americas. Science, 272(5260), pp.373-384.	unreported	TL	chalcedony bifacial reduction flake, heat-spalled (prov. 9292)
Caverna da Pedra Pintada	Brazil	-1.1	-54.06	cave	n	n/a	A. microcarpa	n/a	unit 10, early period, prov. no. 9272	unreported	carbonised seed	unreported	n/a	n/a	unreported	n/a	-24.7	n/a	GX-19532/CAMS	10110	60	Roosevelt, A.C., Lima da Costa, M., Machado, C.L., Michab, M., Mercier, N., Valladas, H., Feathers, J., Barnett, W., Imazio da Silveira, M., Henderson, A. and Sliva, J., 1996. Paleoindian cave dwellers in the Amazon: the peopling of the Americas. Science, 272(5260), pp.373-384.	n/a	14C
Caverna da Pedra Pintada	Brazil	-1.1	-54.06	cave	n	n/a	n/a	n/a	unit 10, early period, prov. no. 9272	unreported	humate from same	unreported	n/a	n/a	unreported	n/a	-25.8	n/a	GX-19528/CAMS	10120	70	Roosevelt, A.C., Lima da Costa, M., Machado, C.L., Michab, M., Mercier, N., Valladas, H., Feathers, J., Barnett, W., Imazio da Silveira, M., Henderson, A. and Sliva, J., 1996. Paleoindian cave dwellers in the Amazon: the peopling of the Americas. Science, 272(5260), pp.373-384.	n/a	14C
Caverna da Pedra Pintada	Brazil	-1.1	-54.06	cave	n	n/a	n/a	n/a	unit 10, early period, prov. no. 9272	unreported	humate from A. microcarpa seed	unreported	n/a	n/a	unreported	n/a	-27.8	n/a	GX-19534/CAMS	10190	50	Roosevelt, A.C., Lima da Costa, M., Machado, C.L., Michab, M., Mercier, N., Valladas, H., Feathers, J., Barnett, W., Imazio da Silveira, M., Henderson, A. and Sliva, J., 1996. Paleoindian cave dwellers in the Amazon: the peopling of the Americas. Science, 272(5260), pp.373-384.	n/a	14C
Caverna da Pedra Pintada	Brazil	-1.1	-54.06	cave	n	n/a	n/a	n/a	unit 10, early period, prov. no. 9272	unreported	humate from same	unreported	n/a	n/a	unreported	n/a	-25.2	n/a	GX-19532/CAMS	10190	60	Roosevelt, A.C., Lima da Costa, M., Machado, C.L., Michab, M., Mercier, N., Valladas, H., Feathers, J., Barnett, W., Imazio da Silveira, M., Henderson, A. and Sliva, J., 1996. Paleoindian cave dwellers in the Amazon: the peopling of the Americas. Science, 272(5260), pp.373-384.	n/a	14C
Caverna da Pedra Pintada	Brazil	-1.1	-54.06	cave	n	n/a	n/a	n/a	unit 10, early period, prov. no. 9272	unreported	humate from same	unreported	n/a	n/a	unreported	n/a	-28.6	n/a	GX-19535/CAMS	10210	70	Roosevelt, A.C., Lima da Costa, M., Machado, C.L., Michab, M., Mercier, N., Valladas, H., Feathers, J., Barnett, W., Imazio da Silveira, M., Henderson, A. and Sliva, J., 1996. Paleoindian cave dwellers in the Amazon: the peopling of the Americas. Science, 272(5260), pp.373-384.	n/a	14C
Caverna da Pedra Pintada	Brazil	-1.1	-54.06	cave	n	n/a	n/a	n/a	unit 10, early period, prov. no. 9272	unreported	humate from same	unreported	n/a	n/a	unreported	n/a	-26	n/a	GX-19533/CAMS	10220	60	Roosevelt, A.C., Lima da Costa, M., Machado, C.L., Michab, M., Mercier, N., Valladas, H., Feathers, J., Barnett, W., Imazio da Silveira, M., Henderson, A. and Sliva, J., 1996. Paleoindian cave dwellers in the Amazon: the peopling of the Americas. Science, 272(5260), pp.373-384.	n/a	14C
Caverna da Pedra Pintada	Brazil	-1.1	-54.06	cave	n	n/a	A. microcarpa palm	n/a	unit 10, early period, prov. no. 9272	unreported	carbonised seed	unreported	n/a	n/a	unreported	n/a	-25.7	n/a	GX-19527/CAMS	10290	70	Roosevelt, A.C., Lima da Costa, M., Machado, C.L., Michab, M., Mercier, N., Valladas, H., Feathers, J., Barnett, W., Imazio da Silveira, M., Henderson, A. and Sliva, J., 1996. Paleoindian cave dwellers in the Amazon: the peopling of the Americas. Science, 272(5260), pp.373-384.	n/a	14C
Caverna da Pedra Pintada	Brazil	-1.1	-54.06	cave	n	n/a	A. microcarpa palm	n/a	unit 10, early period, prov. no. 9272	unreported	carbonised seed	unreported	n/a	n/a	unreported	n/a	-24	n/a	GX-19528/CAMS	10290	70	Roosevelt, A.C., Lima da Costa, M., Machado, C.L., Michab, M., Mercier, N., Valladas, H., Feathers, J., Barnett, W., Imazio da Silveira, M., Henderson, A. and Sliva, J., 1996. Paleoindian cave dwellers in the Amazon: the peopling of the Americas. Science, 272(5260), pp.373-384.	n/a	14C
Caverna da Pedra Pintada	Brazil	-1.1	-54.06	cave	n	n/a	unreported	n/a	unit 10, early period, prov. no. 9272	unreported	wood charcoal	unreported	n/a	n/a	unreported	n/a	-29.9	n/a	GX-19535/CAMS	10310	70	Roosevelt, A.C., Lima da Costa, M., Machado, C.L., Michab, M., Mercier, N., Valladas, H., Feathers, J., Barnett, W., Imazio da Silveira, M., Henderson, A. and Sliva, J., 1996. Paleoindian cave dwellers in the Amazon: the peopling of the Americas. Science, 272(5260), pp.373-384.	n/a	14C
Caverna da Pedra Pintada	Brazil	-1.1	-54.06	cave	n	n/a	n/a	n/a	unit 10, early period, prov. no. 9272	unreported	humate from same	unreported	n/a	n/a	unreported	n/a	-25.4	n/a	GX-19527/CAMS	10330	70	Roosevelt, A.C., Lima da Costa, M., Machado, C.L., Michab, M., Mercier, N., Valladas, H., Feathers, J., Barnett, W., Imazio da Silveira, M., Henderson, A. and Sliva, J., 1996. Paleoindian cave dwellers in the Amazon: the peopling of the Americas. Science, 272(5260), pp.373-384.	n/a	14C
Caverna da Pedra Pintada	Brazil	-1.1	-54.06	cave	n	n/a	unreported	n/a	unit 10, early period, prov. no. 9272	unreported	wood charcoal	unreported	n/a	n/a	unreported	n/a	-23.9	n/a	GX-19533/CAMS	10360	60	Roosevelt, A.C., Lima da Costa, M., Machado, C.L., Michab, M., Mercier, N., Valladas, H., Feathers, J., Barnett, W., Imazio da Silveira, M., Henderson, A. and Sliva, J., 1996. Paleoindian cave dwellers in the Amazon: the peopling of the Americas. Science, 272(5260), pp.373-384.	n/a	14C
Caverna da Pedra Pintada	Brazil	-1.1	-54.06	cave	n	n/a	A. microcarpa palm	n/a	unit 10, initial period, prov. no. 9274	unreported	carbonised seed	unreported	n/a	n/a	unreported	n/a	-29.9	n/a	GX-19537/CAMS	10250	70	Roosevelt, A.C., Lima da Costa, M., Machado, C.L., Michab, M., Mercier, N., Valladas, H., Feathers, J., Barnett, W., Imazio da Silveira, M., Henderson, A. and Sliva, J., 1996. Paleoindian cave dwellers in the Amazon: the peopling of the Americas. Science, 272(5260), pp.373-384.	n/a	14C
Caverna da Pedra Pintada	Brazil	-1.1	-54.06	cave	n	n/a	n/a	n/a	unit 10, initial period, prov. no. 9274	unreported	humate from carb. A. microcarpa seeds	unreported	n/a	n/a	unreported	n/a	-25.4	n/a	GX-19536/CAMS	10350	170	Roosevelt, A.C., Lima da Costa, M., Machado, C.L., Michab, M., Mercier, N., Valladas, H., Feathers, J., Barnett, W., Imazio da Silveira, M., Henderson, A. and Sliva, J., 1996. Paleoindian cave dwellers in the Amazon: the peopling of the Americas. Science, 272(5260), pp.373-384.	n/a	14C
Caverna da Pedra Pintada	Brazil	-1.1	-54.06	cave	n	n/a	n/a	n/a	unit 10, initial period, prov. no. 9274	unreported	humate from same	unreported	n/a	n/a	unreported	n/a	-24.9	n/a	GX-19538/CAMS	10390	70	Roosevelt, A.C., Lima da Costa, M., Machado, C.L., Michab, M., Mercier, N., Valladas, H., Feathers, J., Barnett, W., Imazio da Silveira, M., Henderson, A. and Sliva, J., 1996. Paleoindian cave dwellers in the Amazon: the peopling of the Americas. Science, 272(5260), pp.373-384.	n/a	14C
Caverna da Pedra Pintada	Brazil	-1.1	-54.06	cave	n	n/a	A. microcarpa palm	n/a	unit 10, initial period, prov. no. 9274	unreported	carbonised seed	unreported	n/a	n/a	unreported	n/a	-24.3	n/a	GX-19538/CAMS	10410	60	Roosevelt, A.C., Lima da Costa, M., Machado, C.L., Michab, M., Mercier, N., Valladas, H., Feathers, J., Barnett, W., Imazio da Silveira, M., Henderson, A. and Sliva, J., 1996. Paleoindian cave dwellers in the Amazon: the peopling of the Americas. Science, 272(5260), pp.373-384.	n/a	14C
Caverna da Pedra Pintada	Brazil	-1.1	-54.06	cave	n	n/a	n/a	n/a	unit 10, initial period, prov. no. 9274	unreported	humate from same	unreported	n/a	n/a	unreported	n/a	-24.9	n/a	GX-19537/CAMS	10470	70	Roosevelt, A.C., Lima da Costa, M., Machado, C.L., Michab, M., Mercier, N., Valladas, H., Feathers, J., Barnett, W., Imazio da Silveira, M., Henderson, A. and Sliva, J., 1996. Paleoindian cave dwellers in the Amazon: the peopling of the Americas. Science, 272(5260), pp.373-384.	n/a	14C
Caverna da Pedra Pintada	Brazil	-1.1	-54.06	cave	n	n/a	n/a	n/a	unit 11, early period, prov. no. 9294	unreported	humate from same	unreported	n/a	n/a	unreported	n/a	-30	n/a	GX-19523/CAMS	10000	60	Roosevelt, A.C., Lima da Costa, M., Machado, C.L., Michab, M., Mercier, N., Valladas, H., Feathers, J., Barnett, W., Imazio da Silveira, M., Henderson, A. and Sliva, J., 1996. Paleoindian cave dwellers in the Amazon: the peopling of the Americas. Science, 272(5260), pp.373-384.	n/a	14C
Caverna da Pedra Pintada	Brazil	-1.1	-54.06	cave	n	n/a	A. microcarpa palm	n/a	unit 11, early period, prov. no. 9294	unreported	carbonised seed	unreported	n/a	n/a	unreported	n/a	-29.9	n/a	GX-19523CAMS	10450	60	Roosevelt, A.C., Lima da Costa, M., Machado, C.L., Michab, M., Mercier, N., Valladas, H., Feathers, J., Barnett, W., Imazio da Silveira, M., Henderson, A. and Sliva, J., 1996. Paleoindian cave dwellers in the Amazon: the peopling of the Americas. Science, 272(5260), pp.373-384.	n/a	14C
Caverna da Pedra Pintada	Brazil	-1.1	-54.06	cave	n	n/a	n/a	n/a	unit 11, early period, prov. no. 9296	unreported	humate from same	unreported	n/a	n/a	unreported	n/a	-28.9	n/a	GX-19539/CAMS	10000	60	Roosevelt, A.C., Lima da Costa, M., Machado, C.L., Michab, M., Mercier, N., Valladas, H., Feathers, J., Barnett, W., Imazio da Silveira, M., Henderson, A. and Sliva, J., 1996. Paleoindian cave dwellers in the Amazon: the peopling of the Americas. Science, 272(5260), pp.373-384.	n/a	14C
Caverna da Pedra Pintada	Brazil	-1.1	-54.06	cave	n	n/a	n/a	n/a	unit 11, early period, prov. no. 9296	unreported	humate from same	unreported	n/a	n/a	unreported	n/a	-25.2	n/a	GX-19540/CAMS	10230	60	Roosevelt, A.C., Lima da Costa, M., Machado, C.L., Michab, M., Mercier, N., Valladas, H., Feathers, J., Barnett, W., Imazio da Silveira, M., Henderson, A. and Sliva, J., 1996. Paleoindian cave dwellers in the Amazon: the peopling of the Americas. Science, 272(5260), pp.373-384.	n/a	14C
Caverna da Pedra Pintada	Brazil	-1.1	-54.06	cave	n	n/a	unreported	n/a	unit 11, early period, prov. no. 9296	unreported	wood charcoal	unreported	n/a	n/a	unreported	n/a	-26.3	n/a	GX-19540/CAMS	10390	60	Roosevelt, A.C., Lima da Costa, M., Machado, C.L., Michab, M., Mercier, N., Valladas, H., Feathers, J., Barnett, W., Imazio da Silveira, M., Henderson, A. and Sliva, J., 1996. Paleoindian cave dwellers in the Amazon: the peopling of the Americas. Science, 272(5260), pp.373-384.	n/a	14C
Caverna da Pedra Pintada	Brazil	-1.1	-54.06	cave	n	n/a	unreported	n/a	unit 11, early period, prov. no. 9296	unreported	wood charcoal	unreported	n/a	n/a	unreported	n/a	-28.1	n/a	GX-19539/CAMS	10470	70	Roosevelt, A.C., Lima da Costa, M., Machado, C.L., Michab, M., Mercier, N., Valladas, H., Feathers, J., Barnett, W., Imazio da Silveira, M., Henderson, A. and Sliva, J., 1996. Paleoindian cave dwellers in the Amazon: the peopling of the Americas. Science, 272(5260), pp.373-384.	n/a	14C
Caverna da Pedra Pintada	Brazil	-1.1	-54.06	cave	n	n/a	n/a	n/a	unit 11, early period, prov. no. 9296	unreported	humate from A. microcarpa seed	unreported	n/a	n/a	unreported	n/a	-23.7	n/a	GX-19541/CAMS	10490	80	Roosevelt, A.C., Lima da Costa, M., Machado, C.L., Michab, M., Mercier, N., Valladas, H., Feathers, J., Barnett, W., Imazio da Silveira, M., Henderson, A. and Sliva, J., 1996. Paleoindian cave dwellers in the Amazon: the peopling of the Americas. Science, 272(5260), pp.373-384.	n/a	14C
Caverna da Pedra Pintada	Brazil	-1.1	-54.06	cave	n	n/a	A. spectabilis palm	n/a	unit 11, late period, prov. no. 9290	unreported	carbonised seed	unreported	n/a	n/a	unreported	n/a	-27.6	n/a	Beta-76955CAMS	10210	60	Roosevelt, A.C., Lima da Costa, M., Machado, C.L., Michab, M., Mercier, N., Valladas, H., Feathers, J., Barnett, W., Imazio da Silveira, M., Henderson, A. and Sliva, J., 1996. Paleoindian cave dwellers in the Amazon: the peopling of the Americas. Science, 272(5260), pp.373-384.	n/a	14C
Caverna da Pedra Pintada	Brazil	-1.1	-54.06	cave	n	n/a	unreported	n/a	unit 11, late period, prov. no. 9290	unreported	wood charcoal	unreported	n/a	n/a	unreported	n/a	-12.3	n/a	Beta-76954CAMS	10360	50	Roosevelt, A.C., Lima da Costa, M., Machado, C.L., Michab, M., Mercier, N., Valladas, H., Feathers, J., Barnett, W., Imazio da Silveira, M., Henderson, A. and Sliva, J., 1996. Paleoindian cave dwellers in the Amazon: the peopling of the Americas. Science, 272(5260), pp.373-384.	n/a	14C
Caverna da Pedra Pintada	Brazil	-1.1	-54.06	cave	n	n/a	unreported	n/a	unit 2, initial period, prov. no. 8231	unreported	wood charcoal	unreported	n/a	n/a	unreported	n/a	-23.5	n/a	Beta-76952CAMS	10450	60	Roosevelt, A.C., Lima da Costa, M., Machado, C.L., Michab, M., Mercier, N., Valladas, H., Feathers, J., Barnett, W., Imazio da Silveira, M., Henderson, A. and Sliva, J., 1996. Paleoindian cave dwellers in the Amazon: the peopling of the Americas. Science, 272(5260), pp.373-384.	n/a	14C
Caverna da Pedra Pintada	Brazil	-1.1	-54.06	cave	n	n/a	Attalea microcarpa	n/a	unit 2, initial period, prov. no. 8231	unreported	carbonised seed	unreported	n/a	n/a	unreported	n/a	-21.2	n/a	Beta-76953CAMS	10560	60	Roosevelt, A.C., Lima da Costa, M., Machado, C.L., Michab, M., Mercier, N., Valladas, H., Feathers, J., Barnett, W., Imazio da Silveira, M., Henderson, A. and Sliva, J., 1996. Paleoindian cave dwellers in the Amazon: the peopling of the Americas. Science, 272(5260), pp.373-384.	n/a	14C
Caverna da Pedra Pintada	Brazil	-1.1	-54.06	cave	n	n/a	Astrocaryum vulgare	n/a	unit 2, initial period, prov. no. 8231	unreported	carbonised seeds	unreported	n/a	n/a	unreported	n/a	-20.7	n/a	GX-17407	10905	295	Roosevelt, A.C., Lima da Costa, M., Machado, C.L., Michab, M., Mercier, N., Valladas, H., Feathers, J., Barnett, W., Imazio da Silveira, M., Henderson, A. and Sliva, J., 1996. Paleoindian cave dwellers in the Amazon: the peopling of the Americas. Science, 272(5260), pp.373-384.	n/a	14C
Caverna da Pedra Pintada	Brazil	-1.1	-54.06	cave	n	n/a	Astrocaryum vulgare	n/a	unit 2, initial period, prov. no. 8231	unreported	carbonised seeds	unreported	n/a	n/a	unreported	n/a	-23.2	n/a	GX-17406	11110	310	Roosevelt, A.C., Lima da Costa, M., Machado, C.L., Michab, M., Mercier, N., Valladas, H., Feathers, J., Barnett, W., Imazio da Silveira, M., Henderson, A. and Sliva, J., 1996. Paleoindian cave dwellers in the Amazon: the peopling of the Americas. Science, 272(5260), pp.373-384.	n/a	14C
Caverna da Pedra Pintada	Brazil	-1.1	-54.06	cave	n	n/a	Attalea microcarpa	n/a	unit 5, initial period, prov. no. 8314	unreported	carbonised seed	unreported	n/a	n/a	unreported	n/a	-23.6	n/a	GX-17400/CAMS	10392	78	Roosevelt, A.C., Lima da Costa, M., Machado, C.L., Michab, M., Mercier, N., Valladas, H., Feathers, J., Barnett, W., Imazio da Silveira, M., Henderson, A. and Sliva, J., 1996. Paleoindian cave dwellers in the Amazon: the peopling of the Americas. Science, 272(5260), pp.373-384.	n/a	14C
Caverna da Pedra Pintada	Brazil	-1.1	-54.06	cave	n	n/a	Astrocaryum vulgare	n/a	unit 5, initial period, prov. no. 8314	unreported	carbonised seeds	unreported	n/a	n/a	unreported	n/a	-22.5	n/a	GX-17414	10875	295	Roosevelt, A.C., Lima da Costa, M., Machado, C.L., Michab, M., Mercier, N., Valladas, H., Feathers, J., Barnett, W., Imazio da Silveira, M., Henderson, A. and Sliva, J., 1996. Paleoindian cave dwellers in the Amazon: the peopling of the Americas. Science, 272(5260), pp.373-384.	n/a	14C
Caverna da Pedra Pintada	Brazil	-1.1	-54.06	cave	n	n/a	Attalea microcarpa	n/a	unit 5, initial period, prov. no. 8314	unreported	carbonised seeds	unreported	n/a	n/a	unreported	n/a	-21.6	n/a	GX-17413	11145	135	Roosevelt, A.C., Lima da Costa, M., Machado, C.L., Michab, M., Mercier, N., Valladas, H., Feathers, J., Barnett, W., Imazio da Silveira, M., Henderson, A. and Sliva, J., 1996. Paleoindian cave dwellers in the Amazon: the peopling of the Americas. Science, 272(5260), pp.373-384.	n/a	14C
Caverna da Pedra Pintada	Brazil	-1.1	-54.06	cave	n	n/a	Attalea microcarpa	n/a	unit 6, initial period, prov. no. 8345	unreported	carbonised seeds	unreported	n/a	n/a	unreported	n/a	-21.7	n/a	GX-17421	10275	275	Roosevelt, A.C., Lima da Costa, M., Machado, C.L., Michab, M., Mercier, N., Valladas, H., Feathers, J., Barnett, W., Imazio da Silveira, M., Henderson, A. and Sliva, J., 1996. Paleoindian cave dwellers in the Amazon: the peopling of the Americas. Science, 272(5260), pp.373-384.	n/a	14C
Caverna da Pedra Pintada	Brazil	-1.1	-54.06	cave	n	n/a	Astrocaryum vulgare	n/a	unit 6, initial period, prov. no. 8345	unreported	carbonised seeds	unreported	n/a	n/a	unreported	n/a	-22.8	n/a	GX-17420	10655	285	Roosevelt, A.C., Lima da Costa, M., Machado, C.L., Michab, M., Mercier, N., Valladas, H., Feathers, J., Barnett, W., Imazio da Silveira, M., Henderson, A. and Sliva, J., 1996. Paleoindian cave dwellers in the Amazon: the peopling of the Americas. Science, 272(5260), pp.373-384.	n/a	14C
Caverna da Pedra Pintada	Brazil	-1.1	-54.06	cave	n	n/a	Attalea microcarpa	n/a	unit 6, initial period, prov. no. 8346	unreported	carbonised seeds	unreported	n/a	n/a	unreported	n/a	-22.7	n/a	GX-17422	10305	275	Roosevelt, A.C., Lima da Costa, M., Machado, C.L., Michab, M., Mercier, N., Valladas, H., Feathers, J., Barnett, W., Imazio da Silveira, M., Henderson, A. and Sliva, J., 1996. Paleoindian cave dwellers in the Amazon: the peopling of the Americas. Science, 272(5260), pp.373-384.	n/a	14C
Caverna da Pedra Pintada	Brazil	-1.1	-54.06	cave	n	n/a	palm	n/a	unit 7, initial/early period, prov. no. 9147	unreported	carbonised seed	unreported	n/a	n/a	unreported	n/a	-25.8	n/a	Beta-75002CAMS	10260	60	Roosevelt, A.C., Lima da Costa, M., Machado, C.L., Michab, M., Mercier, N., Valladas, H., Feathers, J., Barnett, W., Imazio da Silveira, M., Henderson, A. and Sliva, J., 1996. Paleoindian cave dwellers in the Amazon: the peopling of the Americas. Science, 272(5260), pp.373-384.	n/a	14C
Caverna da Pedra Pintada	Brazil	-1.1	-54.06	cave	n	n/a	unreported	n/a	unit 7, initial/early period, prov. no. 9147	unreported	wood charcoal	unreported	n/a	n/a	unreported	n/a	-27.6	n/a	Beta-75007CAMS	10290	80	Roosevelt, A.C., Lima da Costa, M., Machado, C.L., Michab, M., Mercier, N., Valladas, H., Feathers, J., Barnett, W., Imazio da Silveira, M., Henderson, A. and Sliva, J., 1996. Paleoindian cave dwellers in the Amazon: the peopling of the Americas. Science, 272(5260), pp.373-384.	n/a	14C
Caverna da Pedra Pintada	Brazil	-1.1	-54.06	cave	n	n/a	unreported	n/a	unit 7, initial/early period, prov. no. 9147	unreported	wood charcoal	unreported	n/a	n/a	unreported	n/a	-27.7	n/a	Beta-75004CAMS	10300	60	Roosevelt, A.C., Lima da Costa, M., Machado, C.L., Michab, M., Mercier, N., Valladas, H., Feathers, J., Barnett, W., Imazio da Silveira, M., Henderson, A. and Sliva, J., 1996. Paleoindian cave dwellers in the Amazon: the peopling of the Americas. Science, 272(5260), pp.373-384.	n/a	14C
Caverna da Pedra Pintada	Brazil	-1.1	-54.06	cave	n	n/a	Attalea microcarpa	n/a	unit 7, initial/early period, prov. no. 9147	unreported	carbonised seed	unreported	n/a	n/a	unreported	n/a	-23.1	n/a	Beta-75006CAMS	10320	70	Roosevelt, A.C., Lima da Costa, M., Machado, C.L., Michab, M., Mercier, N., Valladas, H., Feathers, J., Barnett, W., Imazio da Silveira, M., Henderson, A. and Sliva, J., 1996. Paleoindian cave dwellers in the Amazon: the peopling of the Americas. Science, 272(5260), pp.373-384.	n/a	14C
Caverna da Pedra Pintada	Brazil	-1.1	-54.06	cave	n	n/a	Attalea microcarpa	n/a	unit 7, initial/early period, prov. no. 9147	unreported	carbonised seed	unreported	n/a	n/a	unreported	n/a	-22.1	n/a	Beta-75003CAMS	10390	70	Roosevelt, A.C., Lima da Costa, M., Machado, C.L., Michab, M., Mercier, N., Valladas, H., Feathers, J., Barnett, W., Imazio da Silveira, M., Henderson, A. and Sliva, J., 1996. Paleoindian cave dwellers in the Amazon: the peopling of the Americas. Science, 272(5260), pp.373-384.	n/a	14C
Caverna da Pedra Pintada	Brazil	-1.1	-54.06	cave	n	n/a	A. spectabilis	n/a	unit 7, initial/early period, prov. no. 9147	unreported	carbonised seed	unreported	n/a	n/a	unreported	n/a	-23.3	n/a	Beta-75005CAMS	10450	60	Roosevelt, A.C., Lima da Costa, M., Machado, C.L., Michab, M., Mercier, N., Valladas, H., Feathers, J., Barnett, W., Imazio da Silveira, M., Henderson, A. and Sliva, J., 1996. Paleoindian cave dwellers in the Amazon: the peopling of the Americas. Science, 272(5260), pp.373-384.	n/a	14C
Caverna da Pedra Pintada	Brazil	-1.1	-54.06	cave	n	n/a	unreported	n/a	unit 7, initial/early period, prov. no. 9148	unreported	wood charcoal	unreported	n/a	n/a	unreported	n/a	-16.6	n/a	Beta-75008CAMS	10280	70	Roosevelt, A.C., Lima da Costa, M., Machado, C.L., Michab, M., Mercier, N., Valladas, H., Feathers, J., Barnett, W., Imazio da Silveira, M., Henderson, A. and Sliva, J., 1996. Paleoindian cave dwellers in the Amazon: the peopling of the Americas. Science, 272(5260), pp.373-384.	n/a	14C
Caverna da Pedra Pintada	Brazil	-1.1	-54.06	cave	n	n/a	A. spectabilis	n/a	unit 7, initial/early period, prov. no. 9148	unreported	carbonised seed	unreported	n/a	n/a	unreported	n/a	-22.5	n/a	Beta-75009CAMS	10330	60	Roosevelt, A.C., Lima da Costa, M., Machado, C.L., Michab, M., Mercier, N., Valladas, H., Feathers, J., Barnett, W., Imazio da Silveira, M., Henderson, A. and Sliva, J., 1996. Paleoindian cave dwellers in the Amazon: the peopling of the Americas. Science, 272(5260), pp.373-384.	n/a	14C
Caverna da Pedra Pintada	Brazil	-1.1	-54.06	cave	n	n/a	Attalea microcarpa	n/a	unit 7, late period, prov. no. 9142	unreported	carbonised seed	unreported	n/a	n/a	unreported	n/a	-26.8	n/a	Beta-75001CAMS	10230	60	Roosevelt, A.C., Lima da Costa, M., Machado, C.L., Michab, M., Mercier, N., Valladas, H., Feathers, J., Barnett, W., Imazio da Silveira, M., Henderson, A. and Sliva, J., 1996. Paleoindian cave dwellers in the Amazon: the peopling of the Americas. Science, 272(5260), pp.373-384.	n/a	14C
Caverna da Pedra Pintada	Brazil	-1.1	-54.06	cave	n	n/a	n/a	n/a	unit 8, early period, prov. no. 9204	unreported	humate from same	unreported	n/a	n/a	unreported	n/a	-27.8	n/a	GX-19525CAMS	10330	70	Roosevelt, A.C., Lima da Costa, M., Machado, C.L., Michab, M., Mercier, N., Valladas, H., Feathers, J., Barnett, W., Imazio da Silveira, M., Henderson, A. and Sliva, J., 1996. Paleoindian cave dwellers in the Amazon: the peopling of the Americas. Science, 272(5260), pp.373-384.	n/a	14C
Caverna da Pedra Pintada	Brazil	-1.1	-54.06	cave	n	n/a	unreported	n/a	unit 8, early period, prov. no. 9204	unreported	wood charcoal	unreported	n/a	n/a	unreported	n/a	-26.6	n/a	GX-19525CAMS	10370	70	Roosevelt, A.C., Lima da Costa, M., Machado, C.L., Michab, M., Mercier, N., Valladas, H., Feathers, J., Barnett, W., Imazio da Silveira, M., Henderson, A. and Sliva, J., 1996. Paleoindian cave dwellers in the Amazon: the peopling of the Americas. Science, 272(5260), pp.373-384.	n/a	14C
Caverna da Pedra Pintada	Brazil	-1.1	-54.06	cave	n	n/a	Attalea microcarpa	n/a	unit 8, early period, prov. no. 9204	unreported	carbonised seed	unreported	n/a	n/a	unreported	n/a	-25.8	n/a	GX-19524CAMS	10380	60	Roosevelt, A.C., Lima da Costa, M., Machado, C.L., Michab, M., Mercier, N., Valladas, H., Feathers, J., Barnett, W., Imazio da Silveira, M., Henderson, A. and Sliva, J., 1996. Paleoindian cave dwellers in the Amazon: the peopling of the Americas. Science, 272(5260), pp.373-384.	n/a	14C
Caverna da Pedra Pintada	Brazil	-1.1	-54.06	cave	n	n/a	unreported	n/a	unit 8, early period, prov. no. 9204	unreported	wood charcoal	unreported	n/a	n/a	unreported	n/a	-24.8	n/a	GX-19526/CAMS	10480	70	Roosevelt, A.C., Lima da Costa, M., Machado, C.L., Michab, M., Mercier, N., Valladas, H., Feathers, J., Barnett, W., Imazio da Silveira, M., Henderson, A. and Sliva, J., 1996. Paleoindian cave dwellers in the Amazon: the peopling of the Americas. Science, 272(5260), pp.373-384.	n/a	14C
Caverna da Pedra Pintada	Brazil	-1.1	-54.06	cave	n	n/a	n/a	n/a	unit 8, early period, prov. no. 9204	unreported	humate from same	unreported	n/a	n/a	unreported	n/a	-25	n/a	GX-19524CAMS	10510	60	Roosevelt, A.C., Lima da Costa, M., Machado, C.L., Michab, M., Mercier, N., Valladas, H., Feathers, J., Barnett, W., Imazio da Silveira, M., Henderson, A. and Sliva, J., 1996. Paleoindian cave dwellers in the Amazon: the peopling of the Americas. Science, 272(5260), pp.373-384.	n/a	14C
Caverna da Pedra Pintada	Brazil	-1.1	-54.06	cave	n	n/a	n/a	n/a	unit 8, early period, prov. no. 9204	unreported	humate from same	unreported	n/a	n/a	unreported	n/a	-25.2	n/a	GX-19526CAMS	10570	70	Roosevelt, A.C., Lima da Costa, M., Machado, C.L., Michab, M., Mercier, N., Valladas, H., Feathers, J., Barnett, W., Imazio da Silveira, M., Henderson, A. and Sliva, J., 1996. Paleoindian cave dwellers in the Amazon: the peopling of the Americas. Science, 272(5260), pp.373-384.	n/a	14C
Caverna da Pedra Pintada	Brazil	-1.1	-54.06	cave	n	n/a	n/a	n/a	unit 9, early period, prov. no. 9245	unreported	humate from same	unreported	n/a	n/a	unreported	n/a	-27.4	n/a	GX-19530/CAMS	10210	60	Roosevelt, A.C., Lima da Costa, M., Machado, C.L., Michab, M., Mercier, N., Valladas, H., Feathers, J., Barnett, W., Imazio da Silveira, M., Henderson, A. and Sliva, J., 1996. Paleoindian cave dwellers in the Amazon: the peopling of the Americas. Science, 272(5260), pp.373-384.	n/a	14C
Caverna da Pedra Pintada	Brazil	-1.1	-54.06	cave	n	n/a	n/a	n/a	unit 9, early period, prov. no. 9245	unreported	humate from same	unreported	n/a	n/a	unreported	n/a	-25.7	n/a	GX-19529/CAMS	10250	70	Roosevelt, A.C., Lima da Costa, M., Machado, C.L., Michab, M., Mercier, N., Valladas, H., Feathers, J., Barnett, W., Imazio da Silveira, M., Henderson, A. and Sliva, J., 1996. Paleoindian cave dwellers in the Amazon: the peopling of the Americas. Science, 272(5260), pp.373-384.	n/a	14C
Caverna da Pedra Pintada	Brazil	-1.1	-54.06	cave	n	n/a	unreported	n/a	unit 9, early period, prov. no. 9245	unreported	wood charcoal	unreported	n/a	n/a	unreported	n/a	-27.5	n/a	GX-19530/CAMS	10260	70	Roosevelt, A.C., Lima da Costa, M., Machado, C.L., Michab, M., Mercier, N., Valladas, H., Feathers, J., Barnett, W., Imazio da Silveira, M., Henderson, A. and Sliva, J., 1996. Paleoindian cave dwellers in the Amazon: the peopling of the Americas. Science, 272(5260), pp.373-384.	n/a	14C
Caverna da Pedra Pintada	Brazil	-1.1	-54.06	cave	n	n/a	A. microcarpa	n/a	unit 9, early period, prov. no. 9245	unreported	carbonised seed	unreported	n/a	n/a	unreported	n/a	-26.2	n/a	GX-19529/CAMS	10420	70	Roosevelt, A.C., Lima da Costa, M., Machado, C.L., Michab, M., Mercier, N., Valladas, H., Feathers, J., Barnett, W., Imazio da Silveira, M., Henderson, A. and Sliva, J., 1996. Paleoindian cave dwellers in the Amazon: the peopling of the Americas. Science, 272(5260), pp.373-384.	n/a	14C
Caverna da Pedra Pintada	Brazil	-1.1	-54.06	cave	n	n/a	n/a	n/a	unit 9, early period, prov. no. 9246	unreported	humate from same	unreported	n/a	n/a	unreported	n/a	-24.3	n/a	GX-19531/CAMS	10180	60	Roosevelt, A.C., Lima da Costa, M., Machado, C.L., Michab, M., Mercier, N., Valladas, H., Feathers, J., Barnett, W., Imazio da Silveira, M., Henderson, A. and Sliva, J., 1996. Paleoindian cave dwellers in the Amazon: the peopling of the Americas. Science, 272(5260), pp.373-384.	n/a	14C
Caverna da Pedra Pintada	Brazil	-1.1	-54.06	cave	n	n/a	A. microcarpa palm	n/a	unit 9, early period, prov. no. 9246	unreported	carbonised seed	unreported	n/a	n/a	unreported	n/a	-24.8	n/a	GX-19531/CAMS	10370	60	Roosevelt, A.C., Lima da Costa, M., Machado, C.L., Michab, M., Mercier, N., Valladas, H., Feathers, J., Barnett, W., Imazio da Silveira, M., Henderson, A. and Sliva, J., 1996. Paleoindian cave dwellers in the Amazon: the peopling of the Americas. Science, 272(5260), pp.373-384.	n/a	14C
Coqueirinho	Brazil	-19.5381	-43.9511	open-air	n	unreported	unreported	unreported	unreported	unreported	charcoal	unreported	n/a	n/a	unreported	n/a	unreported	n/a	Beta-237346	10460	60	Bueno, L., Dias, A.S. and Steele, J., 2013. The Late Pleistocene/Early Holocene archaeological record in Brazil: A geo-referenced database. Quaternary International, 301, pp.74-93.	n/a	14C
GO-JA-01	Brazil	-18.2864	-52.0478	rockshelter	n	unreported	unreported	unreported	unreported	unreported	charcoal	unreported	n/a	n/a	unreported	n/a	unreported	n/a	N-2348	10400	130	Schmitz, P.I., 1987. Prehistoric hunters and gatherers of Brazil. Journal of World Prehistory, 1, pp.53-126.	n/a	14C	Itaparica technology
GO-JA-01	Brazil	-18.2864	-52.0478	rockshelter	n	unreported	unreported	unreported	unreported	unreported	charcoal	unreported	n/a	n/a	unreported	n/a	unreported	n/a	SI-3699	10580	115	Schmitz, P.I., 1987. Prehistoric hunters and gatherers of Brazil. Journal of World Prehistory, 1, pp.53-126.	n/a	14C	Itaparica technology
GO-JA-02	Brazil	-18.3111	-52.0372	rockshelter	n	unreported	unreported	unreported	unreported	unreported	charcoal	unreported	n/a	n/a	unreported	n/a	unreported	n/a	SI-3108	10120	80	Schmitz, P.I., 1987. Prehistoric hunters and gatherers of Brazil. Journal of World Prehistory, 1, pp.53-126.	n/a	14C	Itaparica technology
GO-JA-14	Brazil	-18.4472	-52.0056	rockshelter	n	unreported	unreported	unreported	unreported	unreported	charcoal	unreported	n/a	n/a	unreported	n/a	unreported	n/a	SI-3111	10740	85	Schmitz, P.I., 1987. Prehistoric hunters and gatherers of Brazil. Journal of World Prehistory, 1, pp.53-126.	n/a	14C	Itaparica technology
GO-NI-49	Brazil	-14.4833	-49.4667	rockshelter	n	unreported	unreported	unreported	unreported	unreported	charcoal	unreported	n/a	n/a	unreported	n/a	unreported	n/a	SI-2769	10750	300	Schmitz, P.I., 1987. Prehistoric hunters and gatherers of Brazil. Journal of World Prehistory, 1, pp.53-126.	n/a	14C	Itaparica technology
Lajeado 18	Brazil	-9.75028	-48.3717	open-air	n	unreported	unreported	unreported	unreported	unreported	charcoal	unreported	n/a	n/a	unreported	n/a	unreported	n/a	Beta-179198	10300	60	Bueno, L.D.M.R., 2007. Variabilidade tecnológica nos sítios líticos da região do Lajeado, médio rio Tocantins. Revista do Museu de Arqueologia e Etnologia. Suplemento, pp.1-215.	n/a	14C	uniface/biface technology
Lapa das Boleiras	Brazil	-19.5164	-44.0675	rockshelter/cave	n	unreported	unreported	unreported	unreported	unreported	charcoal	unreported	n/a	n/a	unreported	n/a	unreported	n/a	Beta-168451	10150	130	Bueno, L., Dias, A.S. and Steele, J., 2013. The Late Pleistocene/Early Holocene archaeological record in Brazil: A geo-referenced database. Quaternary International, 301, pp.74-93.	n/a	14C
Lapa do Boquete	Brazil	-14.98	-44.44	cave	n	unreported	unreported	n/a	square J10, stratum/level 7 base/8	unreported	charcoal	unreported	n/a	n/a	unreported	n/a	unreported	n/a	CDTN-1084	12,000	300	Kipnis R., 2002. Foraging Societies of Eastern Central Brazil: An Evolutionary Ecological Study of Subsistence Strategies During the Terminal Pleistocene and Early/middle Holocene. PhD. University of Michigan. https://bris.idm.oclc.org/login?url=https://www.proquest.com/dissertations-theses/foraging-societies-eastern-central-brazil/docview/305575623/se-2.	n/a	14C	coordinates approximated; Centro de Desenvolvimento da Tecnologia Nuclear (Belo Horizonte, Brazil)
Lapa do Boquete	Brazil	-14.98	-44.44	cave	n	unreported	unreported	n/a	square J10, stratum/level 8 base	unreported	charcoal	unreported	n/a	n/a	unreported	n/a	unreported	n/a	CDTN-1087	1350	150	Kipnis R., 2002. Foraging Societies of Eastern Central Brazil: An Evolutionary Ecological Study of Subsistence Strategies During the Terminal Pleistocene and Early/middle Holocene. PhD. University of Michigan. https://bris.idm.oclc.org/login?url=https://www.proquest.com/dissertations-theses/foraging-societies-eastern-central-brazil/docview/305575623/se-2.	n/a	14C	coordinates approximated; Centro de Desenvolvimento da Tecnologia Nuclear (Belo Horizonte, Brazil)
Lapa do Boquete	Brazil	-14.98	-44.44	cave	n	unreported	unreported	n/a	square J12, stratum/level 4/5	unreported	charcoal	unreported	n/a	n/a	unreported	n/a	unreported	n/a	CDTN-2350	7585	1000	Kipnis R., 2002. Foraging Societies of Eastern Central Brazil: An Evolutionary Ecological Study of Subsistence Strategies During the Terminal Pleistocene and Early/middle Holocene. PhD. University of Michigan. https://bris.idm.oclc.org/login?url=https://www.proquest.com/dissertations-theses/foraging-societies-eastern-central-brazil/docview/305575623/se-2.	n/a	14C	coordinates approximated; Centro de Desenvolvimento da Tecnologia Nuclear (Belo Horizonte, Brazil)
Lapa do Boquete	Brazil	-14.98	-44.44	cave	n	unreported	unreported	n/a	square K10, stratum/level 6 base	unreported	charcoal	unreported	n/a	n/a	unreported	n/a	unreported	n/a	CDTN-2403	12,070	170	Kipnis R., 2002. Foraging Societies of Eastern Central Brazil: An Evolutionary Ecological Study of Subsistence Strategies During the Terminal Pleistocene and Early/middle Holocene. PhD. University of Michigan. https://bris.idm.oclc.org/login?url=https://www.proquest.com/dissertations-theses/foraging-societies-eastern-central-brazil/docview/305575623/se-2.	n/a	14C	coordinates approximated; Centro de Desenvolvimento da Tecnologia Nuclear (Belo Horizonte, Brazil)
Lapa do Boquete	Brazil	-14.98	-44.44	cave	n	unreported	unreported	n/a	square K11, stratum/level 1 middle/1 lower	unreported	charcoal	unreported	n/a	n/a	unreported	n/a	unreported	n/a	CDTN-2435	7080	80	Kipnis R., 2002. Foraging Societies of Eastern Central Brazil: An Evolutionary Ecological Study of Subsistence Strategies During the Terminal Pleistocene and Early/middle Holocene. PhD. University of Michigan. https://bris.idm.oclc.org/login?url=https://www.proquest.com/dissertations-theses/foraging-societies-eastern-central-brazil/docview/305575623/se-2.	n/a	14C	coordinates approximated; Centro de Desenvolvimento da Tecnologia Nuclear (Belo Horizonte, Brazil)
Lapa do Boquete	Brazil	-14.98	-44.44	cave	n	unreported	unreported	n/a	square K11, stratum/level 3 lower	unreported	charcoal	unreported	n/a	n/a	unreported	n/a	unreported	n/a	CDTN-2993	5960	100	Kipnis R., 2002. Foraging Societies of Eastern Central Brazil: An Evolutionary Ecological Study of Subsistence Strategies During the Terminal Pleistocene and Early/middle Holocene. PhD. University of Michigan. https://bris.idm.oclc.org/login?url=https://www.proquest.com/dissertations-theses/foraging-societies-eastern-central-brazil/docview/305575623/se-2.	n/a	14C	coordinates approximated; Centro de Desenvolvimento da Tecnologia Nuclear (Belo Horizonte, Brazil)
Lapa do Boquete	Brazil	-14.98	-44.44	cave	n	unreported	unreported	n/a	square K11, stratum/level 3 upper	unreported	charcoal	unreported	n/a	n/a	unreported	n/a	unreported	n/a	CDTN-2487	7940	300	Kipnis R., 2002. Foraging Societies of Eastern Central Brazil: An Evolutionary Ecological Study of Subsistence Strategies During the Terminal Pleistocene and Early/middle Holocene. PhD. University of Michigan. https://bris.idm.oclc.org/login?url=https://www.proquest.com/dissertations-theses/foraging-societies-eastern-central-brazil/docview/305575623/se-2.	n/a	14C	coordinates approximated; Centro de Desenvolvimento da Tecnologia Nuclear (Belo Horizonte, Brazil)
Lapa do Boquete	Brazil	-14.98	-44.44	cave	n	unreported	unreported	n/a	square K11, stratum/level 4 upper	unreported	charcoal	unreported	n/a	n/a	unreported	n/a	unreported	n/a	CDTN-2741	7900	180	Kipnis R., 2002. Foraging Societies of Eastern Central Brazil: An Evolutionary Ecological Study of Subsistence Strategies During the Terminal Pleistocene and Early/middle Holocene. PhD. University of Michigan. https://bris.idm.oclc.org/login?url=https://www.proquest.com/dissertations-theses/foraging-societies-eastern-central-brazil/docview/305575623/se-2.	n/a	14C	coordinates approximated; Centro de Desenvolvimento da Tecnologia Nuclear (Belo Horizonte, Brazil)
Lapa do Boquete	Brazil	-14.98	-44.44	cave	n	unreported	unreported	n/a	square K11, stratum/level 5 lower	unreported	charcoal	unreported	n/a	n/a	unreported	n/a	unreported	n/a	CDTN-2697	11250	150	Kipnis R., 2002. Foraging Societies of Eastern Central Brazil: An Evolutionary Ecological Study of Subsistence Strategies During the Terminal Pleistocene and Early/middle Holocene. PhD. University of Michigan. https://bris.idm.oclc.org/login?url=https://www.proquest.com/dissertations-theses/foraging-societies-eastern-central-brazil/docview/305575623/se-2.	n/a	14C	coordinates approximated; Centro de Desenvolvimento da Tecnologia Nuclear (Belo Horizonte, Brazil)
Lapa do Boquete	Brazil	-14.98	-44.44	cave	n	unreported	unreported	n/a	square K11, stratum/level 7 middle	unreported	charcoal	unreported	n/a	n/a	unreported	n/a	unreported	n/a	CDTN-3015	10250	345	Kipnis R., 2002. Foraging Societies of Eastern Central Brazil: An Evolutionary Ecological Study of Subsistence Strategies During the Terminal Pleistocene and Early/middle Holocene. PhD. University of Michigan. https://bris.idm.oclc.org/login?url=https://www.proquest.com/dissertations-theses/foraging-societies-eastern-central-brazil/docview/305575623/se-2.	n/a	14C	coordinates approximated; Centro de Desenvolvimento da Tecnologia Nuclear (Belo Horizonte, Brazil)
Lapa do Boquete	Brazil	-14.98	-44.44	cave	n	unreported	unreported	n/a	square K11, stratum/level 7 upper	unreported	charcoal	unreported	n/a	n/a	unreported	n/a	unreported	n/a	CDTN-1077	9870	260	Kipnis R., 2002. Foraging Societies of Eastern Central Brazil: An Evolutionary Ecological Study of Subsistence Strategies During the Terminal Pleistocene and Early/middle Holocene. PhD. University of Michigan. https://bris.idm.oclc.org/login?url=https://www.proquest.com/dissertations-theses/foraging-societies-eastern-central-brazil/docview/305575623/se-2.	n/a	14C	coordinates approximated; Centro de Desenvolvimento da Tecnologia Nuclear (Belo Horizonte, Brazil)
Lapa do Boquete	Brazil	-14.98	-44.44	cave	n	unreported	unreported	n/a	square K11, stratum/level 8	unreported	charcoal	unreported	n/a	n/a	unreported	n/a	unreported	n/a	CDTN-1004	10000	232	Kipnis R., 2002. Foraging Societies of Eastern Central Brazil: An Evolutionary Ecological Study of Subsistence Strategies During the Terminal Pleistocene and Early/middle Holocene. PhD. University of Michigan. https://bris.idm.oclc.org/login?url=https://www.proquest.com/dissertations-theses/foraging-societies-eastern-central-brazil/docview/305575623/se-2.	n/a	14C	coordinates approximated; Centro de Desenvolvimento da Tecnologia Nuclear (Belo Horizonte, Brazil)
Lapa do Boquete	Brazil	-14.98	-44.44	cave	n	unreported	unreported	n/a	square K9, stratum/level 3	unreported	charcoal	unreported	n/a	n/a	unreported	n/a	unreported	n/a	CDTN-2720	7260	210	Kipnis R., 2002. Foraging Societies of Eastern Central Brazil: An Evolutionary Ecological Study of Subsistence Strategies During the Terminal Pleistocene and Early/middle Holocene. PhD. University of Michigan. https://bris.idm.oclc.org/login?url=https://www.proquest.com/dissertations-theses/foraging-societies-eastern-central-brazil/docview/305575623/se-2.	n/a	14C	coordinates approximated; Centro de Desenvolvimento da Tecnologia Nuclear (Belo Horizonte, Brazil)
Lapa do Boquete	Brazil	-14.98	-44.44	cave	n	unreported	unreported	n/a	square K9, stratum/level 8 middle	unreported	charcoal	unreported	n/a	n/a	unreported	n/a	unreported	n/a	CDTN-3114	10910	140	Kipnis R., 2002. Foraging Societies of Eastern Central Brazil: An Evolutionary Ecological Study of Subsistence Strategies During the Terminal Pleistocene and Early/middle Holocene. PhD. University of Michigan. https://bris.idm.oclc.org/login?url=https://www.proquest.com/dissertations-theses/foraging-societies-eastern-central-brazil/docview/305575623/se-2.	n/a	14C	coordinates approximated; Centro de Desenvolvimento da Tecnologia Nuclear (Belo Horizonte, Brazil)
Lapa do Boquete	Brazil	-14.98	-44.44	cave	n	unreported	unreported	n/a	square L11, stratum/level 8	unreported	charcoal	unreported	n/a	n/a	unreported	n/a	unreported	n/a	unreported	11000	1000	Kipnis R., 2002. Foraging Societies of Eastern Central Brazil: An Evolutionary Ecological Study of Subsistence Strategies During the Terminal Pleistocene and Early/middle Holocene. PhD. University of Michigan. https://bris.idm.oclc.org/login?url=https://www.proquest.com/dissertations-theses/foraging-societies-eastern-central-brazil/docview/305575623/se-2.	n/a	14C	coordinates approximated
Lapa do Boquete	Brazil	-14.98	-44.44	cave	n	unreported	unreported	n/a	square L8, stratum/level 1 lower base	unreported	charcoal	unreported	n/a	n/a	unreported	n/a	unreported	n/a	CDTN-2746	7520	140	Kipnis R., 2002. Foraging Societies of Eastern Central Brazil: An Evolutionary Ecological Study of Subsistence Strategies During the Terminal Pleistocene and Early/middle Holocene. PhD. University of Michigan. https://bris.idm.oclc.org/login?url=https://www.proquest.com/dissertations-theses/foraging-societies-eastern-central-brazil/docview/305575623/se-2.	n/a	14C	coordinates approximated; Centro de Desenvolvimento da Tecnologia Nuclear (Belo Horizonte, Brazil)
Lapa do Boquete	Brazil	-14.98	-44.44	cave	n	unreported	unreported	n/a	square L8, stratum/level 2 middle	unreported	charcoal	unreported	n/a	n/a	unreported	n/a	unreported	n/a	CDTN-2731	10200	250	Kipnis R., 2002. Foraging Societies of Eastern Central Brazil: An Evolutionary Ecological Study of Subsistence Strategies During the Terminal Pleistocene and Early/middle Holocene. PhD. University of Michigan. https://bris.idm.oclc.org/login?url=https://www.proquest.com/dissertations-theses/foraging-societies-eastern-central-brazil/docview/305575623/se-2.	n/a	14C	coordinates approximated; Centro de Desenvolvimento da Tecnologia Nuclear (Belo Horizonte, Brazil)
Lapa do Boquete	Brazil	-14.98	-44.44	cave	n	unreported	unreported	n/a	square L8, stratum/level 5 lower	unreported	charcoal	unreported	n/a	n/a	unreported	n/a	unreported	n/a	CDTN-1080	11,440	240	Kipnis R., 2002. Foraging Societies of Eastern Central Brazil: An Evolutionary Ecological Study of Subsistence Strategies During the Terminal Pleistocene and Early/middle Holocene. PhD. University of Michigan. https://bris.idm.oclc.org/login?url=https://www.proquest.com/dissertations-theses/foraging-societies-eastern-central-brazil/docview/305575623/se-2.	n/a	14C	coordinates approximated; Centro de Desenvolvimento da Tecnologia Nuclear (Belo Horizonte, Brazil)
Lapa do Boquete	Brazil	-14.98	-44.44	cave	n	unreported	unreported	n/a	square M10, stratum/level 1 lower/base	unreported	charcoal	unreported	n/a	n/a	unreported	n/a	unreported	n/a	unreported	1600	unreported	Kipnis R., 2002. Foraging Societies of Eastern Central Brazil: An Evolutionary Ecological Study of Subsistence Strategies During the Terminal Pleistocene and Early/middle Holocene. PhD. University of Michigan. https://bris.idm.oclc.org/login?url=https://www.proquest.com/dissertations-theses/foraging-societies-eastern-central-brazil/docview/305575623/se-2.	n/a	14C	coordinates approximated
Lapa do Boquete	Brazil	-14.98	-44.44	cave	n	unreported	unreported	n/a	square M10, stratum/level 8 middle	unreported	charcoal	unreported	n/a	n/a	unreported	n/a	unreported	n/a	CDTN-1003	11000	232	Kipnis R., 2002. Foraging Societies of Eastern Central Brazil: An Evolutionary Ecological Study of Subsistence Strategies During the Terminal Pleistocene and Early/middle Holocene. PhD. University of Michigan. https://bris.idm.oclc.org/login?url=https://www.proquest.com/dissertations-theses/foraging-societies-eastern-central-brazil/docview/305575623/se-2.	n/a	14C	coordinates approximated; Centro de Desenvolvimento da Tecnologia Nuclear (Belo Horizonte, Brazil)
Lapa do Boquete	Brazil	-14.98	-44.44	cave	n	unreported	unreported	n/a	square M11, stratum/level 2	unreported	charcoal	unreported	n/a	n/a	unreported	n/a	unreported	n/a	unreported	1180	40	Kipnis R., 2002. Foraging Societies of Eastern Central Brazil: An Evolutionary Ecological Study of Subsistence Strategies During the Terminal Pleistocene and Early/middle Holocene. PhD. University of Michigan. https://bris.idm.oclc.org/login?url=https://www.proquest.com/dissertations-theses/foraging-societies-eastern-central-brazil/docview/305575623/se-2.	n/a	14C	coordinates approximated
Lapa do Boquete	Brazil	-14.98	-44.44	cave	n	unreported	unreported	n/a	square M11, stratum/level 4	unreported	charcoal	unreported	n/a	n/a	unreported	n/a	unreported	n/a	unreported	3540	150	Kipnis R., 2002. Foraging Societies of Eastern Central Brazil: An Evolutionary Ecological Study of Subsistence Strategies During the Terminal Pleistocene and Early/middle Holocene. PhD. University of Michigan. https://bris.idm.oclc.org/login?url=https://www.proquest.com/dissertations-theses/foraging-societies-eastern-central-brazil/docview/305575623/se-2.	n/a	14C	coordinates approximated
Lapa do Boquete	Brazil	-14.98	-44.44	cave	n	unreported	unreported	n/a	square M11, stratum/level 7	unreported	charcoal	unreported	n/a	n/a	unreported	n/a	unreported	n/a	CDTN-1024	7350	160	Kipnis R., 2002. Foraging Societies of Eastern Central Brazil: An Evolutionary Ecological Study of Subsistence Strategies During the Terminal Pleistocene and Early/middle Holocene. PhD. University of Michigan. https://bris.idm.oclc.org/login?url=https://www.proquest.com/dissertations-theses/foraging-societies-eastern-central-brazil/docview/305575623/se-2.	n/a	14C	coordinates approximated; Centro de Desenvolvimento da Tecnologia Nuclear (Belo Horizonte, Brazil)
Lapa do Boquete	Brazil	-14.98	-44.44	cave	n	unreported	unreported	n/a	square M18, stratum/level 6 b	unreported	charcoal	unreported	n/a	n/a	unreported	n/a	unreported	n/a	Beta-98573	9350	80	Kipnis R., 2002. Foraging Societies of Eastern Central Brazil: An Evolutionary Ecological Study of Subsistence Strategies During the Terminal Pleistocene and Early/middle Holocene. PhD. University of Michigan. https://bris.idm.oclc.org/login?url=https://www.proquest.com/dissertations-theses/foraging-societies-eastern-central-brazil/docview/305575623/se-2.	n/a	14C	coordinates approximated
Lapa do Boquete	Brazil	-14.98	-44.44	cave	n	unreported	unreported	n/a	square M19, stratum/level 0/1	unreported	charcoal	unreported	n/a	n/a	unreported	n/a	unreported	n/a	CDTN-1005	1120	100	Kipnis R., 2002. Foraging Societies of Eastern Central Brazil: An Evolutionary Ecological Study of Subsistence Strategies During the Terminal Pleistocene and Early/middle Holocene. PhD. University of Michigan. https://bris.idm.oclc.org/login?url=https://www.proquest.com/dissertations-theses/foraging-societies-eastern-central-brazil/docview/305575623/se-2.	n/a	14C	coordinates approximated; Centro de Desenvolvimento da Tecnologia Nuclear (Belo Horizonte, Brazil)
Lapa do Boquete	Brazil	-14.98	-44.44	cave	n	unreported	unreported	n/a	square M19, stratum/level 4 middle	unreported	charcoal	unreported	n/a	n/a	unreported	n/a	unreported	n/a	Beta-98572	7810	80	Kipnis R., 2002. Foraging Societies of Eastern Central Brazil: An Evolutionary Ecological Study of Subsistence Strategies During the Terminal Pleistocene and Early/middle Holocene. PhD. University of Michigan. https://bris.idm.oclc.org/login?url=https://www.proquest.com/dissertations-theses/foraging-societies-eastern-central-brazil/docview/305575623/se-2.	n/a	14C	coordinates approximated
Lapa do Boquete	Brazil	-14.98	-44.44	cave	n	unreported	unreported	n/a	square M19, stratum/level silo 1	unreported	palm nut	unreported	n/a	n/a	unreported	n/a	unreported	n/a	CENA-163	960	60	Kipnis R., 2002. Foraging Societies of Eastern Central Brazil: An Evolutionary Ecological Study of Subsistence Strategies During the Terminal Pleistocene and Early/middle Holocene. PhD. University of Michigan. https://bris.idm.oclc.org/login?url=https://www.proquest.com/dissertations-theses/foraging-societies-eastern-central-brazil/docview/305575623/se-2.	n/a	14C	coordinates approximated
Lapa do Boquete	Brazil	-14.98	-44.44	cave	n	unreported	unreported	n/a	square M19, stratum/level silo 4	unreported	palm nut	unreported	n/a	n/a	unreported	n/a	unreported	n/a	CENA-165	1010	80	Kipnis R., 2002. Foraging Societies of Eastern Central Brazil: An Evolutionary Ecological Study of Subsistence Strategies During the Terminal Pleistocene and Early/middle Holocene. PhD. University of Michigan. https://bris.idm.oclc.org/login?url=https://www.proquest.com/dissertations-theses/foraging-societies-eastern-central-brazil/docview/305575623/se-2.	n/a	14C	coordinates approximated; repeated lab no
Lapa do Boquete	Brazil	-14.98	-44.44	cave	n	unreported	unreported	n/a	square M19, stratum/level silo 4	unreported	charcoal	unreported	n/a	n/a	unreported	n/a	unreported	n/a	CENA-165	2420	70	Kipnis R., 2002. Foraging Societies of Eastern Central Brazil: An Evolutionary Ecological Study of Subsistence Strategies During the Terminal Pleistocene and Early/middle Holocene. PhD. University of Michigan. https://bris.idm.oclc.org/login?url=https://www.proquest.com/dissertations-theses/foraging-societies-eastern-central-brazil/docview/305575623/se-2.	n/a	14C	coordinates approximated; repeated lab no
Lapa do Boquete	Brazil	-14.98	-44.44	cave	n	unreported	unreported	n/a	square M21, stratum/level 3 lower (burial 4)	unreported	charcoal	unreported	n/a	n/a	unreported	n/a	unreported	n/a	Beta-98574	4480	70	Kipnis R., 2002. Foraging Societies of Eastern Central Brazil: An Evolutionary Ecological Study of Subsistence Strategies During the Terminal Pleistocene and Early/middle Holocene. PhD. University of Michigan. https://bris.idm.oclc.org/login?url=https://www.proquest.com/dissertations-theses/foraging-societies-eastern-central-brazil/docview/305575623/se-2.	n/a	14C	coordinates approximated
Lapa do Boquete	Brazil	-14.98	-44.44	cave	n	unreported	Syagurus oleracea	n/a	square N19, stratum/level silo 4	unreported	palm nut	unreported	n/a	n/a	unreported	n/a	unreported	n/a	CENA-161	570	60	Kipnis R., 2002. Foraging Societies of Eastern Central Brazil: An Evolutionary Ecological Study of Subsistence Strategies During the Terminal Pleistocene and Early/middle Holocene. PhD. University of Michigan. https://bris.idm.oclc.org/login?url=https://www.proquest.com/dissertations-theses/foraging-societies-eastern-central-brazil/docview/305575623/se-2.	n/a	14C	coordinates approximated
Lapa do Boquete	Brazil	-14.98	-44.44	cave	n	unreported	unreported	n/a	square N19, stratum/level silo 4	unreported	charcoal	unreported	n/a	n/a	unreported	n/a	unreported	n/a	Beta-98571	600	50	Kipnis R., 2002. Foraging Societies of Eastern Central Brazil: An Evolutionary Ecological Study of Subsistence Strategies During the Terminal Pleistocene and Early/middle Holocene. PhD. University of Michigan. https://bris.idm.oclc.org/login?url=https://www.proquest.com/dissertations-theses/foraging-societies-eastern-central-brazil/docview/305575623/se-2.	n/a	14C	coordinates approximated
Lapa do Boquete	Brazil	-14.98	-44.44	cave	n	unreported	unreported	n/a	square N19, stratum/level silo 4	unreported	charcoal	unreported	n/a	n/a	unreported	n/a	unreported	n/a	CENA-162	730	120	Kipnis R., 2002. Foraging Societies of Eastern Central Brazil: An Evolutionary Ecological Study of Subsistence Strategies During the Terminal Pleistocene and Early/middle Holocene. PhD. University of Michigan. https://bris.idm.oclc.org/login?url=https://www.proquest.com/dissertations-theses/foraging-societies-eastern-central-brazil/docview/305575623/se-2.	n/a	14C	coordinates approximated
Lapa do Boquete	Brazil	-14.98	-44.44	cave	n	unreported	unreported	n/a	square N19, stratum/level silo 4	unreported	palm nut	unreported	n/a	n/a	unreported	n/a	unreported	n/a	CENA-164	860	60	Kipnis R., 2002. Foraging Societies of Eastern Central Brazil: An Evolutionary Ecological Study of Subsistence Strategies During the Terminal Pleistocene and Early/middle Holocene. PhD. University of Michigan. https://bris.idm.oclc.org/login?url=https://www.proquest.com/dissertations-theses/foraging-societies-eastern-central-brazil/docview/305575623/se-2.	n/a	14C	coordinates approximated
Lapa do Boquete	Brazil	-14.98	-44.44	cave	n	unreported	unreported	n/a	square S1, stratum/level I	unreported	charcoal	unreported	n/a	n/a	unreported	n/a	unreported	n/a	unreported	1650	100	Kipnis R., 2002. Foraging Societies of Eastern Central Brazil: An Evolutionary Ecological Study of Subsistence Strategies During the Terminal Pleistocene and Early/middle Holocene. PhD. University of Michigan. https://bris.idm.oclc.org/login?url=https://www.proquest.com/dissertations-theses/foraging-societies-eastern-central-brazil/docview/305575623/se-2.	n/a	14C	coordinates approximated
Lapa do Boquete	Brazil	-14.98	-44.44	cave	n	unreported	unreported	n/a	square S2, stratum/level 4	unreported	charcoal	unreported	n/a	n/a	unreported	n/a	unreported	n/a	unreported	7240	220	Kipnis R., 2002. Foraging Societies of Eastern Central Brazil: An Evolutionary Ecological Study of Subsistence Strategies During the Terminal Pleistocene and Early/middle Holocene. PhD. University of Michigan. https://bris.idm.oclc.org/login?url=https://www.proquest.com/dissertations-theses/foraging-societies-eastern-central-brazil/docview/305575623/se-2.	n/a	14C	coordinates approximated
Lapa do Boquete	Brazil	-14.98	-44.44	cave	n	unreported	unreported	n/a	square S2, stratum/level 4 (burial 1)	unreported	charcoal	unreported	n/a	n/a	unreported	n/a	unreported	n/a	CDTN-1022	6040	120	Kipnis R., 2002. Foraging Societies of Eastern Central Brazil: An Evolutionary Ecological Study of Subsistence Strategies During the Terminal Pleistocene and Early/middle Holocene. PhD. University of Michigan. https://bris.idm.oclc.org/login?url=https://www.proquest.com/dissertations-theses/foraging-societies-eastern-central-brazil/docview/305575623/se-2.	n/a	14C	coordinates approximated; Centro de Desenvolvimento da Tecnologia Nuclear (Belo Horizonte, Brazil)
Lapa do Boquete	Brazil	-14.98	-44.44	cave	n	unreported	unreported	n/a	square S2, stratum/level 5 (burial 1)	unreported	charcoal	unreported	n/a	n/a	unreported	n/a	unreported	n/a	CDTN-1036	7155	140	Kipnis R., 2002. Foraging Societies of Eastern Central Brazil: An Evolutionary Ecological Study of Subsistence Strategies During the Terminal Pleistocene and Early/middle Holocene. PhD. University of Michigan. https://bris.idm.oclc.org/login?url=https://www.proquest.com/dissertations-theses/foraging-societies-eastern-central-brazil/docview/305575623/se-2.	n/a	14C	coordinates approximated; Centro de Desenvolvimento da Tecnologia Nuclear (Belo Horizonte, Brazil)
Lapa do Boquete	Brazil	-14.98	-44.44	cave	n	unreported	unreported	n/a	square S2, stratum/level burial	unreported	charcoal	unreported	n/a	n/a	unreported	n/a	unreported	n/a	unreported	2740	120	Kipnis R., 2002. Foraging Societies of Eastern Central Brazil: An Evolutionary Ecological Study of Subsistence Strategies During the Terminal Pleistocene and Early/middle Holocene. PhD. University of Michigan. https://bris.idm.oclc.org/login?url=https://www.proquest.com/dissertations-theses/foraging-societies-eastern-central-brazil/docview/305575623/se-2.	n/a	14C	coordinates approximated
Lapa do Caboblo	Brazil	-18.2853	-43.8539	rockshelter/cave	n	unreported	unreported	unreported	camada 1, estrutura de deposito de vegetais	unreported	charcoal	unreported	n/a	n/a	unreported	n/a	unreported	n/a	Beta-199502	10560	40	Isnardis Horta, A. 2009. Entre as pedras: as ocupações pré-históricas recentes e os grafismos rupestres da região de Diamantina, Minas Gerais. PhD. Univeridade de São Paulo. https://www.teses.usp.br/teses/disponiveis/71/71131/tde-24072009-111435/publico/tde_Andrei_Isnardis_Horta.pdf.	n/a	14C
Lapa do Caboblo	Brazil	-18.2853	-43.8539	rockshelter/cave	n	unreported	unreported	unreported	camada 2, estrutura de combustão	unreported	charcoal	unreported	n/a	n/a	unreported	n/a	unreported	n/a	Beta-233764	10380	60	Isnardis Horta, A. 2009. Entre as pedras: as ocupações pré-históricas recentes e os grafismos rupestres da região de Diamantina, Minas Gerais. PhD. Univeridade de São Paulo. https://www.teses.usp.br/teses/disponiveis/71/71131/tde-24072009-111435/publico/tde_Andrei_Isnardis_Horta.pdf.	n/a	14C
Lapa do Dragao	Brazil	-14.4167	-44.4	rockshelter	n	unreported	unreported	unreported	unreported	unreported	charcoal	unreported	unreported	unreported	unreported	unreported	unreported	unreported	CDTN-1007	11000	300	Bueno, L., Dias, A.S. and Steele, J., 2013. The Late Pleistocene/Early Holocene archaeological record in Brazil: A geo-referenced database. Quaternary International, 301, pp.74-93.	n/a	14C
Lapa do Peixe Gordo	Brazil	-18.3033	-43.7419	rockshelter/cave	n	unreported	unreported	unreported	camada 3, estrutura de combustão	unreported	charcoal	unreported	n/a	n/a	unreported	n/a	unreported	n/a	Beta-233762	10210	60	Isnardis Horta, A. 2009. Entre as pedras: as ocupações pré-históricas recentes e os grafismos rupestres da região de Diamantina, Minas Gerais. PhD. Univeridade de São Paulo. https://www.teses.usp.br/teses/disponiveis/71/71131/tde-24072009-111435/publico/tde_Andrei_Isnardis_Horta.pdf.	n/a	14C
Lapa dos Bichos	Brazil	-14.98	-44.44	cave	n	unreported	unreported	n/a	square C 30, stratum 2	unreported	charcoal	unreported	n/a	n/a	unreported	n/a	unreported	n/a	Beta-100389	910	60	Kipnis R., 2002. Foraging Societies of Eastern Central Brazil: An Evolutionary Ecological Study of Subsistence Strategies During the Terminal Pleistocene and Early/middle Holocene. PhD. University of Michigan. https://bris.idm.oclc.org/login?url=https://www.proquest.com/dissertations-theses/foraging-societies-eastern-central-brazil/docview/305575623/se-2.	n/a	14C	coordinates approximated
Lapa dos Bichos	Brazil	-14.98	-44.44	cave	n	unreported	unreported	n/a	square C 30, stratum 5	unreported	charcoal	unreported	n/a	n/a	unreported	n/a	unreported	n/a	Beta-100395	4500	70	Kipnis R., 2002. Foraging Societies of Eastern Central Brazil: An Evolutionary Ecological Study of Subsistence Strategies During the Terminal Pleistocene and Early/middle Holocene. PhD. University of Michigan. https://bris.idm.oclc.org/login?url=https://www.proquest.com/dissertations-theses/foraging-societies-eastern-central-brazil/docview/305575623/se-2.	n/a	14C	coordinates approximated
Lapa dos Bichos	Brazil	-14.98	-44.44	cave	n	unreported	unreported	n/a	square G 17, stratum 4	unreported	charcoal	unreported	n/a	n/a	unreported	n/a	unreported	n/a	Beta-89591	1410	50	Kipnis R., 2002. Foraging Societies of Eastern Central Brazil: An Evolutionary Ecological Study of Subsistence Strategies During the Terminal Pleistocene and Early/middle Holocene. PhD. University of Michigan. https://bris.idm.oclc.org/login?url=https://www.proquest.com/dissertations-theses/foraging-societies-eastern-central-brazil/docview/305575623/se-2.	n/a	14C	coordinates approximated
Lapa dos Bichos	Brazil	-14.98	-44.44	cave	n	unreported	unreported	n/a	square G 17, stratum 4	unreported	charcoal	unreported	n/a	n/a	unreported	n/a	unreported	n/a	Beta-100390	2160	60	Kipnis R., 2002. Foraging Societies of Eastern Central Brazil: An Evolutionary Ecological Study of Subsistence Strategies During the Terminal Pleistocene and Early/middle Holocene. PhD. University of Michigan. https://bris.idm.oclc.org/login?url=https://www.proquest.com/dissertations-theses/foraging-societies-eastern-central-brazil/docview/305575623/se-2.	n/a	14C	coordinates approximated
Lapa dos Bichos	Brazil	-14.98	-44.44	cave	n	unreported	unreported	n/a	square G 17, stratum 7	unreported	charcoal	unreported	n/a	n/a	unreported	n/a	unreported	n/a	Beta-100396	9390	160	Kipnis R., 2002. Foraging Societies of Eastern Central Brazil: An Evolutionary Ecological Study of Subsistence Strategies During the Terminal Pleistocene and Early/middle Holocene. PhD. University of Michigan. https://bris.idm.oclc.org/login?url=https://www.proquest.com/dissertations-theses/foraging-societies-eastern-central-brazil/docview/305575623/se-2.	n/a	14C	coordinates approximated
Lapa dos Bichos	Brazil	-14.98	-44.44	cave	n	unreported	unreported	n/a	square G 17, stratum 8	unreported	charcoal	unreported	n/a	n/a	unreported	n/a	unreported	n/a	Beta-100397	10450	70	Kipnis R., 2002. Foraging Societies of Eastern Central Brazil: An Evolutionary Ecological Study of Subsistence Strategies During the Terminal Pleistocene and Early/middle Holocene. PhD. University of Michigan. https://bris.idm.oclc.org/login?url=https://www.proquest.com/dissertations-theses/foraging-societies-eastern-central-brazil/docview/305575623/se-2.	n/a	14C	coordinates approximated
Lapa dos Bichos	Brazil	-14.98	-44.44	cave	n	unreported	unreported	n/a	square K 12, stratum 1	unreported	charcoal	unreported	n/a	n/a	unreported	n/a	unreported	n/a	CDTN-2637	130	20	Kipnis R., 2002. Foraging Societies of Eastern Central Brazil: An Evolutionary Ecological Study of Subsistence Strategies During the Terminal Pleistocene and Early/middle Holocene. PhD. University of Michigan. https://bris.idm.oclc.org/login?url=https://www.proquest.com/dissertations-theses/foraging-societies-eastern-central-brazil/docview/305575623/se-2.	n/a	14C	coordinates approximated; Centro de Desenvolvimento da Tecnologia Nuclear (Belo Horizonte, Brazil)
Lapa dos Bichos	Brazil	-14.98	-44.44	cave	n	unreported	unreported	n/a	square K 12, stratum 2	unreported	charcoal	unreported	n/a	n/a	unreported	n/a	unreported	n/a	CDTN-2603	625	125	Kipnis R., 2002. Foraging Societies of Eastern Central Brazil: An Evolutionary Ecological Study of Subsistence Strategies During the Terminal Pleistocene and Early/middle Holocene. PhD. University of Michigan. https://bris.idm.oclc.org/login?url=https://www.proquest.com/dissertations-theses/foraging-societies-eastern-central-brazil/docview/305575623/se-2.	n/a	14C	coordinates approximated; Centro de Desenvolvimento da Tecnologia Nuclear (Belo Horizonte, Brazil)
Lapa dos Bichos	Brazil	-14.98	-44.44	cave	n	unreported	unreported	n/a	square K 13, stratum 5	unreported	charcoal	unreported	n/a	n/a	unreported	n/a	unreported	n/a	CDTN-2581	4800	270	Kipnis R., 2002. Foraging Societies of Eastern Central Brazil: An Evolutionary Ecological Study of Subsistence Strategies During the Terminal Pleistocene and Early/middle Holocene. PhD. University of Michigan. https://bris.idm.oclc.org/login?url=https://www.proquest.com/dissertations-theses/foraging-societies-eastern-central-brazil/docview/305575623/se-2.	n/a	14C	coordinates approximated; Centro de Desenvolvimento da Tecnologia Nuclear (Belo Horizonte, Brazil)
Lapa dos Bichos	Brazil	-14.98	-44.44	cave	n	unreported	unreported	n/a	square K 24, stratum 4	unreported	charcoal	unreported	n/a	n/a	unreported	n/a	unreported	n/a	Beta-100398	2510	80	Kipnis R., 2002. Foraging Societies of Eastern Central Brazil: An Evolutionary Ecological Study of Subsistence Strategies During the Terminal Pleistocene and Early/middle Holocene. PhD. University of Michigan. https://bris.idm.oclc.org/login?url=https://www.proquest.com/dissertations-theses/foraging-societies-eastern-central-brazil/docview/305575623/se-2.	n/a	14C	coordinates approximated
Lapa dos Bichos	Brazil	-14.98	-44.44	cave	n	unreported	unreported	n/a	square K 24, stratum 4	unreported	charcoal	unreported	n/a	n/a	unreported	n/a	unreported	n/a	Beta-100400	3280	50	Kipnis R., 2002. Foraging Societies of Eastern Central Brazil: An Evolutionary Ecological Study of Subsistence Strategies During the Terminal Pleistocene and Early/middle Holocene. PhD. University of Michigan. https://bris.idm.oclc.org/login?url=https://www.proquest.com/dissertations-theses/foraging-societies-eastern-central-brazil/docview/305575623/se-2.	n/a	14C	coordinates approximated
Lapa dos Bichos	Brazil	-14.98	-44.44	cave	n	unreported	unreported	n/a	square K 24, stratum 5	unreported	charcoal	unreported	n/a	n/a	unreported	n/a	unreported	n/a	Beta-100401	4750	70	Kipnis R., 2002. Foraging Societies of Eastern Central Brazil: An Evolutionary Ecological Study of Subsistence Strategies During the Terminal Pleistocene and Early/middle Holocene. PhD. University of Michigan. https://bris.idm.oclc.org/login?url=https://www.proquest.com/dissertations-theses/foraging-societies-eastern-central-brazil/docview/305575623/se-2.	n/a	14C	coordinates approximated
Lapa dos Bichos	Brazil	-14.98	-44.44	cave	n	unreported	unreported	n/a	square O 20, stratum 5	unreported	charcoal	unreported	n/a	n/a	unreported	n/a	unreported	n/a	Beta-100394	5800	70	Kipnis R., 2002. Foraging Societies of Eastern Central Brazil: An Evolutionary Ecological Study of Subsistence Strategies During the Terminal Pleistocene and Early/middle Holocene. PhD. University of Michigan. https://bris.idm.oclc.org/login?url=https://www.proquest.com/dissertations-theses/foraging-societies-eastern-central-brazil/docview/305575623/se-2.	n/a	14C	coordinates approximated
Lapa dos Bichos	Brazil	-14.98	-44.44	cave	n	unreported	unreported	n/a	square O 20, stratum 6	unreported	charcoal	unreported	n/a	n/a	unreported	n/a	unreported	n/a	Beta-100393	7500	70	Kipnis R., 2002. Foraging Societies of Eastern Central Brazil: An Evolutionary Ecological Study of Subsistence Strategies During the Terminal Pleistocene and Early/middle Holocene. PhD. University of Michigan. https://bris.idm.oclc.org/login?url=https://www.proquest.com/dissertations-theses/foraging-societies-eastern-central-brazil/docview/305575623/se-2.	n/a	14C	coordinates approximated
Lapa dos Bichos	Brazil	-14.98	-44.44	cave	n	unreported	unreported	n/a	square O 20, stratum 7	unreported	charcoal	unreported	n/a	n/a	unreported	n/a	unreported	n/a	Beta-100392	8640	90	Kipnis R., 2002. Foraging Societies of Eastern Central Brazil: An Evolutionary Ecological Study of Subsistence Strategies During the Terminal Pleistocene and Early/middle Holocene. PhD. University of Michigan. https://bris.idm.oclc.org/login?url=https://www.proquest.com/dissertations-theses/foraging-societies-eastern-central-brazil/docview/305575623/se-2.	n/a	14C	coordinates approximated
Lapa dos Bichos	Brazil	-14.98	-44.44	cave	n	unreported	unreported	n/a	square O 20, stratum 7	unreported	charcoal	unreported	n/a	n/a	unreported	n/a	unreported	n/a	Beta-89592	8890	90	Kipnis R., 2002. Foraging Societies of Eastern Central Brazil: An Evolutionary Ecological Study of Subsistence Strategies During the Terminal Pleistocene and Early/middle Holocene. PhD. University of Michigan. https://bris.idm.oclc.org/login?url=https://www.proquest.com/dissertations-theses/foraging-societies-eastern-central-brazil/docview/305575623/se-2.	n/a	14C	coordinates approximated
Lapa dos Bichos	Brazil	-14.98	-44.44	cave	n	unreported	unreported	n/a	square O 20, stratum 7	unreported	charcoal	unreported	n/a	n/a	unreported	n/a	unreported	n/a	Beta-100391	9140	90	Kipnis R., 2002. Foraging Societies of Eastern Central Brazil: An Evolutionary Ecological Study of Subsistence Strategies During the Terminal Pleistocene and Early/middle Holocene. PhD. University of Michigan. https://bris.idm.oclc.org/login?url=https://www.proquest.com/dissertations-theses/foraging-societies-eastern-central-brazil/docview/305575623/se-2.	n/a	14C	coordinates approximated
Lapa dos Bichos	Brazil	-14.98	-44.44	cave	n	unreported	unreported	n/a	square P 11, stratum 4	unreported	charcoal	unreported	n/a	n/a	unreported	n/a	unreported	n/a	Beta-100399	4020	70	Kipnis R., 2002. Foraging Societies of Eastern Central Brazil: An Evolutionary Ecological Study of Subsistence Strategies During the Terminal Pleistocene and Early/middle Holocene. PhD. University of Michigan. https://bris.idm.oclc.org/login?url=https://www.proquest.com/dissertations-theses/foraging-societies-eastern-central-brazil/docview/305575623/se-2.	n/a	14C	coordinates approximated
Lapa Vermelha IV	Brazil	-19.6667	-43.8833	cave	n	67	unreported	n/a	17/04/75 Code F26-28 LV-IV/33B 18/04/75	12.80-12.95	charcoal	ABA	n/a	n/a	unreported	n/a	-31	n/a	SacA-17000/Gif-12418	10030	60	Fontugne, M., 2013. New Radiocarbon Ages of Luzia Woman, Lapa Vermelha IV Site, Lagoa Santa, Minas Gerais, Brazil. Radiocarbon, 55(3), pp.1187-1190.	n/a	14C	δ13C AMS derived, red sediment, charcoal surrounding the skull
Lapa Vermelha IV	Brazil	-19.6667	-43.8833	cave	n	121	unreported	n/a	17/04/75 F26-28 unit 32-33 L.V.IV 75.121	13.55-14.5	charcoal	unreported	n/a	n/a	unreported	n/a	unreported	n/a	Gif-3905	15300	400	Delibrias, G., Guillier, M.T. and Labeyrie, J., 1986. Gif natural radiocarbon measurements X. Radiocarbon, 28(1), pp.9-68.	n/a	14C	red sediment
Lapa Vermelha IV	Brazil	-19.6667	-43.8833	cave	n	unreported	unreported	n/a	Base level B	unreported	charcoal	unreported	n/a	n/a	unreported	n/a	unreported	n/a	Gif-3222	1620	100	Delibrias, G., Guillier, M.T. and Labeyrie, J., 1986. Gif natural radiocarbon measurements X. Radiocarbon, 28(1), pp.9-68.	n/a	14C
Lapa Vermelha IV	Brazil	-19.6667	-43.8833	cave	n	unreported	unreported	n/a	Base level C	unreported	charcoal	unreported	n/a	n/a	unreported	n/a	unreported	n/a	Gif-3219	3430	130	Delibrias, G., Guillier, M.T. and Labeyrie, J., 1986. Gif natural radiocarbon measurements X. Radiocarbon, 28(1), pp.9-68.	n/a	14C
Lapa Vermelha IV	Brazil	-19.6667	-43.8833	cave	n	unreported	unreported	n/a	Base level D	unreported	charcoal	unreported	n/a	n/a	unreported	n/a	unreported	n/a	Gif-3218	3370	110	Delibrias, G., Guillier, M.T. and Labeyrie, J., 1986. Gif natural radiocarbon measurements X. Radiocarbon, 28(1), pp.9-68.	n/a	14C
Lapa Vermelha IV	Brazil	-19.6667	-43.8833	cave	n	unreported	n/a	n/a	Center Profile, stratum C	14	sediment	n/a	n/a	n/a	n/a	n/a	n/a	n/a	UW-1384	16000	1000	Feathers, J., Kipnis, R., Piló, L., Arroyo‐Kalin, M. and Coblentz, D., 2010. How old is Luzia? Luminescence dating and stratigraphic integrity at Lapa Vermelha, Lagoa Santa, Brazil. Geoarchaeology, 25(4), pp.395-436.	unreported	OSL	age of 1st (100% component) noted with 6.2% error
Lapa Vermelha IV	Brazil	-19.6667	-43.8833	cave	n	unreported	n/a	n/a	Center Profile, stratum C or A	14	sediment	n/a	n/a	n/a	n/a	n/a	n/a	n/a	UW-1385	12700	800	Feathers, J., Kipnis, R., Piló, L., Arroyo‐Kalin, M. and Coblentz, D., 2010. How old is Luzia? Luminescence dating and stratigraphic integrity at Lapa Vermelha, Lagoa Santa, Brazil. Geoarchaeology, 25(4), pp.395-436.	unreported	OSL	age of 1st (100% component) noted with 6.7% error
Lapa Vermelha IV	Brazil	-19.6667	-43.8833	cave	n	unreported	unreported	n/a	Level D	unreported	charcoal	unreported	n/a	n/a	unreported	n/a	unreported	n/a	Gif-3221	3070	110	Delibrias, G., Guillier, M.T. and Labeyrie, J., 1986. Gif natural radiocarbon measurements X. Radiocarbon, 28(1), pp.9-68.	n/a	14C
Lapa Vermelha IV	Brazil	-19.6667	-43.8833	cave	n	unreported	unreported	n/a	Level E	unreported	charcoal	unreported	n/a	n/a	unreported	n/a	unreported	n/a	Gif-3210	3580	130	Delibrias, G., Guillier, M.T. and Labeyrie, J., 1986. Gif natural radiocarbon measurements X. Radiocarbon, 28(1), pp.9-68.	n/a	14C
Lapa Vermelha IV	Brazil	-19.6667	-43.8833	cave	n	unreported	unreported	n/a	Level E	unreported	charcoal	unreported	n/a	n/a	unreported	n/a	unreported	n/a	Gif-3209	3750	110	Delibrias, G., Guillier, M.T. and Labeyrie, J., 1986. Gif natural radiocarbon measurements X. Radiocarbon, 28(1), pp.9-68.	n/a	14C
Lapa Vermelha IV	Brazil	-19.6667	-43.8833	cave	n	unreported	unreported	n/a	Level F	unreported	charcoal	unreported	n/a	n/a	unreported	n/a	unreported	n/a	Gif-3213	4550	130	Delibrias, G., Guillier, M.T. and Labeyrie, J., 1986. Gif natural radiocarbon measurements X. Radiocarbon, 28(1), pp.9-68.	n/a	14C
Lapa Vermelha IV	Brazil	-19.6667	-43.8833	cave	n	unreported	unreported	n/a	Level G	unreported	charcoal	unreported	n/a	n/a	unreported	n/a	unreported	n/a	Gif-3215	4350	120	Delibrias, G., Guillier, M.T. and Labeyrie, J., 1986. Gif natural radiocarbon measurements X. Radiocarbon, 28(1), pp.9-68.	n/a	14C
Lapa Vermelha IV	Brazil	-19.6667	-43.8833	cave	n	unreported	unreported	n/a	Level G	unreported	charcoal	unreported	n/a	n/a	unreported	n/a	unreported	n/a	Gif-3214	5120	130	Delibrias, G., Guillier, M.T. and Labeyrie, J., 1986. Gif natural radiocarbon measurements X. Radiocarbon, 28(1), pp.9-68.	n/a	14C
Lapa Vermelha IV	Brazil	-19.6667	-43.8833	cave	n	unreported	unreported	n/a	Level H	unreported	charcoal	unreported	n/a	n/a	unreported	n/a	unreported	n/a	Gif-3216	8490	160	Delibrias, G., Guillier, M.T. and Labeyrie, J., 1986. Gif natural radiocarbon measurements X. Radiocarbon, 28(1), pp.9-68.	n/a	14C
Lapa Vermelha IV	Brazil	-19.6667	-43.8833	cave	n	unreported	unreported	n/a	Level I	unreported	charcoal	unreported	n/a	n/a	unreported	n/a	unreported	n/a	Gif-3217	6950	140	Delibrias, G., Guillier, M.T. and Labeyrie, J., 1986. Gif natural radiocarbon measurements X. Radiocarbon, 28(1), pp.9-68.	n/a	14C
Lapa Vermelha IV	Brazil	-19.6667	-43.8833	cave	n	42	unreported	n/a	LV-IV 27-28-29AB 17/04/75	11.7	charcoal	ABA	n/a	n/a	unreported	n/a	-26.7	n/a	SacA-17001/Gif-12419	3320	30	Fontugne, M., 2013. New Radiocarbon Ages of Luzia Woman, Lapa Vermelha IV Site, Lagoa Santa, Minas Gerais, Brazil. Radiocarbon, 55(3), pp.1187-1190.	n/a	14C	δ13C AMS derived, red sediment
Lapa Vermelha IV	Brazil	-19.6667	-43.8833	cave	n	91	unreported	n/a	LV-IV 32-33B	13.15-13.55	charcoal	ABA	n/a	n/a	unreported	n/a	-21.2	n/a	SacA-17003/Gif-12421	11100	60	Fontugne, M., 2013. New Radiocarbon Ages of Luzia Woman, Lapa Vermelha IV Site, Lagoa Santa, Minas Gerais, Brazil. Radiocarbon, 55(3), pp.1187-1190.	n/a	14C	δ13C AMS derived, red sediment, similar to Gif-3905
Lapa Vermelha IV	Brazil	-19.6667	-43.8833	cave	n	51	unreported	n/a	LV-IV 32-33B	12.60-12.70	charcoal	ABA	n/a	n/a	unreported	n/a	-27.1	n/a	SacA-17002/Gif-12420	4075	35	Fontugne, M., 2013. New Radiocarbon Ages of Luzia Woman, Lapa Vermelha IV Site, Lagoa Santa, Minas Gerais, Brazil. Radiocarbon, 55(3), pp.1187-1190.	n/a	14C	δ13C AMS derived, red sediment near the skull
Lapa Vermelha IV	Brazil	-19.6667	-43.8833	cave	n	unreported	n/a	n/a	North Profile, stratum B	10.3	sediment	n/a	n/a	n/a	n/a	n/a	n/a	n/a	UW-1386	9200	600	Feathers, J., Kipnis, R., Piló, L., Arroyo‐Kalin, M. and Coblentz, D., 2010. How old is Luzia? Luminescence dating and stratigraphic integrity at Lapa Vermelha, Lagoa Santa, Brazil. Geoarchaeology, 25(4), pp.395-436.	unreported	OSL	age of 1st (100% component) noted with 6.4% error
Lapa Vermelha IV	Brazil	-19.6667	-43.8833	cave	n	unreported	n/a	n/a	North Profile, stratum Lower A	11.5	sediment	n/a	n/a	n/a	n/a	n/a	n/a	n/a	UW-1420	7900	500	Feathers, J., Kipnis, R., Piló, L., Arroyo‐Kalin, M. and Coblentz, D., 2010. How old is Luzia? Luminescence dating and stratigraphic integrity at Lapa Vermelha, Lagoa Santa, Brazil. Geoarchaeology, 25(4), pp.395-436.	unreported	OSL	age of 1st (100% component) noted with 6.3% error
Lapa Vermelha IV	Brazil	-19.6667	-43.8833	cave	n	unreported	n/a	n/a	North Profile, stratum Upper A	7.5	sediment	n/a	n/a	n/a	n/a	n/a	n/a	n/a	UW-1387	6500	400	Feathers, J., Kipnis, R., Piló, L., Arroyo‐Kalin, M. and Coblentz, D., 2010. How old is Luzia? Luminescence dating and stratigraphic integrity at Lapa Vermelha, Lagoa Santa, Brazil. Geoarchaeology, 25(4), pp.395-436.	unreported	OSL	age of 2nd (95.6% component) noted with 6.6% error
Lapa Vermelha IV	Brazil	-19.6667	-43.8833	cave	n	unreported	n/a	n/a	South Profile, stratum B	10.3	sediment	n/a	n/a	n/a	n/a	n/a	n/a	n/a	UW-852	6200	400	Feathers, J., Kipnis, R., Piló, L., Arroyo‐Kalin, M. and Coblentz, D., 2010. How old is Luzia? Luminescence dating and stratigraphic integrity at Lapa Vermelha, Lagoa Santa, Brazil. Geoarchaeology, 25(4), pp.395-436.	unreported	OSL	age of 2nd (75.1% component) noted with 7.2% error
Lapa Vermelha IV	Brazil	-19.6667	-43.8833	cave	n	unreported	n/a	n/a	South Profile, stratum C	11	sediment	n/a	n/a	n/a	n/a	n/a	n/a	n/a	UW-851	22800	1700	Feathers, J., Kipnis, R., Piló, L., Arroyo‐Kalin, M. and Coblentz, D., 2010. How old is Luzia? Luminescence dating and stratigraphic integrity at Lapa Vermelha, Lagoa Santa, Brazil. Geoarchaeology, 25(4), pp.395-436.	unreported	OSL	age of 3rd (63.4% component) noted, age of 2nd component (24.2%) is 13.7±0.6 ka with 11.1% error
Lapa Vermelha IV	Brazil	-19.6667	-43.8833	cave	n	unreported	n/a	n/a	South Profile, stratum Lower A	11.5	sediment	n/a	n/a	n/a	n/a	n/a	n/a	n/a	UW-850	5200	300	Feathers, J., Kipnis, R., Piló, L., Arroyo‐Kalin, M. and Coblentz, D., 2010. How old is Luzia? Luminescence dating and stratigraphic integrity at Lapa Vermelha, Lagoa Santa, Brazil. Geoarchaeology, 25(4), pp.395-436.	unreported	OSL	age of 2nd (76.4% component) noted with 6.6% error
Lapa Vermelha IV	Brazil	-19.6667	-43.8833	cave	n	unreported	n/a	n/a	South Profile, stratum Upper A	9.6	sediment	n/a	n/a	n/a	n/a	n/a	n/a	n/a	UW-853	4500	400	Feathers, J., Kipnis, R., Piló, L., Arroyo‐Kalin, M. and Coblentz, D., 2010. How old is Luzia? Luminescence dating and stratigraphic integrity at Lapa Vermelha, Lagoa Santa, Brazil. Geoarchaeology, 25(4), pp.395-436.	unreported	OSL	age of 2nd (57.5% component) noted, age of 3rd component (23.2%) is 6.3±0.6 ka with 9.8% error
Lapa Vermelha IV	Brazil	-19.6667	-43.8833	cave	n	unreported	unreported	n/a	surface	0	charcoal	unreported	n/a	n/a	unreported	n/a	unreported	n/a	Gif-3220	1880	140	Delibrias, G., Guillier, M.T. and Labeyrie, J., 1986. Gif natural radiocarbon measurements X. Radiocarbon, 28(1), pp.9-68.	n/a	14C
Lapa Vermelha IV	Brazil	-19.6667	-43.8833	cave	n	unreported	unreported	n/a	unreported	11.7-11.8	charcoal	unreported	n/a	n/a	unreported	n/a	unreported	n/a	Gif-3725	>25000		Delibrias, G., Guillier, M.T. and Labeyrie, J., 1986. Gif natural radiocarbon measurements X. Radiocarbon, 28(1), pp.9-68.	n/a	14C	reported undersized or mixed sample
Lapa Vermelha IV	Brazil	-19.6667	-43.8833	cave	n	unreported	unreported	n/a	unreported	11.7-11.9	charcoal	unreported	n/a	n/a	unreported	n/a	unreported	n/a	Gif-3727	10200	220	Delibrias, G., Guillier, M.T. and Labeyrie, J., 1986. Gif natural radiocarbon measurements X. Radiocarbon, 28(1), pp.9-68.	n/a	14C
Lapa Vermelha IV	Brazil	-19.6667	-43.8833	cave	n	unreported	unreported	n/a	unreported	11.7	charcoal	unreported	n/a	n/a	unreported	n/a	unreported	n/a	Gif-3726	11680	500	Delibrias, G., Guillier, M.T. and Labeyrie, J., 1986. Gif natural radiocarbon measurements X. Radiocarbon, 28(1), pp.9-68.	n/a	14C	reported undersized or mixed sample
Lapa Vermelha IV	Brazil	-19.6667	-43.8833	cave	n	unreported	unreported	n/a	unreported	12.6-12.8	charcoal	unreported	n/a	n/a	unreported	n/a	unreported	n/a	Gif-3906	12960	300	Delibrias, G., Guillier, M.T. and Labeyrie, J., 1986. Gif natural radiocarbon measurements X. Radiocarbon, 28(1), pp.9-68.	n/a	14C
Lapa Vermelha IV	Brazil	-19.6667	-43.8833	cave	n	unreported	unreported	n/a	unreported	12.6-13.55	charcoal	unreported	n/a	n/a	unreported	n/a	unreported	n/a	Gif-3908	22410	400	Delibrias, G., Guillier, M.T. and Labeyrie, J., 1986. Gif natural radiocarbon measurements X. Radiocarbon, 28(1), pp.9-68.	n/a	14C	reported undersized or mixed sample
Lapa Vermelha IV	Brazil	-19.6667	-43.8833	cave	n	unreported	unreported	n/a	unreported	1.15	charcoal	unreported	n/a	n/a	unreported	n/a	unreported	n/a	Gif-2732	300	110	Delibrias, G., Guillier, M.T. and Labeyrie, J., 1986. Gif natural radiocarbon measurements X. Radiocarbon, 28(1), pp.9-68.	n/a	14C
Lapa Vermelha IV	Brazil	-19.6667	-43.8833	cave	n	unreported	unreported	n/a	unreported	0.2	charcoal	unreported	n/a	n/a	unreported	n/a	unreported	n/a	Gif-2735	320	80	Delibrias, G., Guillier, M.T. and Labeyrie, J., 1986. Gif natural radiocarbon measurements X. Radiocarbon, 28(1), pp.9-68.	n/a	14C
Lapa Vermelha IV	Brazil	-19.6667	-43.8833	cave	n	unreported	unreported	n/a	unreported	unreported	charcoal	unreported	n/a	n/a	unreported	n/a	unreported	n/a	Gif-3211	3260	110	Delibrias, G., Guillier, M.T. and Labeyrie, J., 1986. Gif natural radiocarbon measurements X. Radiocarbon, 28(1), pp.9-68.	n/a	14C
Lapa Vermelha IV	Brazil	-19.6667	-43.8833	cave	n	unreported	unreported	n/a	unreported	2.1	charcoal	unreported	n/a	n/a	unreported	n/a	unreported	n/a	Gif-2734	3660	110	Delibrias, G., Guillier, M.T. and Labeyrie, J., 1986. Gif natural radiocarbon measurements X. Radiocarbon, 28(1), pp.9-68.	n/a	14C
Lapa Vermelha IV	Brazil	-19.6667	-43.8833	cave	n	unreported	unreported	n/a	unreported	1.9	charcoal	unreported	n/a	n/a	unreported	n/a	unreported	n/a	Gif-2545	3720	120	Delibrias, G., Guillier, M.T. and Labeyrie, J., 1986. Gif natural radiocarbon measurements X. Radiocarbon, 28(1), pp.9-68.	n/a	14C
Lapa Vermelha IV	Brazil	-19.6667	-43.8833	cave	n	unreported	unreported	n/a	unreported	1.5	charcoal	unreported	n/a	n/a	unreported	n/a	unreported	n/a	Gif-2733	3740	110	Delibrias, G., Guillier, M.T. and Labeyrie, J., 1986. Gif natural radiocarbon measurements X. Radiocarbon, 28(1), pp.9-68.	n/a	14C
Lapa Vermelha IV	Brazil	-19.6667	-43.8833	cave	n	unreported	unreported	n/a	unreported	4.35	charcoal	unreported	n/a	n/a	unreported	n/a	unreported	n/a	Gif-2543	4170	120	Delibrias, G., Guillier, M.T. and Labeyrie, J., 1986. Gif natural radiocarbon measurements X. Radiocarbon, 28(1), pp.9-68.	n/a	14C
Lapa Vermelha IV	Brazil	-19.6667	-43.8833	cave	n	unreported	unreported	n/a	unreported	5	charcoal	unreported	n/a	n/a	unreported	n/a	unreported	n/a	Gif-2544	4400	120	Delibrias, G., Guillier, M.T. and Labeyrie, J., 1986. Gif natural radiocarbon measurements X. Radiocarbon, 28(1), pp.9-68.	n/a	14C
Lapa Vermelha IV	Brazil	-19.6667	-43.8833	cave	n	unreported	unreported	n/a	unreported	12.95-13.15	charcoal	unreported	n/a	n/a	unreported	n/a	unreported	n/a	Gif-3907	5400	500	Delibrias, G., Guillier, M.T. and Labeyrie, J., 1986. Gif natural radiocarbon measurements X. Radiocarbon, 28(1), pp.9-68.	n/a	14C	reported undersized or mixed sample
Lapa Vermelha IV	Brazil	-19.6667	-43.8833	cave	n	unreported	unreported	n/a	unreported	9.65	charcoal	unreported	n/a	n/a	unreported	n/a	unreported	n/a	Gif-3207	6830	150	Delibrias, G., Guillier, M.T. and Labeyrie, J., 1986. Gif natural radiocarbon measurements X. Radiocarbon, 28(1), pp.9-68.	n/a	14C
Lapa Vermelha IV	Brazil	-19.6667	-43.8833	cave	n	unreported	unreported	n/a	unreported	10.3-10.8	charcoal	unreported	n/a	n/a	unreported	n/a	unreported	n/a	Gif-3208	9580	200	Delibrias, G., Guillier, M.T. and Labeyrie, J., 1986. Gif natural radiocarbon measurements X. Radiocarbon, 28(1), pp.9-68.	n/a	14C
MG-RP-6 Lapa do Gentio	Brazil	-16.2617	-46.0486	rockshelter	n	unreported	unreported	unreported	unreported	unreported	charcoal	unreported	n/a	n/a	unreported	n/a	unreported	n/a	SI-6837	10190	120	Schmitz, P.I., 1987. Prehistoric hunters and gatherers of Brazil. Journal of World Prehistory, 1, pp.53-126.	n/a	14C	Itaparica technology
Miracema do Tocantins 1	Brazil	-9.64361	-48.4111	open-air	n	unreported	unreported	unreported	unreported	unreported	charcoal	unreported	n/a	n/a	unreported	n/a	unreported	n/a	Beta-190080	10530	90	Bueno, L.D.M.R., 2007. Variabilidade tecnológica nos sítios líticos da região do Lajeado, médio rio Tocantins. Revista do Museu de Arqueologia e Etnologia. Suplemento, pp.1-215.	n/a	14C	uniface/biface technology
MS.PA.02 Casa da Pedra	Brazil	-19.5833	-52.6667	cave	n	unreported	unreported	unreported	nivel 13	unreported	charcoal	unreported	n/a	n/a	unreported	n/a	unreported	n/a	Beta-22634	10090	70	Veroneze E., 1992. A ocupação do Planalto Central Brasileiro: o nordeste do Mato Grosso do Sul. Pedro Ignacio Smitz SJ (ed.). Masters. Universidade do Vale do Rio dos Sinos, Brazil. https://www.anchietano.unisinos.br/publicacoes/diversas/veroneze1992.pdf	n/a	14C	uniface/biface technology
MS.PA.02 Casa da Pedra	Brazil	-19.5833	-52.6667	cave	n	unreported	unreported	unreported	nivel 14	unreported	charcoal	unreported	n/a	n/a	unreported	n/a	unreported	n/a	Beta-47240	10480	80	Veroneze E., 1992. A ocupação do Planalto Central Brasileiro: o nordeste do Mato Grosso do Sul. Pedro Ignacio Smitz SJ (ed.). Masters. Universidade do Vale do Rio dos Sinos, Brazil. https://www.anchietano.unisinos.br/publicacoes/diversas/veroneze1992.pdf	n/a	14C	uniface/biface technology
MS.PA.02 Casa da Pedra	Brazil	-19.5833	-52.6667	cave	n	unreported	unreported	unreported	nivel 15	unreported	charcoal	unreported	n/a	n/a	unreported	n/a	unreported	n/a	Beta-22645	10340	110	Veroneze E., 1992. A ocupação do Planalto Central Brasileiro: o nordeste do Mato Grosso do Sul. Pedro Ignacio Smitz SJ (ed.). Masters. Universidade do Vale do Rio dos Sinos, Brazil. https://www.anchietano.unisinos.br/publicacoes/diversas/veroneze1992.pdf	n/a	14C	uniface/biface technology
MT-SL-31-Morro da Janela	Brazil	-15.9217	-54.3783	rockshelter	n	unreported	unreported	unreported	unreported	unreported	charcoal	unreported	n/a	n/a	unreported	n/a	unreported	n/a	Beta-78053	10080	80	Bueno, L., Dias, A.S. and Steele, J., 2013. The Late Pleistocene/Early Holocene archaeological record in Brazil: A geo-referenced database. Quaternary International, 301, pp.74-93.	n/a	14C
RS-I-66 Milton Almeida	Brazil	-29.7181	-56.6639	open-air	n	unreported	unreported	unreported	unreported	unreported	charcoal	unreported	n/a	n/a	unreported	n/a	unreported	n/a	SI-2722	10810	275	Dias, A.S. and Jacobus, A.L., 2003. Quão antigo é o povoamento do sul do Brasil. Revista do CEPA, 27(38), pp.39-67.	n/a	14C	projectile points; fase Uriguai
RS-I-69 Laranjito	Brazil	-29.6133	-56.93	open-air	n	unreported	unreported	unreported	unreported	unreported	charcoal	unreported	n/a	n/a	unreported	n/a	unreported	n/a	N-2522	10200	125	Dias, A.S. and Jacobus, A.L., 2003. Quão antigo é o povoamento do sul do Brasil. Revista do CEPA, 27(38), pp.39-67.	n/a	14C	projectile points; fase Uriguai
RS-I-69 Laranjito	Brazil	-29.6133	-56.93	open-air	n	unreported	unreported	unreported	unreported	unreported	charcoal	unreported	n/a	n/a	unreported	n/a	unreported	n/a	SI-3106	10240	80	Dias, A.S. and Jacobus, A.L., 2003. Quão antigo é o povoamento do sul do Brasil. Revista do CEPA, 27(38), pp.39-67.	n/a	14C	projectile points; fase Uriguai
RS-I-69 Laranjito	Brazil	-29.6133	-56.93	open-air	n	unreported	unreported	unreported	unreported	unreported	charcoal	unreported	n/a	n/a	unreported	n/a	unreported	n/a	N-2521	10400	110	Dias, A.S. and Jacobus, A.L., 2003. Quão antigo é o povoamento do sul do Brasil. Revista do CEPA, 27(38), pp.39-67.	n/a	14C	projectile points; fase Uriguai
RS-I-69 Laranjito	Brazil	-29.6133	-56.93	open-air	n	unreported	unreported	unreported	unreported	unreported	charcoal	unreported	n/a	n/a	unreported	n/a	unreported	n/a	N-2523	10800	150	Dias, A.S. and Jacobus, A.L., 2003. Quão antigo é o povoamento do sul do Brasil. Revista do CEPA, 27(38), pp.39-67.	n/a	14C	projectile points; fase Uriguai
RS-I-69 Laranjito	Brazil	-29.6133	-56.93	open-air	n	unreported	unreported	unreported	unreported	unreported	charcoal	unreported	n/a	n/a	unreported	n/a	unreported	n/a	SI-2630	10985	100	Dias, A.S. and Jacobus, A.L., 2003. Quão antigo é o povoamento do sul do Brasil. Revista do CEPA, 27(38), pp.39-67.	n/a	14C	projectile points; fase Uriguai
RS-I-69 Laranjito	Brazil	-29.6133	-56.93	open-air	n	unreported	unreported	unreported	unreported	unreported	charcoal	unreported	n/a	n/a	unreported	n/a	unreported	n/a	SI-2631	9620	110	Dias, A.S. and Jacobus, A.L., 2003. Quão antigo é o povoamento do sul do Brasil. Revista do CEPA, 27(38), pp.39-67.	n/a	14C	projectile points; fase Uriguai
Santa Elina	Brazil	-15.4578	-56.7925	rockshelter	n	unreported	unreported	n/a	20 A, unit II (2)	2.38	charcoal	unreported	n/a	n/a	unreported	n/a	unreported	n/a	Gif/LSM-10683	9340	20	Vialou, D., Benabdelhadi, M., Feathers, J., Fontugne, M. and Vialou, A.V., 2017. Peopling South America's centre: the late Pleistocene site of Santa Elina. Antiquity, 91(358), pp.865-884.	n/a	14C
Santa Elina	Brazil	-15.4578	-56.7925	rockshelter	n	unreported	unreported	n/a	20 A, unit II (2)	2.88	charcoal	unreported	n/a	n/a	unreported	n/a	unreported	n/a	Gif/LSM-11121	9790	20	Vialou, D., Benabdelhadi, M., Feathers, J., Fontugne, M. and Vialou, A.V., 2017. Peopling South America's centre: the late Pleistocene site of Santa Elina. Antiquity, 91(358), pp.865-884.	n/a	14C
Santa Elina	Brazil	-15.4578	-56.7925	rockshelter	n	unreported	unreported	n/a	21 B, unit III (2)	2.78	wood	unreported	n/a	n/a	unreported	n/a	unreported	n/a	Gif-9366	22500	500	Vialou, D., Benabdelhadi, M., Feathers, J., Fontugne, M. and Vialou, A.V., 2017. Peopling South America's centre: the late Pleistocene site of Santa Elina. Antiquity, 91(358), pp.865-884.	n/a	14C
Santa Elina	Brazil	-15.4578	-56.7925	rockshelter	n	unreported	unreported	n/a	22 B, unit III (2)	2.67	wood	unreported	n/a	n/a	unreported	n/a	unreported	n/a	Gif-9365	23320	1000	Vialou, D., Benabdelhadi, M., Feathers, J., Fontugne, M. and Vialou, A.V., 2017. Peopling South America's centre: the late Pleistocene site of Santa Elina. Antiquity, 91(358), pp.865-884.	n/a	14C
Santa Elina	Brazil	-15.4578	-56.7925	rockshelter	n	unreported	n/a	n/a	23 B, unit IV	3.85	quartz	n/a	n/a	n/a	n/a	n/a	n/a	n/a	UW-609	27800	2700	Vialou, Á.V. ed., 2005. Pré-história do Mato Grosso: Santa Elina (Vol. 1). EdUSP.	unreported	OSL
Santa Elina	Brazil	-15.4578	-56.7925	rockshelter	n	unreported	unreported	n/a	24 B, unit II (2)	2.05	charcoal	unreported	n/a	n/a	unreported	n/a	unreported	n/a	Gif-8954	10120	60	Vialou, D., Benabdelhadi, M., Feathers, J., Fontugne, M. and Vialou, A.V., 2017. Peopling South America's centre: the late Pleistocene site of Santa Elina. Antiquity, 91(358), pp.865-884.	n/a	14C
Santa Elina	Brazil	-15.4578	-56.7925	rockshelter	n	unreported	Glossotherium phoenesis	osteoderm	26 C, unit III (4)	3.1	bone	n/a	n/a	n/a	n/a	n/a	n/a	n/a	Th/U-SE-9402	27000	2000	Vialou, D., Benabdelhadi, M., Feathers, J., Fontugne, M. and Vialou, A.V., 2017. Peopling South America's centre: the late Pleistocene site of Santa Elina. Antiquity, 91(358), pp.865-884.	unreported	U/Th
Santa Elina	Brazil	-15.4578	-56.7925	rockshelter	n	unreported	unreported	n/a	27 B, unit I	1.1	charcoal	unreported	n/a	n/a	unreported	n/a	unreported	n/a	Gif-7054	6040	70	Vialou, D., Benabdelhadi, M., Feathers, J., Fontugne, M. and Vialou, A.V., 2017. Peopling South America's centre: the late Pleistocene site of Santa Elina. Antiquity, 91(358), pp.865-884.	n/a	14C
Santa Elina	Brazil	-15.4578	-56.7925	rockshelter	n	unreported	unreported	n/a	27 B, unit III (4)	3.1	micro charcoal	unreported	n/a	n/a	unreported	n/a	unreported	n/a	GifA-99177	23120	260	Vialou, D., Benabdelhadi, M., Feathers, J., Fontugne, M. and Vialou, A.V., 2017. Peopling South America's centre: the late Pleistocene site of Santa Elina. Antiquity, 91(358), pp.865-884.	n/a	14C
Santa Elina	Brazil	-15.4578	-56.7925	rockshelter	n	unreported	unreported	n/a	27 C, unit II (1)	1.87	charcoal	unreported	n/a	n/a	unreported	n/a	unreported	n/a	Gif-9368	7050	55	Vialou, D., Benabdelhadi, M., Feathers, J., Fontugne, M. and Vialou, A.V., 2017. Peopling South America's centre: the late Pleistocene site of Santa Elina. Antiquity, 91(358), pp.865-884.	n/a	14C
Santa Elina	Brazil	-15.4578	-56.7925	rockshelter	n	unreported	n/a	n/a	28 B, unit III (4)	2.96	quartz	n/a	n/a	n/a	n/a	n/a	n/a	n/a	UW-465	25100	2500	Vialou, Á.V. ed., 2005. Pré-história do Mato Grosso: Santa Elina (Vol. 1). EdUSP.	unreported	OSL
Santa Elina	Brazil	-15.4578	-56.7925	rockshelter	n	unreported	n/a	n/a	29 B, unit II (3)	2.28	quartz	n/a	n/a	n/a	n/a	n/a	n/a	n/a	UW-464	18700	900	Vialou, Á.V. ed., 2005. Pré-história do Mato Grosso: Santa Elina (Vol. 1). EdUSP.	unreported	OSL
Santa Elina	Brazil	-15.4578	-56.7925	rockshelter	n	unreported	Glossotherium phoenesis	osteoderm	29 C, unit II (2)	1.98	bone	n/a	n/a	n/a	n/a	n/a	n/a	n/a	Th/U-SE-9404	13000	1000	Vialou, D., Benabdelhadi, M., Feathers, J., Fontugne, M. and Vialou, A.V., 2017. Peopling South America's centre: the late Pleistocene site of Santa Elina. Antiquity, 91(358), pp.865-884.	unreported	U/Th
Santa Elina	Brazil	-15.4578	-56.7925	rockshelter	n	unreported	unreported	n/a	29 D, unit I	0.12	charcoal	unreported	n/a	n/a	unreported	n/a	unreported	n/a	Gif-9692	1770	60	Vialou, D., Benabdelhadi, M., Feathers, J., Fontugne, M. and Vialou, A.V., 2017. Peopling South America's centre: the late Pleistocene site of Santa Elina. Antiquity, 91(358), pp.865-884.	n/a	14C
Santa Elina	Brazil	-15.4578	-56.7925	rockshelter	n	unreported	n/a	n/a	camada III - 1	2.68	quartz	n/a	n/a	n/a	n/a	n/a	n/a	n/a	UW-610	35500	2400	Vialou, Á.V. ed., 2005. Pré-história do Mato Grosso: Santa Elina (Vol. 1). EdUSP.	unreported	OSL
Santa Elina	Brazil	-15.4578	-56.7925	rockshelter	n	unreported	n/a	n/a	camada III - 4	3	quartz	n/a	n/a	n/a	n/a	n/a	n/a	n/a	UW-462	27800	1800	Vialou, Á.V. ed., 2005. Pré-história do Mato Grosso: Santa Elina (Vol. 1). EdUSP.	unreported	OSL
Santa Elina	Brazil	-15.4578	-56.7925	rockshelter	n	unreported	n/a	n/a	camada IV	3.72	quartz	n/a	n/a	n/a	n/a	n/a	n/a	n/a	UW-466	31800	1600	Vialou, Á.V. ed., 2005. Pré-história do Mato Grosso: Santa Elina (Vol. 1). EdUSP.	unreported	OSL
Santa Elina	Brazil	-15.4578	-56.7925	rockshelter	n	unreported	unreported	unreported	unit I	unreported	unreported	unreported	unreported	unreported	unreported	unreported	unreported	unreported	Gif-10537	1890	20	Pansani, T.R., Pobiner, B., Gueriau, P., Thoury, M., Tafforeau, P., Baranger, E., Vialou, Á.V., Vialou, D., McSparron, C., de Castro, M.C. and Dantas, M.A., 2023. Evidence of artefacts made of giant sloth bones in central Brazil around the last glacial maximum. Proceedings of the Royal Society B, 290(2002), p.20230316.	n/a	14C
Santa Elina	Brazil	-15.4578	-56.7925	rockshelter	n	unreported	unreported	unreported	unit I	unreported	unreported	unreported	unreported	unreported	unreported	unreported	unreported	unreported	Gif-10356	2660	50	Pansani, T.R., Pobiner, B., Gueriau, P., Thoury, M., Tafforeau, P., Baranger, E., Vialou, Á.V., Vialou, D., McSparron, C., de Castro, M.C. and Dantas, M.A., 2023. Evidence of artefacts made of giant sloth bones in central Brazil around the last glacial maximum. Proceedings of the Royal Society B, 290(2002), p.20230316.	n/a	14C
Santa Elina	Brazil	-15.4578	-56.7925	rockshelter	n	unreported	unreported	unreported	unit I	unreported	unreported	unreported	unreported	unreported	unreported	unreported	unreported	unreported	Gif-8890	275	40	Pansani, T.R., Pobiner, B., Gueriau, P., Thoury, M., Tafforeau, P., Baranger, E., Vialou, Á.V., Vialou, D., McSparron, C., de Castro, M.C. and Dantas, M.A., 2023. Evidence of artefacts made of giant sloth bones in central Brazil around the last glacial maximum. Proceedings of the Royal Society B, 290(2002), p.20230316.	n/a	14C
Santa Elina	Brazil	-15.4578	-56.7925	rockshelter	n	unreported	unreported	unreported	unit I	unreported	unreported	unreported	unreported	unreported	unreported	unreported	unreported	unreported	Gif-7086	2990	60	Pansani, T.R., Pobiner, B., Gueriau, P., Thoury, M., Tafforeau, P., Baranger, E., Vialou, Á.V., Vialou, D., McSparron, C., de Castro, M.C. and Dantas, M.A., 2023. Evidence of artefacts made of giant sloth bones in central Brazil around the last glacial maximum. Proceedings of the Royal Society B, 290(2002), p.20230316.	n/a	14C
Santa Elina	Brazil	-15.4578	-56.7925	rockshelter	n	unreported	unreported	unreported	unit I	unreported	unreported	unreported	unreported	unreported	unreported	unreported	unreported	unreported	Gif-9693	3530	50	Pansani, T.R., Pobiner, B., Gueriau, P., Thoury, M., Tafforeau, P., Baranger, E., Vialou, Á.V., Vialou, D., McSparron, C., de Castro, M.C. and Dantas, M.A., 2023. Evidence of artefacts made of giant sloth bones in central Brazil around the last glacial maximum. Proceedings of the Royal Society B, 290(2002), p.20230316.	n/a	14C
Santa Elina	Brazil	-15.4578	-56.7925	rockshelter	n	unreported	unreported	unreported	unit I	unreported	unreported	unreported	unreported	unreported	unreported	unreported	unreported	unreported	Gif-11124	3560	50	Pansani, T.R., Pobiner, B., Gueriau, P., Thoury, M., Tafforeau, P., Baranger, E., Vialou, Á.V., Vialou, D., McSparron, C., de Castro, M.C. and Dantas, M.A., 2023. Evidence of artefacts made of giant sloth bones in central Brazil around the last glacial maximum. Proceedings of the Royal Society B, 290(2002), p.20230316.	n/a	14C
Santa Elina	Brazil	-15.4578	-56.7925	rockshelter	n	unreported	unreported	unreported	unit I	unreported	unreported	unreported	unreported	unreported	unreported	unreported	unreported	unreported	Gif-8822	3600	60	Pansani, T.R., Pobiner, B., Gueriau, P., Thoury, M., Tafforeau, P., Baranger, E., Vialou, Á.V., Vialou, D., McSparron, C., de Castro, M.C. and Dantas, M.A., 2023. Evidence of artefacts made of giant sloth bones in central Brazil around the last glacial maximum. Proceedings of the Royal Society B, 290(2002), p.20230316.	n/a	14C
Santa Elina	Brazil	-15.4578	-56.7925	rockshelter	n	unreported	unreported	unreported	unit I	unreported	unreported	unreported	unreported	unreported	unreported	unreported	unreported	unreported	Gif-7379	3970	60	Pansani, T.R., Pobiner, B., Gueriau, P., Thoury, M., Tafforeau, P., Baranger, E., Vialou, Á.V., Vialou, D., McSparron, C., de Castro, M.C. and Dantas, M.A., 2023. Evidence of artefacts made of giant sloth bones in central Brazil around the last glacial maximum. Proceedings of the Royal Society B, 290(2002), p.20230316.	n/a	14C
Santa Elina	Brazil	-15.4578	-56.7925	rockshelter	n	unreported	unreported	unreported	unit I	unreported	unreported	unreported	unreported	unreported	unreported	unreported	unreported	unreported	Gif-8955	400	50	Pansani, T.R., Pobiner, B., Gueriau, P., Thoury, M., Tafforeau, P., Baranger, E., Vialou, Á.V., Vialou, D., McSparron, C., de Castro, M.C. and Dantas, M.A., 2023. Evidence of artefacts made of giant sloth bones in central Brazil around the last glacial maximum. Proceedings of the Royal Society B, 290(2002), p.20230316.	n/a	14C
Santa Elina	Brazil	-15.4578	-56.7925	rockshelter	n	unreported	unreported	unreported	unit I	unreported	unreported	unreported	unreported	unreported	unreported	unreported	unreported	unreported	Gif-10354	4880	70	Pansani, T.R., Pobiner, B., Gueriau, P., Thoury, M., Tafforeau, P., Baranger, E., Vialou, Á.V., Vialou, D., McSparron, C., de Castro, M.C. and Dantas, M.A., 2023. Evidence of artefacts made of giant sloth bones in central Brazil around the last glacial maximum. Proceedings of the Royal Society B, 290(2002), p.20230316.	n/a	14C
Santa Elina	Brazil	-15.4578	-56.7925	rockshelter	n	unreported	unreported	unreported	unit I	unreported	unreported	unreported	unreported	unreported	unreported	unreported	unreported	unreported	Gif-7883	5080	230	Pansani, T.R., Pobiner, B., Gueriau, P., Thoury, M., Tafforeau, P., Baranger, E., Vialou, Á.V., Vialou, D., McSparron, C., de Castro, M.C. and Dantas, M.A., 2023. Evidence of artefacts made of giant sloth bones in central Brazil around the last glacial maximum. Proceedings of the Royal Society B, 290(2002), p.20230316.	n/a	14C
Santa Elina	Brazil	-15.4578	-56.7925	rockshelter	n	unreported	unreported	unreported	unit I	unreported	unreported	unreported	unreported	unreported	unreported	unreported	unreported	unreported	Gif-7983	5110	230	Pansani, T.R., Pobiner, B., Gueriau, P., Thoury, M., Tafforeau, P., Baranger, E., Vialou, Á.V., Vialou, D., McSparron, C., de Castro, M.C. and Dantas, M.A., 2023. Evidence of artefacts made of giant sloth bones in central Brazil around the last glacial maximum. Proceedings of the Royal Society B, 290(2002), p.20230316.	n/a	14C
Santa Elina	Brazil	-15.4578	-56.7925	rockshelter	n	unreported	unreported	unreported	unit I	unreported	unreported	unreported	unreported	unreported	unreported	unreported	unreported	unreported	Gif-7085	5690	70	Pansani, T.R., Pobiner, B., Gueriau, P., Thoury, M., Tafforeau, P., Baranger, E., Vialou, Á.V., Vialou, D., McSparron, C., de Castro, M.C. and Dantas, M.A., 2023. Evidence of artefacts made of giant sloth bones in central Brazil around the last glacial maximum. Proceedings of the Royal Society B, 290(2002), p.20230316.	n/a	14C
Santa Elina	Brazil	-15.4578	-56.7925	rockshelter	n	unreported	unreported	unreported	unit I	unreported	unreported	unreported	unreported	unreported	unreported	unreported	unreported	unreported	Gif-9370	5860	60	Pansani, T.R., Pobiner, B., Gueriau, P., Thoury, M., Tafforeau, P., Baranger, E., Vialou, Á.V., Vialou, D., McSparron, C., de Castro, M.C. and Dantas, M.A., 2023. Evidence of artefacts made of giant sloth bones in central Brazil around the last glacial maximum. Proceedings of the Royal Society B, 290(2002), p.20230316.	n/a	14C
Santa Elina	Brazil	-15.4578	-56.7925	rockshelter	n	unreported	unreported	unreported	unit I	unreported	unreported	unreported	unreported	unreported	unreported	unreported	unreported	unreported	Gif-7882	5890	70	Pansani, T.R., Pobiner, B., Gueriau, P., Thoury, M., Tafforeau, P., Baranger, E., Vialou, Á.V., Vialou, D., McSparron, C., de Castro, M.C. and Dantas, M.A., 2023. Evidence of artefacts made of giant sloth bones in central Brazil around the last glacial maximum. Proceedings of the Royal Society B, 290(2002), p.20230316.	n/a	14C
Santa Elina	Brazil	-15.4578	-56.7925	rockshelter	n	unreported	unreported	unreported	unit I	unreported	unreported	unreported	unreported	unreported	unreported	unreported	unreported	unreported	Gif-8679	5890	70	Pansani, T.R., Pobiner, B., Gueriau, P., Thoury, M., Tafforeau, P., Baranger, E., Vialou, Á.V., Vialou, D., McSparron, C., de Castro, M.C. and Dantas, M.A., 2023. Evidence of artefacts made of giant sloth bones in central Brazil around the last glacial maximum. Proceedings of the Royal Society B, 290(2002), p.20230316.	n/a	14C
Santa Elina	Brazil	-15.4578	-56.7925	rockshelter	n	unreported	unreported	unreported	unit I	unreported	unreported	unreported	unreported	unreported	unreported	unreported	unreported	unreported	Gif-7881	5920	70	Pansani, T.R., Pobiner, B., Gueriau, P., Thoury, M., Tafforeau, P., Baranger, E., Vialou, Á.V., Vialou, D., McSparron, C., de Castro, M.C. and Dantas, M.A., 2023. Evidence of artefacts made of giant sloth bones in central Brazil around the last glacial maximum. Proceedings of the Royal Society B, 290(2002), p.20230316.	n/a	14C
Santa Elina	Brazil	-15.4578	-56.7925	rockshelter	n	unreported	unreported	unreported	unit I	unreported	unreported	unreported	unreported	unreported	unreported	unreported	unreported	unreported	Gif-7880	6060	80	Pansani, T.R., Pobiner, B., Gueriau, P., Thoury, M., Tafforeau, P., Baranger, E., Vialou, Á.V., Vialou, D., McSparron, C., de Castro, M.C. and Dantas, M.A., 2023. Evidence of artefacts made of giant sloth bones in central Brazil around the last glacial maximum. Proceedings of the Royal Society B, 290(2002), p.20230316.	n/a	14C
Santa Elina	Brazil	-15.4578	-56.7925	rockshelter	n	unreported	unreported	unreported	unit I	unreported	unreported	unreported	unreported	unreported	unreported	unreported	unreported	unreported	Gif-11123	6590	60	Pansani, T.R., Pobiner, B., Gueriau, P., Thoury, M., Tafforeau, P., Baranger, E., Vialou, Á.V., Vialou, D., McSparron, C., de Castro, M.C. and Dantas, M.A., 2023. Evidence of artefacts made of giant sloth bones in central Brazil around the last glacial maximum. Proceedings of the Royal Society B, 290(2002), p.20230316.	n/a	14C
Santa Elina	Brazil	-15.4578	-56.7925	rockshelter	n	unreported	unreported	unreported	unit I	unreported	unreported	unreported	unreported	unreported	unreported	unreported	unreported	unreported	Gif-9369	7010	70	Pansani, T.R., Pobiner, B., Gueriau, P., Thoury, M., Tafforeau, P., Baranger, E., Vialou, Á.V., Vialou, D., McSparron, C., de Castro, M.C. and Dantas, M.A., 2023. Evidence of artefacts made of giant sloth bones in central Brazil around the last glacial maximum. Proceedings of the Royal Society B, 290(2002), p.20230316.	n/a	14C
Santa Elina	Brazil	-15.4578	-56.7925	rockshelter	n	unreported	Glossotherium phoenesis	osteoderm	unit II (2), 25 C	0.2	bone bioapatite	acid reaction	n/a	n/a	unreported	n/a	-1.8	n/a	UGAMS-51687	12690	40	Pansani, T.R., Dantas, M.A.T., Asevedo, L., Cherkinsky, A., Vialou, D., Vialou, Á.V. and Pacheco, M.L.A.F., 2023. Radiocarbon dating and isotopic palaeoecology of Glossotherium phoenesis from the Late Pleistocene of the Santa Elina rock shelter, Central Brazil. Journal of Quaternary Science.	n/a	14C	converted to collagen date 14547 ± 40
Santa Elina	Brazil	-15.4578	-56.7925	rockshelter	n	unreported	Glossotherium phoenesis	osteoderm	unit III (4), 27 B	0.327	bone bioapatite	acid reaction	n/a	n/a	unreported	n/a	-3.3	n/a	UGAMS-51688	18580	45	Pansani, T.R., Dantas, M.A.T., Asevedo, L., Cherkinsky, A., Vialou, D., Vialou, Á.V. and Pacheco, M.L.A.F., 2023. Radiocarbon dating and isotopic palaeoecology of Glossotherium phoenesis from the Late Pleistocene of the Santa Elina rock shelter, Central Brazil. Journal of Quaternary Science.	n/a	14C	converted to collagen date 22042 ± 45
Santana do Riacho	Brazil	-19.2	-43.7	rockshelter	n	skeleton number SRIACHO-VA	Homo sapiens	unreported	Burial Va	unreported	bone collagen	unreported	unreported	unreported	unreported	unreported	-33.2	unreported	Beta-96759	12760	70	Neves, W.A., Prous, A., González-José, R., Kipnis, R. and Powell, J., 2003. Early Holocene human skeletal remains from Santana do Riacho, Brazil: implications for the settlement of the New World. Journal of Human Evolution, 45(1), pp.19-42.	n/a	14C	coordinates approximated
Santana do Riacho	Brazil	-19.2	-43.7	rockshelter	n	skeleton number SR1-XX	Homo sapiens	unreported	Burial XX	unreported	bone collagen	unreported	unreported	unreported	unreported	unreported	-24.9	unreported	Beta-162014	8280	40	Neves, W.A., Prous, A., González-José, R., Kipnis, R. and Powell, J., 2003. Early Holocene human skeletal remains from Santana do Riacho, Brazil: implications for the settlement of the New World. Journal of Human Evolution, 45(1), pp.19-42.	n/a	14C	coordinates approximated
Santana do Riacho	Brazil	-19.2	-43.7	rockshelter	n	unreported	unreported	n/a	SR1, Burial IV	unreported	charcoal	unreported	n/a	n/a	unreported	n/a	unreported	n/a	Gif-5087	8150	150	Neves, W.A., Prous, A., González-José, R., Kipnis, R. and Powell, J., 2003. Early Holocene human skeletal remains from Santana do Riacho, Brazil: implications for the settlement of the New World. Journal of Human Evolution, 45(1), pp.19-42.	n/a	14C	coordinates approximated
Santana do Riacho	Brazil	-19.2	-43.7	rockshelter	n	unreported	unreported	n/a	SR1, Burial XIII	unreported	charcoal	unreported	n/a	n/a	unreported	n/a	unreported	n/a	Gif-4508	9460	110	Neves, W.A., Prous, A., González-José, R., Kipnis, R. and Powell, J., 2003. Early Holocene human skeletal remains from Santana do Riacho, Brazil: implications for the settlement of the New World. Journal of Human Evolution, 45(1), pp.19-42.	n/a	14C	coordinates approximated
Santana do Riacho	Brazil	-19.2	-43.7	rockshelter	n	unreported	unreported	n/a	SR1, Burial XXIII	unreported	charcoal	unreported	n/a	n/a	unreported	n/a	unreported	n/a	Gif-5088	8230	150	Neves, W.A., Prous, A., González-José, R., Kipnis, R. and Powell, J., 2003. Early Holocene human skeletal remains from Santana do Riacho, Brazil: implications for the settlement of the New World. Journal of Human Evolution, 45(1), pp.19-42.	n/a	14C	coordinates approximated
Santana do Riacho	Brazil	-19.2	-43.7	rockshelter	n	unreported	unreported	n/a	SR1, C 71, stratum 7	unreported	charcoal	unreported	n/a	n/a	unreported	n/a	unreported	n/a	Gif-5089	11960	250	Neves, W.A., Prous, A., González-José, R., Kipnis, R. and Powell, J., 2003. Early Holocene human skeletal remains from Santana do Riacho, Brazil: implications for the settlement of the New World. Journal of Human Evolution, 45(1), pp.19-42.	n/a	14C	coordinates approximated
Santana do Riacho	Brazil	-19.2	-43.7	rockshelter	n	unreported	unreported	n/a	SR1, D 79, stratum 1 upper	unreported	charcoal	unreported	n/a	n/a	unreported	n/a	unreported	n/a	CDTN-1047	3360	70	Neves, W.A., Prous, A., González-José, R., Kipnis, R. and Powell, J., 2003. Early Holocene human skeletal remains from Santana do Riacho, Brazil: implications for the settlement of the New World. Journal of Human Evolution, 45(1), pp.19-42.	n/a	14C	coordinates approximated; Centro de Desenvolvimento da Tecnologia Nuclear (Belo Horizonte, Brazil)
Santana do Riacho	Brazil	-19.2	-43.7	rockshelter	n	unreported	unreported	n/a	SR1, DE 72, stratum 2 base	unreported	charcoal	unreported	n/a	n/a	unreported	n/a	unreported	n/a	CDTN-1044	8381	280	Neves, W.A., Prous, A., González-José, R., Kipnis, R. and Powell, J., 2003. Early Holocene human skeletal remains from Santana do Riacho, Brazil: implications for the settlement of the New World. Journal of Human Evolution, 45(1), pp.19-42.	n/a	14C	coordinates approximated; Centro de Desenvolvimento da Tecnologia Nuclear (Belo Horizonte, Brazil)
Santana do Riacho	Brazil	-19.2	-43.7	rockshelter	n	unreported	unreported	n/a	SR1, EF 71-72, stratum 8	unreported	charcoal	unreported	n/a	n/a	unreported	n/a	unreported	n/a	CDTN-1045	18000	1000	Neves, W.A., Prous, A., González-José, R., Kipnis, R. and Powell, J., 2003. Early Holocene human skeletal remains from Santana do Riacho, Brazil: implications for the settlement of the New World. Journal of Human Evolution, 45(1), pp.19-42.	n/a	14C	coordinates approximated; Centro de Desenvolvimento da Tecnologia Nuclear (Belo Horizonte, Brazil); author says likely geological
Santana do Riacho	Brazil	-19.2	-43.7	rockshelter	n	unreported	unreported	n/a	SR1, G 72, stratum1 middle/upper	unreported	charcoal	unreported	n/a	n/a	unreported	n/a	unreported	n/a	Gif-4510	3990	70	Neves, W.A., Prous, A., González-José, R., Kipnis, R. and Powell, J., 2003. Early Holocene human skeletal remains from Santana do Riacho, Brazil: implications for the settlement of the New World. Journal of Human Evolution, 45(1), pp.19-42.	n/a	14C	coordinates approximated
Santana do Riacho	Brazil	-19.2	-43.7	rockshelter	n	unreported	unreported	n/a	SR1, G 73, stratum 1 lower	unreported	charcoal	unreported	n/a	n/a	unreported	n/a	unreported	n/a	Gif-4509	4340	70	Neves, W.A., Prous, A., González-José, R., Kipnis, R. and Powell, J., 2003. Early Holocene human skeletal remains from Santana do Riacho, Brazil: implications for the settlement of the New World. Journal of Human Evolution, 45(1), pp.19-42.	n/a	14C	coordinates approximated
Santana do Riacho	Brazil	-19.2	-43.7	rockshelter	n	unreported	unreported	n/a	SR1, G 74, stratum 1 upper	unreported	charcoal	unreported	n/a	n/a	unreported	n/a	unreported	n/a	CDTN-1038	2875	50	Neves, W.A., Prous, A., González-José, R., Kipnis, R. and Powell, J., 2003. Early Holocene human skeletal remains from Santana do Riacho, Brazil: implications for the settlement of the New World. Journal of Human Evolution, 45(1), pp.19-42.	n/a	14C	coordinates approximated; Centro de Desenvolvimento da Tecnologia Nuclear (Belo Horizonte, Brazil)
Santana do Riacho	Brazil	-19.2	-43.7	rockshelter	n	unreported	unreported	n/a	SR1, H 74, stratum 2 base	unreported	charcoal	unreported	n/a	n/a	unreported	n/a	unreported	n/a	CDTN-1039	8185	110	Neves, W.A., Prous, A., González-José, R., Kipnis, R. and Powell, J., 2003. Early Holocene human skeletal remains from Santana do Riacho, Brazil: implications for the settlement of the New World. Journal of Human Evolution, 45(1), pp.19-42.	n/a	14C	coordinates approximated; Centro de Desenvolvimento da Tecnologia Nuclear (Belo Horizonte, Brazil)
Santana do Riacho	Brazil	-19.2	-43.7	rockshelter	n	unreported	unreported	n/a	SR3, zone/square KL 36, stratum 3 lower	unreported	charcoal	unreported	n/a	n/a	unreported	n/a	unreported	n/a	CDTN-1068	2530	120	Kipnis R., 2002. Foraging Societies of Eastern Central Brazil: An Evolutionary Ecological Study of Subsistence Strategies During the Terminal Pleistocene and Early/middle Holocene. PhD. University of Michigan. https://bris.idm.oclc.org/login?url=https://www.proquest.com/dissertations-theses/foraging-societies-eastern-central-brazil/docview/305575623/se-2.	n/a	14C	coordinates approximated; Centro de Desenvolvimento da Tecnologia Nuclear (Belo Horizonte, Brazil)
Santana do Riacho	Brazil	-19.2	-43.7	rockshelter	n	unreported	unreported	n/a	SR3, zone/square N 32, stratum 3 lower	unreported	charcoal	unreported	n/a	n/a	unreported	n/a	unreported	n/a	CDTN-1069	8840	130	Kipnis R., 2002. Foraging Societies of Eastern Central Brazil: An Evolutionary Ecological Study of Subsistence Strategies During the Terminal Pleistocene and Early/middle Holocene. PhD. University of Michigan. https://bris.idm.oclc.org/login?url=https://www.proquest.com/dissertations-theses/foraging-societies-eastern-central-brazil/docview/305575623/se-2.	n/a	14C	coordinates approximated; Centro de Desenvolvimento da Tecnologia Nuclear (Belo Horizonte, Brazil)
Santana do Riacho	Brazil	-19.2	-43.7	rockshelter	n	unreported	unreported	n/a	SR3, zone/square O 29, stratum 1	unreported	charcoal	unreported	n/a	n/a	unreported	n/a	unreported	n/a	CDTN-1059	4180	270	Kipnis R., 2002. Foraging Societies of Eastern Central Brazil: An Evolutionary Ecological Study of Subsistence Strategies During the Terminal Pleistocene and Early/middle Holocene. PhD. University of Michigan. https://bris.idm.oclc.org/login?url=https://www.proquest.com/dissertations-theses/foraging-societies-eastern-central-brazil/docview/305575623/se-2.	n/a	14C	coordinates approximated; Centro de Desenvolvimento da Tecnologia Nuclear (Belo Horizonte, Brazil)
Santana do Riacho	Brazil	-19.2	-43.7	rockshelter	n	unreported	unreported	n/a	SR3, zone/square O 33, stratum 1 lower	unreported	charcoal	unreported	n/a	n/a	unreported	n/a	unreported	n/a	CDTN-1066	1475	80	Kipnis R., 2002. Foraging Societies of Eastern Central Brazil: An Evolutionary Ecological Study of Subsistence Strategies During the Terminal Pleistocene and Early/middle Holocene. PhD. University of Michigan. https://bris.idm.oclc.org/login?url=https://www.proquest.com/dissertations-theses/foraging-societies-eastern-central-brazil/docview/305575623/se-2.	n/a	14C	coordinates approximated; Centro de Desenvolvimento da Tecnologia Nuclear (Belo Horizonte, Brazil)
Santana do Riacho	Brazil	-19.2	-43.7	rockshelter	n	unreported	unreported	n/a	SR3, zone/square O 33, stratum 1 lower	unreported	charcoal	unreported	n/a	n/a	unreported	n/a	unreported	n/a	CDTN-1065	2020	70	Kipnis R., 2002. Foraging Societies of Eastern Central Brazil: An Evolutionary Ecological Study of Subsistence Strategies During the Terminal Pleistocene and Early/middle Holocene. PhD. University of Michigan. https://bris.idm.oclc.org/login?url=https://www.proquest.com/dissertations-theses/foraging-societies-eastern-central-brazil/docview/305575623/se-2.	n/a	14C	coordinates approximated; Centro de Desenvolvimento da Tecnologia Nuclear (Belo Horizonte, Brazil)
Santana do Riacho	Brazil	-19.2	-43.7	rockshelter	n	unreported	unreported	n/a	SR3, zone/square O 33, stratum 1 lower	unreported	charcoal	unreported	n/a	n/a	unreported	n/a	unreported	n/a	CDTN-1067	2770	70	Kipnis R., 2002. Foraging Societies of Eastern Central Brazil: An Evolutionary Ecological Study of Subsistence Strategies During the Terminal Pleistocene and Early/middle Holocene. PhD. University of Michigan. https://bris.idm.oclc.org/login?url=https://www.proquest.com/dissertations-theses/foraging-societies-eastern-central-brazil/docview/305575623/se-2.	n/a	14C	coordinates approximated; Centro de Desenvolvimento da Tecnologia Nuclear (Belo Horizonte, Brazil)
Santana do Riacho	Brazil	-19.2	-43.7	rockshelter	n	unreported	unreported	n/a	SR3, zone/square O 33, stratum 1 upper	unreported	charcoal	unreported	n/a	n/a	unreported	n/a	unreported	n/a	CDTN-1064	1140	40	Kipnis R., 2002. Foraging Societies of Eastern Central Brazil: An Evolutionary Ecological Study of Subsistence Strategies During the Terminal Pleistocene and Early/middle Holocene. PhD. University of Michigan. https://bris.idm.oclc.org/login?url=https://www.proquest.com/dissertations-theses/foraging-societies-eastern-central-brazil/docview/305575623/se-2.	n/a	14C	coordinates approximated; Centro de Desenvolvimento da Tecnologia Nuclear (Belo Horizonte, Brazil)
Santana do Riacho	Brazil	-19.2	-43.7	rockshelter	n	unreported	unreported	n/a	SR3, zone/square P 27, stratum 3	unreported	charcoal	unreported	n/a	n/a	unreported	n/a	unreported	n/a	CDTN-1052	3165	170	Kipnis R., 2002. Foraging Societies of Eastern Central Brazil: An Evolutionary Ecological Study of Subsistence Strategies During the Terminal Pleistocene and Early/middle Holocene. PhD. University of Michigan. https://bris.idm.oclc.org/login?url=https://www.proquest.com/dissertations-theses/foraging-societies-eastern-central-brazil/docview/305575623/se-2.	n/a	14C	coordinates approximated; Centro de Desenvolvimento da Tecnologia Nuclear (Belo Horizonte, Brazil)
Santana do Riacho	Brazil	-19.2	-43.7	rockshelter	n	unreported	unreported	n/a	SR3, zone/square P 27, stratum 3 lower	unreported	charcoal	unreported	n/a	n/a	unreported	n/a	unreported	n/a	Gif-4511	8990	100	Kipnis R., 2002. Foraging Societies of Eastern Central Brazil: An Evolutionary Ecological Study of Subsistence Strategies During the Terminal Pleistocene and Early/middle Holocene. PhD. University of Michigan. https://bris.idm.oclc.org/login?url=https://www.proquest.com/dissertations-theses/foraging-societies-eastern-central-brazil/docview/305575623/se-2.	n/a	14C	coordinates approximated
Santana do Riacho	Brazil	-19.2	-43.7	rockshelter	n	unreported	unreported	n/a	SR3, zone/square Q 25, stratum 3 t	unreported	charcoal	unreported	n/a	n/a	unreported	n/a	unreported	n/a	CDTN-1055	6020	300	Kipnis R., 2002. Foraging Societies of Eastern Central Brazil: An Evolutionary Ecological Study of Subsistence Strategies During the Terminal Pleistocene and Early/middle Holocene. PhD. University of Michigan. https://bris.idm.oclc.org/login?url=https://www.proquest.com/dissertations-theses/foraging-societies-eastern-central-brazil/docview/305575623/se-2.	n/a	14C	coordinates approximated; Centro de Desenvolvimento da Tecnologia Nuclear (Belo Horizonte, Brazil)
Santana do Riacho	Brazil	-19.2	-43.7	rockshelter	n	unreported	unreported	n/a	SR3, zone/square Q 26, stratum 1 upper	unreported	charcoal	unreported	n/a	n/a	unreported	n/a	unreported	n/a	CDTN-1010	810	40	Kipnis R., 2002. Foraging Societies of Eastern Central Brazil: An Evolutionary Ecological Study of Subsistence Strategies During the Terminal Pleistocene and Early/middle Holocene. PhD. University of Michigan. https://bris.idm.oclc.org/login?url=https://www.proquest.com/dissertations-theses/foraging-societies-eastern-central-brazil/docview/305575623/se-2.	n/a	14C	coordinates approximated; Centro de Desenvolvimento da Tecnologia Nuclear (Belo Horizonte, Brazil)
Santana do Riacho	Brazil	-19.2	-43.7	rockshelter	n	unreported	unreported	n/a	SR3, zone/square Q 26, stratum 3 base	unreported	charcoal	unreported	n/a	n/a	unreported	n/a	unreported	n/a	CDTN-1002	8400	300	Kipnis R., 2002. Foraging Societies of Eastern Central Brazil: An Evolutionary Ecological Study of Subsistence Strategies During the Terminal Pleistocene and Early/middle Holocene. PhD. University of Michigan. https://bris.idm.oclc.org/login?url=https://www.proquest.com/dissertations-theses/foraging-societies-eastern-central-brazil/docview/305575623/se-2.	n/a	14C	coordinates approximated; Centro de Desenvolvimento da Tecnologia Nuclear (Belo Horizonte, Brazil)
Santana do Riacho	Brazil	-19.2	-43.7	rockshelter	n	unreported	unreported	n/a	SR3, zone/square Q 26, stratum 3 k	unreported	charcoal	unreported	n/a	n/a	unreported	n/a	unreported	n/a	CDTN-1011	6500	360	Kipnis R., 2002. Foraging Societies of Eastern Central Brazil: An Evolutionary Ecological Study of Subsistence Strategies During the Terminal Pleistocene and Early/middle Holocene. PhD. University of Michigan. https://bris.idm.oclc.org/login?url=https://www.proquest.com/dissertations-theses/foraging-societies-eastern-central-brazil/docview/305575623/se-2.	n/a	14C	coordinates approximated; Centro de Desenvolvimento da Tecnologia Nuclear (Belo Horizonte, Brazil)
Santana do Riacho	Brazil	-19.2	-43.7	rockshelter	n	unreported	unreported	n/a	SR3, zone/square Q 27, stratum 3 middle	unreported	charcoal	unreported	n/a	n/a	unreported	n/a	unreported	n/a	CDTN-1012	4300	210	Kipnis R., 2002. Foraging Societies of Eastern Central Brazil: An Evolutionary Ecological Study of Subsistence Strategies During the Terminal Pleistocene and Early/middle Holocene. PhD. University of Michigan. https://bris.idm.oclc.org/login?url=https://www.proquest.com/dissertations-theses/foraging-societies-eastern-central-brazil/docview/305575623/se-2.	n/a	14C	coordinates approximated; Centro de Desenvolvimento da Tecnologia Nuclear (Belo Horizonte, Brazil)
Santana do Riacho	Brazil	-19.2	-43.7	rockshelter	n	unreported	unreported	n/a	SR3, zone/square Q 28, stratum 3	unreported	charcoal	unreported	n/a	n/a	unreported	n/a	unreported	n/a	CDTN-1054	2025	130	Kipnis R., 2002. Foraging Societies of Eastern Central Brazil: An Evolutionary Ecological Study of Subsistence Strategies During the Terminal Pleistocene and Early/middle Holocene. PhD. University of Michigan. https://bris.idm.oclc.org/login?url=https://www.proquest.com/dissertations-theses/foraging-societies-eastern-central-brazil/docview/305575623/se-2.	n/a	14C	coordinates approximated; Centro de Desenvolvimento da Tecnologia Nuclear (Belo Horizonte, Brazil)
Santana do Riacho	Brazil	-19.2	-43.7	rockshelter	n	unreported	unreported	n/a	SR3, zone/square Q 29, stratum 3	unreported	charcoal	unreported	n/a	n/a	unreported	n/a	unreported	n/a	CDTN-1027	5580	140	Kipnis R., 2002. Foraging Societies of Eastern Central Brazil: An Evolutionary Ecological Study of Subsistence Strategies During the Terminal Pleistocene and Early/middle Holocene. PhD. University of Michigan. https://bris.idm.oclc.org/login?url=https://www.proquest.com/dissertations-theses/foraging-societies-eastern-central-brazil/docview/305575623/se-2.	n/a	14C	coordinates approximated; Centro de Desenvolvimento da Tecnologia Nuclear (Belo Horizonte, Brazil)
Santana do Riacho	Brazil	-19.2	-43.7	rockshelter	n	unreported	unreported	n/a	SR3, zone/square Q 32, stratum 3 upper	unreported	charcoal	unreported	n/a	n/a	unreported	n/a	unreported	n/a	CDTN-1070	2070	100	Kipnis R., 2002. Foraging Societies of Eastern Central Brazil: An Evolutionary Ecological Study of Subsistence Strategies During the Terminal Pleistocene and Early/middle Holocene. PhD. University of Michigan. https://bris.idm.oclc.org/login?url=https://www.proquest.com/dissertations-theses/foraging-societies-eastern-central-brazil/docview/305575623/se-2.	n/a	14C	coordinates approximated; Centro de Desenvolvimento da Tecnologia Nuclear (Belo Horizonte, Brazil)
Santana do Riacho	Brazil	-19.2	-43.7	rockshelter	n	unreported	unreported	n/a	SR3, zone/square R 25, stratum 3 q	unreported	charcoal	unreported	n/a	n/a	unreported	n/a	unreported	n/a	CDTN-1001	8500	500	Kipnis R., 2002. Foraging Societies of Eastern Central Brazil: An Evolutionary Ecological Study of Subsistence Strategies During the Terminal Pleistocene and Early/middle Holocene. PhD. University of Michigan. https://bris.idm.oclc.org/login?url=https://www.proquest.com/dissertations-theses/foraging-societies-eastern-central-brazil/docview/305575623/se-2.	n/a	14C	coordinates approximated; Centro de Desenvolvimento da Tecnologia Nuclear (Belo Horizonte, Brazil)
Santana do Riacho	Brazil	-19.2	-43.7	rockshelter	n	unreported	unreported	n/a	SR3, zone/square R 26, stratum 1 middle	unreported	charcoal	unreported	n/a	n/a	unreported	n/a	unreported	n/a	CDTN-1009	1200	130	Kipnis R., 2002. Foraging Societies of Eastern Central Brazil: An Evolutionary Ecological Study of Subsistence Strategies During the Terminal Pleistocene and Early/middle Holocene. PhD. University of Michigan. https://bris.idm.oclc.org/login?url=https://www.proquest.com/dissertations-theses/foraging-societies-eastern-central-brazil/docview/305575623/se-2.	n/a	14C	coordinates approximated; Centro de Desenvolvimento da Tecnologia Nuclear (Belo Horizonte, Brazil)
Santana do Riacho	Brazil	-19.2	-43.7	rockshelter	n	unreported	unreported	n/a	SR3, zone/square R 30, stratum 0	unreported	charcoal	unreported	n/a	n/a	unreported	n/a	unreported	n/a	CDTN-1056	860	100	Kipnis R., 2002. Foraging Societies of Eastern Central Brazil: An Evolutionary Ecological Study of Subsistence Strategies During the Terminal Pleistocene and Early/middle Holocene. PhD. University of Michigan. https://bris.idm.oclc.org/login?url=https://www.proquest.com/dissertations-theses/foraging-societies-eastern-central-brazil/docview/305575623/se-2.	n/a	14C	coordinates approximated; Centro de Desenvolvimento da Tecnologia Nuclear (Belo Horizonte, Brazil)
Santana do Riacho	Brazil	-19.2	-43.7	rockshelter	n	unreported	unreported	unreported	SR3/II	0.25–0.45	unreported	unreported	n/a	n/a	unreported	n/a	unreported	n/a	CDTN-1070	2070	100	de Sousa, D.V., Ker, J.C., Prous, A., Schaefer, C.E., Rodet, M.J., Oliveira, F.S. and Silva, R.C., 2017. Archaeoanthrosol formation and evolution of the “Santana do Riacho” archaeological shelter: An old burial site in South America. Geoarchaeology, 32(6), pp.678-693.	n/a	14C	coordinates approximated; Centro de Desenvolvimento da Tecnologia Nuclear (Belo Horizonte, Brazil)
Santana do Riacho	Brazil	-19.2	-43.7	rockshelter	n	unreported	unreported	unreported	SR3/III	0.45–0.95	unreported	unreported	n/a	n/a	unreported	n/a	unreported	n/a	CDTN-1012	4300	210	de Sousa, D.V., Ker, J.C., Prous, A., Schaefer, C.E., Rodet, M.J., Oliveira, F.S. and Silva, R.C., 2017. Archaeoanthrosol formation and evolution of the “Santana do Riacho” archaeological shelter: An old burial site in South America. Geoarchaeology, 32(6), pp.678-693.	n/a	14C	coordinates approximated; Centro de Desenvolvimento da Tecnologia Nuclear (Belo Horizonte, Brazil)
Santana do Riacho	Brazil	-19.2	-43.7	rockshelter	n	unreported	unreported	unreported	SR3/IV	0.95–1.4	unreported	unreported	n/a	n/a	unreported	n/a	unreported	n/a	CDTN-1001	8500	500	de Sousa, D.V., Ker, J.C., Prous, A., Schaefer, C.E., Rodet, M.J., Oliveira, F.S. and Silva, R.C., 2017. Archaeoanthrosol formation and evolution of the “Santana do Riacho” archaeological shelter: An old burial site in South America. Geoarchaeology, 32(6), pp.678-693.	n/a	14C	coordinates approximated; Centro de Desenvolvimento da Tecnologia Nuclear (Belo Horizonte, Brazil)
Santana do Riacho	Brazil	-19.2	-43.7	rockshelter	n	skeleton number SR1-Sep Vbb	Homo sapiens	unreported	unreported	unreported	bone collagen	"acid washes"	unreported	unreported	unreported	unreported	-22.7	unreported	Beta-104291	2310	50	Araujo, A.G., Neves, W.A., Piló, L.B. and Atui, J.P.V., 2005. Holocene dryness and human occupation in Brazil during the “Archaic Gap”. Quaternary research, 64(3), pp.298-307.	n/a	14C	coordinates approximated
Santana do Riacho	Brazil	-19.2	-43.7	rockshelter	n	skeleton number SRIACHO-IIb	Homo sapiens	unreported	unreported	unreported	bone collagen	"acid washes"	unreported	unreported	unreported	unreported	-29.2	unreported	Beta-96758	5350	60	Araujo, A.G., Neves, W.A., Piló, L.B. and Atui, J.P.V., 2005. Holocene dryness and human occupation in Brazil during the “Archaic Gap”. Quaternary research, 64(3), pp.298-307.	n/a	14C	coordinates approximated
Santana do Riacho	Brazil	-19.2	-43.7	rockshelter	n	skeleton number SRIACHO-XXIIb	Homo sapiens	unreported	unreported	unreported	bone collagen	"acid washes"	unreported	unreported	unreported	unreported	-28.3	unreported	Beta-96760	5680	70	Araujo, A.G., Neves, W.A., Piló, L.B. and Atui, J.P.V., 2005. Holocene dryness and human occupation in Brazil during the “Archaic Gap”. Quaternary research, 64(3), pp.298-307.	n/a	14C	coordinates approximated
Santana do Riacho	Brazil	-19.2	-43.7	rockshelter	n	skeleton number SR1- Sep VIIb	Homo sapiens	unreported	unreported	unreported	bone collagen	"acid washes"	unreported	unreported	unreported	unreported	-26.5	unreported	Beta-104292	7820	60	Araujo, A.G., Neves, W.A., Piló, L.B. and Atui, J.P.V., 2005. Holocene dryness and human occupation in Brazil during the “Archaic Gap”. Quaternary research, 64(3), pp.298-307.	n/a	14C	coordinates approximated
Sitio Toca dos Coqueiros	Brazil	-8.85556	-42.59	rockshelter/cave	n	unreported	unreported	unreported	unreported	unreported	hair	unreported	n/a	n/a	unreported	n/a	unreported	n/a	Beta-104571	10640	50	Bueno, L., Dias, A.S. and Steele, J., 2013. The Late Pleistocene/Early Holocene archaeological record in Brazil: A geo-referenced database. Quaternary International, 301, pp.74-93.	n/a	14C	Itaparica technology
Toca da Boa Vista I	Brazil	-8.62889	-42.3631	rockshelter/cave	n	unreported	unreported	unreported	unreported	unreported	charcoal	unreported	n/a	n/a	unreported	n/a	unreported	n/a	Beta-32971	10530	110	Kipnis, R., 1998. Early hunter-gatherers in the Americas: perspectives from central Brazil. Antiquity, 72(277), pp.581-592.	n/a	14C
Toca da Janela da Barra do Antonião	Brazil	-8.80222	-42.4331	rockshelter	n	201047	unreported	n/a	C1	unreported	charcoal	ABA	n/a	n/a	unreported	n/a	unreported	n/a	Gif-13106/SacA-37779	330	30	Lahaye, C., Guérin, G., Gluchy, M., Hatté, C., Fontugne, M., Clemente-Conte, I., Santos, J.C., Villagran, X.S., Da Costa, A., Borges, C. and Guidon, N., 2019. Another site, same old song: the Pleistocene-Holocene archaeological sequence of Toca da Janela da Barra do Antonião-North, Piauí, Brazil. Quaternary Geochronology, 49, pp.223-229.	n/a	14C
Toca da Janela da Barra do Antonião	Brazil	-8.80222	-42.4331	rockshelter	n	201074	unreported	n/a	C2b/C3a, Itaparica horizon	unreported	charcoal	ABA	n/a	n/a	unreported	n/a	unreported	n/a	Gif-13108/SacA-38538	8730	40	Lahaye, C., Guérin, G., Gluchy, M., Hatté, C., Fontugne, M., Clemente-Conte, I., Santos, J.C., Villagran, X.S., Da Costa, A., Borges, C. and Guidon, N., 2019. Another site, same old song: the Pleistocene-Holocene archaeological sequence of Toca da Janela da Barra do Antonião-North, Piauí, Brazil. Quaternary Geochronology, 49, pp.223-229.	n/a	14C
Toca da Janela da Barra do Antonião	Brazil	-8.80222	-42.4331	rockshelter	n	BR13-13	n/a	n/a	C3 inf	unreported	sediment	n/a	n/a	n/a	n/a	n/a	n/a	n/a	BR13-13	12200	1000	Lahaye, C., Guérin, G., Gluchy, M., Hatté, C., Fontugne, M., Clemente-Conte, I., Santos, J.C., Villagran, X.S., Da Costa, A., Borges, C. and Guidon, N., 2019. Another site, same old song: the Pleistocene-Holocene archaeological sequence of Toca da Janela da Barra do Antonião-North, Piauí, Brazil. Quaternary Geochronology, 49, pp.223-229.	2013	OSL	CAM age
Toca da Janela da Barra do Antonião	Brazil	-8.80222	-42.4331	rockshelter	n	BR13-12	n/a	n/a	C3 sup	unreported	sediment	n/a	n/a	n/a	n/a	n/a	n/a	n/a	BR13-12	11500	1000	Lahaye, C., Guérin, G., Gluchy, M., Hatté, C., Fontugne, M., Clemente-Conte, I., Santos, J.C., Villagran, X.S., Da Costa, A., Borges, C. and Guidon, N., 2019. Another site, same old song: the Pleistocene-Holocene archaeological sequence of Toca da Janela da Barra do Antonião-North, Piauí, Brazil. Quaternary Geochronology, 49, pp.223-229.	2013	OSL	CAM age
Toca da Janela da Barra do Antonião	Brazil	-8.80222	-42.4331	rockshelter	n	BR16-06	n/a	n/a	C4	unreported	sediment	n/a	n/a	n/a	n/a	n/a	n/a	n/a	BR16-06	12900	1100	Lahaye, C., Guérin, G., Gluchy, M., Hatté, C., Fontugne, M., Clemente-Conte, I., Santos, J.C., Villagran, X.S., Da Costa, A., Borges, C. and Guidon, N., 2019. Another site, same old song: the Pleistocene-Holocene archaeological sequence of Toca da Janela da Barra do Antonião-North, Piauí, Brazil. Quaternary Geochronology, 49, pp.223-229.	2016	OSL	CAM age
Toca da Janela da Barra do Antonião	Brazil	-8.80222	-42.4331	rockshelter	n	BR13-14	n/a	n/a	C4	unreported	sediment	n/a	n/a	n/a	n/a	n/a	n/a	n/a	BR13-14	14000	1200	Lahaye, C., Guérin, G., Gluchy, M., Hatté, C., Fontugne, M., Clemente-Conte, I., Santos, J.C., Villagran, X.S., Da Costa, A., Borges, C. and Guidon, N., 2019. Another site, same old song: the Pleistocene-Holocene archaeological sequence of Toca da Janela da Barra do Antonião-North, Piauí, Brazil. Quaternary Geochronology, 49, pp.223-229.	2013	OSL	CAM age
Toca da Janela da Barra do Antonião	Brazil	-8.80222	-42.4331	rockshelter	n	BR16-05	n/a	n/a	C4 inf	unreported	sediment	n/a	n/a	n/a	n/a	n/a	n/a	n/a	BR16-05	16200	1400	Lahaye, C., Guérin, G., Gluchy, M., Hatté, C., Fontugne, M., Clemente-Conte, I., Santos, J.C., Villagran, X.S., Da Costa, A., Borges, C. and Guidon, N., 2019. Another site, same old song: the Pleistocene-Holocene archaeological sequence of Toca da Janela da Barra do Antonião-North, Piauí, Brazil. Quaternary Geochronology, 49, pp.223-229.	2016	OSL	CAM age
Toca da Janela da Barra do Antonião	Brazil	-8.80222	-42.4331	rockshelter	n	BR16-07	n/a	n/a	C4 sup	unreported	sediment	n/a	n/a	n/a	n/a	n/a	n/a	n/a	BR16-07	14800	1400	Lahaye, C., Guérin, G., Gluchy, M., Hatté, C., Fontugne, M., Clemente-Conte, I., Santos, J.C., Villagran, X.S., Da Costa, A., Borges, C. and Guidon, N., 2019. Another site, same old song: the Pleistocene-Holocene archaeological sequence of Toca da Janela da Barra do Antonião-North, Piauí, Brazil. Quaternary Geochronology, 49, pp.223-229.	2016	OSL	CAM age
Toca da Janela da Barra do Antonião	Brazil	-8.80222	-42.4331	rockshelter	n	BR16-04	n/a	n/a	C5	unreported	sediment	n/a	n/a	n/a	n/a	n/a	n/a	n/a	BR16-04	18400	1500	Lahaye, C., Guérin, G., Gluchy, M., Hatté, C., Fontugne, M., Clemente-Conte, I., Santos, J.C., Villagran, X.S., Da Costa, A., Borges, C. and Guidon, N., 2019. Another site, same old song: the Pleistocene-Holocene archaeological sequence of Toca da Janela da Barra do Antonião-North, Piauí, Brazil. Quaternary Geochronology, 49, pp.223-229.	2016	OSL	CAM age
Toca da Janela da Barra do Antonião	Brazil	-8.80222	-42.4331	rockshelter	n	BR13-17	n/a	n/a	C5	unreported	sediment	n/a	n/a	n/a	n/a	n/a	n/a	n/a	BR13-17	20300	1700	Lahaye, C., Guérin, G., Gluchy, M., Hatté, C., Fontugne, M., Clemente-Conte, I., Santos, J.C., Villagran, X.S., Da Costa, A., Borges, C. and Guidon, N., 2019. Another site, same old song: the Pleistocene-Holocene archaeological sequence of Toca da Janela da Barra do Antonião-North, Piauí, Brazil. Quaternary Geochronology, 49, pp.223-229.	2013	OSL	CAM age
Toca da Janela da Barra do Antonião	Brazil	-8.80222	-42.4331	rockshelter	n	BR15-18	n/a	n/a	C6 inf	unreported	sediment	n/a	n/a	n/a	n/a	n/a	n/a	n/a	BR15-18	59800	5000	Lahaye, C., Guérin, G., Gluchy, M., Hatté, C., Fontugne, M., Clemente-Conte, I., Santos, J.C., Villagran, X.S., Da Costa, A., Borges, C. and Guidon, N., 2019. Another site, same old song: the Pleistocene-Holocene archaeological sequence of Toca da Janela da Barra do Antonião-North, Piauí, Brazil. Quaternary Geochronology, 49, pp.223-229.	2015	OSL	CAM age
Toca da Janela da Barra do Antonião	Brazil	-8.80222	-42.4331	rockshelter	n	BR15-19	n/a	n/a	C6 sup	unreported	sediment	n/a	n/a	n/a	n/a	n/a	n/a	n/a	BR15-19	41300	3600	Lahaye, C., Guérin, G., Gluchy, M., Hatté, C., Fontugne, M., Clemente-Conte, I., Santos, J.C., Villagran, X.S., Da Costa, A., Borges, C. and Guidon, N., 2019. Another site, same old song: the Pleistocene-Holocene archaeological sequence of Toca da Janela da Barra do Antonião-North, Piauí, Brazil. Quaternary Geochronology, 49, pp.223-229.	2015	OSL	CAM age
Toca da Lagoa de Cima IX	Brazil	-8.7	-42.6	rockshelter/cave	n	unreported	unreported	unreported	unreported	unreported	charcoal	unreported	n/a	n/a	unreported	n/a	unreported	n/a	Beta-233909	10480	50	Bueno, L., Dias, A.S. and Steele, J., 2013. The Late Pleistocene/Early Holocene archaeological record in Brazil: A geo-referenced database. Quaternary International, 301, pp.74-93.	n/a	14C	coordinates approximated; Itaparica tradition
Toca de Cima do Pilao	Brazil	-8.86583	-42.5858	rockshelter/cave	n	unreported	unreported	unreported	unreported	unreported	unreported	unreported	unreported	unreported	unreported	unreported	unreported	unreported	Beta-27345	10390	80	Kipnis, R., 1998. Early hunter-gatherers in the Americas: perspectives from central Brazil. Antiquity, 72(277), pp.581-592.	n/a	14C	Itaparica technology
Toca do Elias	Brazil	-8.84444	-42.5617	rockshelter/cave	n	unreported	unreported	unreported	unreported	unreported	charcoal	unreported	n/a	n/a	unreported	n/a	unreported	n/a	CAMS-95865	10270	35	Bueno, L., Dias, A.S. and Steele, J., 2013. The Late Pleistocene/Early Holocene archaeological record in Brazil: A geo-referenced database. Quaternary International, 301, pp.74-93.	n/a	14C	Itaparica technology
Toca do Garrincho	Brazil	-8.93083	-42.6144	cave	n	unreported	unreported	unreported	carré I, décapage 8-10	unreported	unreported	unreported	n/a	n/a	unreported	n/a	unreported	n/a	Gif-9333	7410	130	Parenti, F., Fontugne, M., Guidon, N., Guérin, C., Faure, M. and Debard, E., 1999. Chronostratigraphie des gisements archéologiques et paléontologiques de São Raimundo Nonato (Piauí, Brésil): contribution a la connaissance du peuplement pléistocène de l'Amérique. In Actes du 3° Int. Symposium ‘’14C and Archaeology’’, Lyon 1998, Mémoire de la Soc. Préhistorique. Française (Vol. 26, pp. 327-332).	n/a	14C
Toca do Garrincho	Brazil	-8.93083	-42.6144	cave	n	unreported	unreported	unreported	n/a	unreported	charcoal	unreported	n/a	n/a	unreported	n/a	unreported	n/a	Gif-9363	6360	120	Parenti, F., Fontugne, M., Guidon, N., Guérin, C., Faure, M. and Debard, E., 1999. Chronostratigraphie des gisements archéologiques et paléontologiques de São Raimundo Nonato (Piauí, Brésil): contribution a la connaissance du peuplement pléistocène de l'Amérique. In Actes du 3° Int. Symposium ‘’14C and Archaeology’’, Lyon 1998, Mémoire de la Soc. Préhistorique. Française (Vol. 26, pp. 327-332).	n/a	14C
Toca do Garrincho	Brazil	-8.93083	-42.6144	cave	n	unreported	unreported	unreported	tranchée 2	unreported	unreported	unreported	n/a	n/a	unreported	n/a	unreported	n/a	Gif-9334	5900	135	Parenti, F., Fontugne, M., Guidon, N., Guérin, C., Faure, M. and Debard, E., 1999. Chronostratigraphie des gisements archéologiques et paléontologiques de São Raimundo Nonato (Piauí, Brésil): contribution a la connaissance du peuplement pléistocène de l'Amérique. In Actes du 3° Int. Symposium ‘’14C and Archaeology’’, Lyon 1998, Mémoire de la Soc. Préhistorique. Française (Vol. 26, pp. 327-332).	n/a	14C
Toca do Garrincho	Brazil	-8.93083	-42.6144	cave	n	unreported	Homo sapiens	teeth	trincheira 1, abaixo do estalagmitico	unreported	teeth	unreported	unreported	unreported	unreported	unreported	unreported	unreported	Beta-136204	12210	40	Guidon, N., Peyre, E., Guérin, C. and Coppens, Y., 2000. Resultados da datação de dentes humanos da Toca do Garrincho, Piauí, Brasil. Clio arqueológica, 14, pp.75-86.	n/a	14C
Toca do Garrincho	Brazil	-8.93083	-42.6144	cave	n	unreported	unreported	n/a	trincheira 1, associated to stalagmite between unit A & B	unreported	charcoal	unreported	n/a	n/a	unreported	n/a	unreported	n/a	Gif-9335	10020	290	Parenti, F., Fontugne, M., Guidon, N., Guérin, C., Faure, M. and Debard, E., 1999. Chronostratigraphie des gisements archéologiques et paléontologiques de São Raimundo Nonato (Piauí, Brésil): contribution a la connaissance du peuplement pléistocène de l'Amérique. In Actes du 3° Int. Symposium ‘’14C and Archaeology’’, Lyon 1998, Mémoire de la Soc. Préhistorique. Française (Vol. 26, pp. 327-332).	n/a	14C
Toca do João Leite	Brazil	-8.73806	-42.7431	rockshelter/cave	n	unreported	unreported	unreported	unreported	unreported	charcoal	unreported	n/a	n/a	unreported	n/a	unreported	n/a	Beta-220088	10800	70	Bueno, L., Dias, A.S. and Steele, J., 2013. The Late Pleistocene/Early Holocene archaeological record in Brazil: A geo-referenced database. Quaternary International, 301, pp.74-93.	n/a	14C	Itaparica technology
Toca do Sítio do Meio	Brazil	-8.83917	-42.5639	rockshelter	n	201318 - F28 - 12 éme décapage	unreported	n/a	lower unit	unreported	charcoal	ABA	n/a	n/a	unreported	n/a	unreported	n/a	Gif-13097/SacA-37770	24520	170	Boëda, E., Rocca, R., Da Costa, A., Fontugne, M., Hatté, C., Clemente-Conte, I., Santos, J.C., Lucas, L., Felice, G., Lourdeau, A. and Villagran, X., 2016. New data on a pleistocene archaeological sequence in South America: Toca do Sítio do Meio, Piauí, Brazil. PaleoAmerica, 2(4), pp.286-302.	n/a	14C
Toca do Sítio do Meio	Brazil	-8.83917	-42.5639	rockshelter	n	201306 - D28 - 2 éme décapage	unreported	n/a	lower unit	unreported	charcoal	ABA	n/a	n/a	unreported	n/a	unreported	n/a	Gif-13096/SacA-37769	24850	190	Boëda, E., Rocca, R., Da Costa, A., Fontugne, M., Hatté, C., Clemente-Conte, I., Santos, J.C., Lucas, L., Felice, G., Lourdeau, A. and Villagran, X., 2016. New data on a pleistocene archaeological sequence in South America: Toca do Sítio do Meio, Piauí, Brazil. PaleoAmerica, 2(4), pp.286-302.	n/a	14C
Toca do Sítio do Meio	Brazil	-8.83917	-42.5639	rockshelter	n	201350 - D28 - 4 éme décapage	unreported	n/a	lower unit	unreported	charcoal	ABA	n/a	n/a	unreported	n/a	unreported	n/a	Gif-13098/SacA-37771	25110	180	Boëda, E., Rocca, R., Da Costa, A., Fontugne, M., Hatté, C., Clemente-Conte, I., Santos, J.C., Lucas, L., Felice, G., Lourdeau, A. and Villagran, X., 2016. New data on a pleistocene archaeological sequence in South America: Toca do Sítio do Meio, Piauí, Brazil. PaleoAmerica, 2(4), pp.286-302.	n/a	14C
Toca do Sítio do Meio	Brazil	-8.83917	-42.5639	rockshelter	n	41145, 5.88 m ext	unreported	n/a	lower unit, foyer, sector 2, -588 ext.	5.88	charcoal	unreported	n/a	n/a	unreported	n/a	-25.8	n/a	Gif-9542/LSM-9542	25170	140	Parenti, F., Fontugne, M., Guidon, N., Guérin, C., Faure, M. and Debard, E., 1999. Chronostratigraphie des gisements archéologiques et paléontologiques de São Raimundo Nonato (Piauí, Brésil): contribution a la connaissance du peuplement pléistocène de l'Amérique. In Actes du 3° Int. Symposium ‘’14C and Archaeology’’, Lyon 1998, Mémoire de la Soc. Préhistorique. Française (Vol. 26, pp. 327-332).	n/a	14C	Aimola et al., 2014, list the charcoal as 'probably natural' and with precise location
Toca do Sítio do Meio	Brazil	-8.83917	-42.5639	rockshelter	n	40952	n/a	n/a	sector 2	2.51	charcoal	unreported	n/a	n/a	unreported	n/a	unreported	n/a	LY-6094	13180	130	Aimola, G., Andrade, C., Mota, L. and Parenti, F., 2014. Final Pleistocene and early Holocene at sitio do Meio, Piaui, Brazil: stratigraphy and comparison with pedra Furada. Journal of Lithic Studies, 1(2), pp.5-24.	n/a	14C	with a precise position per Aimola at el., 2014, year 1992
Toca do Sítio do Meio	Brazil	-8.83917	-42.5639	rockshelter	n	34302/34340	n/a	n/a	sector 2	unreported	charcoal	unreported	n/a	n/a	unreported	n/a	unreported	n/a	Gif-8988	8760	100	Aimola, G., Andrade, C., Mota, L. and Parenti, F., 2014. Final Pleistocene and early Holocene at sitio do Meio, Piaui, Brazil: stratigraphy and comparison with pedra Furada. Journal of Lithic Studies, 1(2), pp.5-24.	n/a	14C	year 1991
Toca do Sítio do Meio	Brazil	-8.83917	-42.5639	rockshelter	n	58275	n/a	n/a	sector 3	unreported	charcoal	unreported	n/a	n/a	unreported	n/a	unreported	n/a	LY-10139	10110	55	Aimola, G., Andrade, C., Mota, L. and Parenti, F., 2014. Final Pleistocene and early Holocene at sitio do Meio, Piaui, Brazil: stratigraphy and comparison with pedra Furada. Journal of Lithic Studies, 1(2), pp.5-24.	n/a	14C	with a precise position per Aimola at el., 2014, year 2000
Toca do Sítio do Meio	Brazil	-8.83917	-42.5639	rockshelter	n	58758	n/a	n/a	sector 3	unreported	charcoal	unreported	n/a	n/a	unreported	n/a	unreported	n/a	LY-10137	7240	45	Aimola, G., Andrade, C., Mota, L. and Parenti, F., 2014. Final Pleistocene and early Holocene at sitio do Meio, Piaui, Brazil: stratigraphy and comparison with pedra Furada. Journal of Lithic Studies, 1(2), pp.5-24.	n/a	14C	year 2000
Toca do Sítio do Meio	Brazil	-8.83917	-42.5639	rockshelter	n	58026	n/a	n/a	sector 3	unreported	charcoal	unreported	n/a	n/a	unreported	n/a	unreported	n/a	LY-10138	8804	53	Aimola, G., Andrade, C., Mota, L. and Parenti, F., 2014. Final Pleistocene and early Holocene at sitio do Meio, Piaui, Brazil: stratigraphy and comparison with pedra Furada. Journal of Lithic Studies, 1(2), pp.5-24.	n/a	14C	year 2000
Toca do Sítio do Meio	Brazil	-8.83917	-42.5639	rockshelter	n	59201/59226	n/a	n/a	sector 3	unreported	charcoal	unreported	n/a	n/a	unreported	n/a	unreported	n/a	LY-10134	8920	50	Aimola, G., Andrade, C., Mota, L. and Parenti, F., 2014. Final Pleistocene and early Holocene at sitio do Meio, Piaui, Brazil: stratigraphy and comparison with pedra Furada. Journal of Lithic Studies, 1(2), pp.5-24.	n/a	14C	year 2000
Toca do Sítio do Meio	Brazil	-8.83917	-42.5639	rockshelter	n	58530	n/a	n/a	sector 3	unreported	charcoal	unreported	n/a	n/a	unreported	n/a	unreported	n/a	LY-10136	8925	55	Aimola, G., Andrade, C., Mota, L. and Parenti, F., 2014. Final Pleistocene and early Holocene at sitio do Meio, Piaui, Brazil: stratigraphy and comparison with pedra Furada. Journal of Lithic Studies, 1(2), pp.5-24.	n/a	14C	year 2000
Toca do Sítio do Meio	Brazil	-8.83917	-42.5639	rockshelter	n	59244/59261	n/a	n/a	sector 3	unreported	charcoal	unreported	n/a	n/a	unreported	n/a	unreported	n/a	Beta-148099	9080	60	Aimola, G., Andrade, C., Mota, L. and Parenti, F., 2014. Final Pleistocene and early Holocene at sitio do Meio, Piaui, Brazil: stratigraphy and comparison with pedra Furada. Journal of Lithic Studies, 1(2), pp.5-24.	n/a	14C	year 2000
Toca do Sítio do Meio	Brazil	-8.83917	-42.5639	rockshelter	n	59181/59481	n/a	n/a	sector 3	unreported	charcoal	unreported	n/a	n/a	unreported	n/a	unreported	n/a	LY-10135	9826	55	Aimola, G., Andrade, C., Mota, L. and Parenti, F., 2014. Final Pleistocene and early Holocene at sitio do Meio, Piaui, Brazil: stratigraphy and comparison with pedra Furada. Journal of Lithic Studies, 1(2), pp.5-24.	n/a	14C	year 2000
Toca do Sítio do Meio	Brazil	-8.83917	-42.5639	rockshelter	n	59663/59724	n/a	n/a	sector 4	2.12	charcoal	unreported	n/a	n/a	unreported	n/a	unreported	n/a	LY-10141	9110	60	Aimola, G., Andrade, C., Mota, L. and Parenti, F., 2014. Final Pleistocene and early Holocene at sitio do Meio, Piaui, Brazil: stratigraphy and comparison with pedra Furada. Journal of Lithic Studies, 1(2), pp.5-24.	n/a	14C	with a precise position per Aimola at el., 2014, year 2000
Toca do Sítio do Meio	Brazil	-8.83917	-42.5639	rockshelter	n	50225/50226	n/a	n/a	sector 4	unreported	charcoal	unreported	n/a	n/a	unreported	n/a	unreported	n/a	Beta-133792	9150	60	Aimola, G., Andrade, C., Mota, L. and Parenti, F., 2014. Final Pleistocene and early Holocene at sitio do Meio, Piaui, Brazil: stratigraphy and comparison with pedra Furada. Journal of Lithic Studies, 1(2), pp.5-24.	n/a	14C	year 1999
Toca do Sítio do Meio	Brazil	-8.83917	-42.5639	rockshelter	n	41302/41304	unreported	unreported	upper unit, foyer berge ruisseau, sector 2	4.91	charcoal	unreported	n/a	n/a	unreported	n/a	unreported	n/a	Beta-65350	20280	450	Parenti, F., Fontugne, M., Guidon, N., Guérin, C., Faure, M. and Debard, E., 1999. Chronostratigraphie des gisements archéologiques et paléontologiques de São Raimundo Nonato (Piauí, Brésil): contribution a la connaissance du peuplement pléistocène de l'Amérique. In Actes du 3° Int. Symposium ‘’14C and Archaeology’’, Lyon 1998, Mémoire de la Soc. Préhistorique. Française (Vol. 26, pp. 327-332).	n/a	14C	Aimola et al., 2014, list the charcoal as 'probably natural' and with precise location, year 1993
Toca do Sítio do Meio	Brazil	-8.83917	-42.5639	rockshelter	n	41278	unreported	unreported	upper unit, foyer berge ruisseau, sector 2	unreported	charcoal	unreported	n/a	n/a	unreported	n/a	unreported	n/a	Beta-65349/CAMS-8994	9400	70	Parenti, F., Fontugne, M., Guidon, N., Guérin, C., Faure, M. and Debard, E., 1999. Chronostratigraphie des gisements archéologiques et paléontologiques de São Raimundo Nonato (Piauí, Brésil): contribution a la connaissance du peuplement pléistocène de l'Amérique. In Actes du 3° Int. Symposium ‘’14C and Archaeology’’, Lyon 1998, Mémoire de la Soc. Préhistorique. Française (Vol. 26, pp. 327-332).	n/a	14C	year 1993
Toca do Sítio do Meio	Brazil	-8.83917	-42.5639	rockshelter	n	40664/40663	unreported	unreported	upper unit, foyer niveau 15, sector 2	1.6	charcoal	unreported	n/a	n/a	unreported	n/a	unreported	n/a	Gif-9407	9110	80	Parenti, F., Fontugne, M., Guidon, N., Guérin, C., Faure, M. and Debard, E., 1999. Chronostratigraphie des gisements archéologiques et paléontologiques de São Raimundo Nonato (Piauí, Brésil): contribution a la connaissance du peuplement pléistocène de l'Amérique. In Actes du 3° Int. Symposium ‘’14C and Archaeology’’, Lyon 1998, Mémoire de la Soc. Préhistorique. Française (Vol. 26, pp. 327-332).	n/a	14C	with a precise position per Aimola at el., 2014, year 1992
Toca do Sítio do Meio	Brazil	-8.83917	-42.5639	rockshelter	n	40758	unreported	unreported	upper unit, foyer sector 2 niveau 16	1.67	charcoal	unreported	n/a	n/a	unreported	n/a	unreported	n/a	Gif-9408	9270	100	Parenti, F., Fontugne, M., Guidon, N., Guérin, C., Faure, M. and Debard, E., 1999. Chronostratigraphie des gisements archéologiques et paléontologiques de São Raimundo Nonato (Piauí, Brésil): contribution a la connaissance du peuplement pléistocène de l'Amérique. In Actes du 3° Int. Symposium ‘’14C and Archaeology’’, Lyon 1998, Mémoire de la Soc. Préhistorique. Française (Vol. 26, pp. 327-332).	n/a	14C	with a precise position per Aimola at el., 2014, year 1992
Toca do Sítio do Meio	Brazil	-8.83917	-42.5639	rockshelter	n	40961	unreported	unreported	upper unit, foyer, sector 2	2.41	charcoal	unreported	n/a	n/a	unreported	n/a	unreported	n/a	Gif-9541	12640	210	Parenti, F., Fontugne, M., Guidon, N., Guérin, C., Faure, M. and Debard, E., 1999. Chronostratigraphie des gisements archéologiques et paléontologiques de São Raimundo Nonato (Piauí, Brésil): contribution a la connaissance du peuplement pléistocène de l'Amérique. In Actes du 3° Int. Symposium ‘’14C and Archaeology’’, Lyon 1998, Mémoire de la Soc. Préhistorique. Française (Vol. 26, pp. 327-332).	n/a	14C	with a precise position per Aimola at el., 2014, year 1992
Toca do Sítio do Meio	Brazil	-8.83917	-42.5639	rockshelter	n	40959	unreported	unreported	upper unit, foyer, sector 2	2.57	charcoal	unreported	n/a	n/a	unreported	n/a	unreported	n/a	Gif-9540	12870	40	Parenti, F., Fontugne, M., Guidon, N., Guérin, C., Faure, M. and Debard, E., 1999. Chronostratigraphie des gisements archéologiques et paléontologiques de São Raimundo Nonato (Piauí, Brésil): contribution a la connaissance du peuplement pléistocène de l'Amérique. In Actes du 3° Int. Symposium ‘’14C and Archaeology’’, Lyon 1998, Mémoire de la Soc. Préhistorique. Française (Vol. 26, pp. 327-332).	n/a	14C	with a precise position per Aimola at el., 2014, year 1992
Toca do Sítio do Meio	Brazil	-8.83917	-42.5639	rockshelter	n	40758	unreported	unreported	upper unit, foyer, sector 2	unreported	charcoal	unreported	n/a	n/a	unreported	n/a	unreported	n/a	Gif-9410	13100	50	Parenti, F., Fontugne, M., Guidon, N., Guérin, C., Faure, M. and Debard, E., 1999. Chronostratigraphie des gisements archéologiques et paléontologiques de São Raimundo Nonato (Piauí, Brésil): contribution a la connaissance du peuplement pléistocène de l'Amérique. In Actes du 3° Int. Symposium ‘’14C and Archaeology’’, Lyon 1998, Mémoire de la Soc. Préhistorique. Française (Vol. 26, pp. 327-332).	n/a	14C	year 1992
Toca do Sítio do Meio	Brazil	-8.83917	-42.5639	rockshelter	n	41069	unreported	unreported	upper unit, foyer, sector 2	unreported	charcoal	unreported	n/a	n/a	unreported	n/a	unreported	n/a	Gif-9409	8100	90	Parenti, F., Fontugne, M., Guidon, N., Guérin, C., Faure, M. and Debard, E., 1999. Chronostratigraphie des gisements archéologiques et paléontologiques de São Raimundo Nonato (Piauí, Brésil): contribution a la connaissance du peuplement pléistocène de l'Amérique. In Actes du 3° Int. Symposium ‘’14C and Archaeology’’, Lyon 1998, Mémoire de la Soc. Préhistorique. Française (Vol. 26, pp. 327-332).	n/a	14C	year 1992
Toca do Sítio do Meio	Brazil	-8.83917	-42.5639	rockshelter	n	36837	unreported	unreported	upper unit, foyer, sector 2	unreported	charcoal	unreported	n/a	n/a	unreported	n/a	unreported	n/a	Gif-9027	9400	60	Parenti, F., Fontugne, M., Guidon, N., Guérin, C., Faure, M. and Debard, E., 1999. Chronostratigraphie des gisements archéologiques et paléontologiques de São Raimundo Nonato (Piauí, Brésil): contribution a la connaissance du peuplement pléistocène de l'Amérique. In Actes du 3° Int. Symposium ‘’14C and Archaeology’’, Lyon 1998, Mémoire de la Soc. Préhistorique. Française (Vol. 26, pp. 327-332).	n/a	14C	year 1991
Toca do Sítio do Meio	Brazil	-8.83917	-42.5639	rockshelter	n	2618	unreported	unreported	upper unit, niveau V, sector 2	unreported	charcoal	unreported	n/a	n/a	unreported	n/a	unreported	n/a	Gif-4628	12200	600	Parenti, F., Fontugne, M., Guidon, N., Guérin, C., Faure, M. and Debard, E., 1999. Chronostratigraphie des gisements archéologiques et paléontologiques de São Raimundo Nonato (Piauí, Brésil): contribution a la connaissance du peuplement pléistocène de l'Amérique. In Actes du 3° Int. Symposium ‘’14C and Archaeology’’, Lyon 1998, Mémoire de la Soc. Préhistorique. Française (Vol. 26, pp. 327-332).	n/a	14C	original reference is Guidon, 1986 per Bueno et al., 2013, with a precise position per Aimola at el., 2014, year 1978
Toca do Sítio do Meio	Brazil	-8.83917	-42.5639	rockshelter	n	2623	unreported	unreported	upper unit, niveau VI, sector 2	unreported	charcoal	unreported	n/a	n/a	unreported	n/a	unreported	n/a	Gif-4927	13900	300	Parenti, F., Fontugne, M., Guidon, N., Guérin, C., Faure, M. and Debard, E., 1999. Chronostratigraphie des gisements archéologiques et paléontologiques de São Raimundo Nonato (Piauí, Brésil): contribution a la connaissance du peuplement pléistocène de l'Amérique. In Actes du 3° Int. Symposium ‘’14C and Archaeology’’, Lyon 1998, Mémoire de la Soc. Préhistorique. Française (Vol. 26, pp. 327-332).	n/a	14C	with a precise position per Aimola at el., 2014, year 1978
Toca do Sítio do Meio	Brazil	-8.83917	-42.5639	rockshelter	n	45	unreported	unreported	upper unit, niveau XV, sector 2	unreported	charcoal	unreported	n/a	n/a	unreported	n/a	unreported	n/a	Gif-5403	12440	230	Parenti, F., Fontugne, M., Guidon, N., Guérin, C., Faure, M. and Debard, E., 1999. Chronostratigraphie des gisements archéologiques et paléontologiques de São Raimundo Nonato (Piauí, Brésil): contribution a la connaissance du peuplement pléistocène de l'Amérique. In Actes du 3° Int. Symposium ‘’14C and Archaeology’’, Lyon 1998, Mémoire de la Soc. Préhistorique. Française (Vol. 26, pp. 327-332).	n/a	14C	original reference is Guidon, 1986 per Bueno et al., 2013, with a precise position per Aimola at el., 2014, year 1980
Toca do Sítio do Meio	Brazil	-8.83917	-42.5639	rockshelter	n	83	unreported	unreported	upper unit, niveau XVIII, sector 2	unreported	charcoal	unreported	n/a	n/a	unreported	n/a	unreported	n/a	Gif-5399	14300	400	Parenti, F., Fontugne, M., Guidon, N., Guérin, C., Faure, M. and Debard, E., 1999. Chronostratigraphie des gisements archéologiques et paléontologiques de São Raimundo Nonato (Piauí, Brésil): contribution a la connaissance du peuplement pléistocène de l'Amérique. In Actes du 3° Int. Symposium ‘’14C and Archaeology’’, Lyon 1998, Mémoire de la Soc. Préhistorique. Française (Vol. 26, pp. 327-332).	n/a	14C	with a precise position per Aimola at el., 2014, year 1980
Toca do Sítio do Meio	Brazil	-8.83917	-42.5639	rockshelter	n	38219/38210	n/a	n/a	upper unit, sector 4	1.64	ceramic	unreported	n/a	n/a	unreported	n/a	unreported	n/a	Beta-47493	8960	70	Parenti, F., Fontugne, M., Guidon, N., Guérin, C., Faure, M. and Debard, E., 1999. Chronostratigraphie des gisements archéologiques et paléontologiques de São Raimundo Nonato (Piauí, Brésil): contribution a la connaissance du peuplement pléistocène de l'Amérique. In Actes du 3° Int. Symposium ‘’14C and Archaeology’’, Lyon 1998, Mémoire de la Soc. Préhistorique. Française (Vol. 26, pp. 327-332).	n/a	14C	with a precise position per Aimola at el., 2014, year 1992
Toca do Sítio do Meio	Brazil	-8.83917	-42.5639	rockshelter	n	41542/41540	unreported	unreported	upper unit, sector 4	2.05	charcoal	unreported	n/a	n/a	unreported	n/a	unreported	n/a	Beta-65856	9200	60	Parenti, F., Fontugne, M., Guidon, N., Guérin, C., Faure, M. and Debard, E., 1999. Chronostratigraphie des gisements archéologiques et paléontologiques de São Raimundo Nonato (Piauí, Brésil): contribution a la connaissance du peuplement pléistocène de l'Amérique. In Actes du 3° Int. Symposium ‘’14C and Archaeology’’, Lyon 1998, Mémoire de la Soc. Préhistorique. Française (Vol. 26, pp. 327-332).	n/a	14C	original reference is Guidon and Pessis (1993), with a precise position per Aimola at el., 2014, apparently associated with a polished axe, year 1993
Toca do Sítio do Meio	Brazil	-8.83917	-42.5639	rockshelter	n	39603	unreported	unreported	upper unit, ultime chute de blocs, sector 2	1.3	charcoal	unreported	n/a	n/a	unreported	n/a	unreported	n/a	Beta-47494	8800	60	Parenti, F., Fontugne, M., Guidon, N., Guérin, C., Faure, M. and Debard, E., 1999. Chronostratigraphie des gisements archéologiques et paléontologiques de São Raimundo Nonato (Piauí, Brésil): contribution a la connaissance du peuplement pléistocène de l'Amérique. In Actes du 3° Int. Symposium ‘’14C and Archaeology’’, Lyon 1998, Mémoire de la Soc. Préhistorique. Française (Vol. 26, pp. 327-332).	n/a	14C	unexcavated 'fireplace' and with a precise position per Aimola at el., 2014, year 1992
Vale da Pedra Furada	Brazil	-8.85	-42.55	open-air	n	unreported	unreported	n/a	237199	unreported	charcoal	ABA	n/a	n/a	unreported	n/a	unreported	n/a	Gif-13101/SacA-37774	29820	310	Boëda, E., Rocca, R., Da Costa, A., Fontugne, M., Hatté, C., Clemente-Conte, I., Santos, J.C., Lucas, L., Felice, G., Lourdeau, A. and Villagran, X., 2016. New data on a pleistocene archaeological sequence in South America: Toca do Sítio do Meio, Piauí, Brazil. PaleoAmerica, 2(4), pp.286-302.	n/a	14C
Vale da Pedra Furada	Brazil	-8.85	-42.55	open-air	n	BR2012-14	n/a	n/a	C10'	unreported	sediment	n/a	n/a	n/a	n/a	n/a	n/a	n/a	BR2012-14	38400	3600	Lahaye, C., Guérin, G., Boëda, E., Fontugne, M., Hatté, C., Frouin, M., Clemente-Conte, I., Pino, M., Felice, G.D., Guidon, N. and Lourdeau, A., 2015. New insights into a late-Pleistocene human occupation in America: The Vale da Pedra Furada complete chronological study. Quaternary Geochronology, 30, pp.445-451.	unreported	OSL	multi-grain age (before 2000)
Vale da Pedra Furada	Brazil	-8.85	-42.55	open-air	n	BR2013-06	n/a	n/a	C11/12	unreported	sediment	n/a	n/a	n/a	n/a	n/a	n/a	n/a	BR2013-06	41200	5900	Boëda, E., Ramos, M., Pérez, A., Hatté, C., Lahaye, C., Pino, M., Hérisson, D., Clemente-Conte, I., Fontugne, M., Guérin, G. and Villagran, X., 2021. 24.0 kyr cal BP stone artefact from Vale da Pedra Furada, Piauí, Brazil: Techno-functional analysis. Plos one, 16(3), p.e0247965.	unreported	OSL	single-grain age using Central Age Model
Vale da Pedra Furada	Brazil	-8.85	-42.55	open-air	n	1998 Test pit	unreported	n/a	C2/C3	unreported	charcoal	ABA	n/a	n/a	unreported	n/a	unreported	n/a	GFD-01	12700	90	Lahaye, C., Guérin, G., Boëda, E., Fontugne, M., Hatté, C., Frouin, M., Clemente-Conte, I., Pino, M., Felice, G.D., Guidon, N. and Lourdeau, A., 2015. New insights into a late-Pleistocene human occupation in America: The Vale da Pedra Furada complete chronological study. Quaternary Geochronology, 30, pp.445-451.	n/a	14C
Vale da Pedra Furada	Brazil	-8.85	-42.55	open-air	n	BR2011-08	n/a	n/a	C2a	unreported	sediment	n/a	n/a	n/a	n/a	n/a	n/a	n/a	BR2011-08	7500	800	Lahaye, C., Guérin, G., Boëda, E., Fontugne, M., Hatté, C., Frouin, M., Clemente-Conte, I., Pino, M., Felice, G.D., Guidon, N. and Lourdeau, A., 2015. New insights into a late-Pleistocene human occupation in America: The Vale da Pedra Furada complete chronological study. Quaternary Geochronology, 30, pp.445-451.	unreported	OSL	multi-grain age (before 2000), single-grain age using Bayesian-SAR statistical analysis is 5.7±0.6 ka (before 2000), single-grain age using Central Age Model is 6.0±0.9 ka (before 2000)
Vale da Pedra Furada	Brazil	-8.85	-42.55	open-air	n	192047	unreported	n/a	C2a	unreported	charcoal	ABA	n/a	n/a	unreported	n/a	unreported	n/a	SacA-25552/Gif-12704	7875	40	Lahaye, C., Guérin, G., Boëda, E., Fontugne, M., Hatté, C., Frouin, M., Clemente-Conte, I., Pino, M., Felice, G.D., Guidon, N. and Lourdeau, A., 2015. New insights into a late-Pleistocene human occupation in America: The Vale da Pedra Furada complete chronological study. Quaternary Geochronology, 30, pp.445-451.	n/a	14C
Vale da Pedra Furada	Brazil	-8.85	-42.55	open-air	n	192487	unreported	n/a	C2a/b	unreported	charcoal	ABA	n/a	n/a	unreported	n/a	unreported	n/a	SacA-25553/Gif-12705	6190	35	Lahaye, C., Guérin, G., Boëda, E., Fontugne, M., Hatté, C., Frouin, M., Clemente-Conte, I., Pino, M., Felice, G.D., Guidon, N. and Lourdeau, A., 2015. New insights into a late-Pleistocene human occupation in America: The Vale da Pedra Furada complete chronological study. Quaternary Geochronology, 30, pp.445-451.	n/a	14C
Vale da Pedra Furada	Brazil	-8.85	-42.55	open-air	n	209523	unreported	n/a	C2b	unreported	charcoal	ABA	n/a	n/a	unreported	n/a	unreported	n/a	SacA-37775/Gif-13102	4790	30	Lahaye, C., Guérin, G., Boëda, E., Fontugne, M., Hatté, C., Frouin, M., Clemente-Conte, I., Pino, M., Felice, G.D., Guidon, N. and Lourdeau, A., 2015. New insights into a late-Pleistocene human occupation in America: The Vale da Pedra Furada complete chronological study. Quaternary Geochronology, 30, pp.445-451.	n/a	14C
Vale da Pedra Furada	Brazil	-8.85	-42.55	open-air	n	BR2011-09	n/a	n/a	C2b	unreported	sediment	n/a	n/a	n/a	n/a	n/a	n/a	n/a	BR2011-09	9100	1000	Lahaye, C., Guérin, G., Boëda, E., Fontugne, M., Hatté, C., Frouin, M., Clemente-Conte, I., Pino, M., Felice, G.D., Guidon, N. and Lourdeau, A., 2015. New insights into a late-Pleistocene human occupation in America: The Vale da Pedra Furada complete chronological study. Quaternary Geochronology, 30, pp.445-451.	unreported	OSL	multi-grain age (before 2000)
Vale da Pedra Furada	Brazil	-8.85	-42.55	open-air	n	198880	unreported	n/a	C3α	unreported	charcoal	ABA	n/a	n/a	unreported	n/a	unreported	n/a	SacA-30854/Gif-12925	13460	50	Lahaye, C., Guérin, G., Boëda, E., Fontugne, M., Hatté, C., Frouin, M., Clemente-Conte, I., Pino, M., Felice, G.D., Guidon, N. and Lourdeau, A., 2015. New insights into a late-Pleistocene human occupation in America: The Vale da Pedra Furada complete chronological study. Quaternary Geochronology, 30, pp.445-451.	n/a	14C
Vale da Pedra Furada	Brazil	-8.85	-42.55	open-air	n	BR2015-01	n/a	n/a	C3α	unreported	sediment	n/a	n/a	n/a	n/a	n/a	n/a	n/a	BR2015-01	15900	2200	Boëda, E., Ramos, M., Pérez, A., Hatté, C., Lahaye, C., Pino, M., Hérisson, D., Clemente-Conte, I., Fontugne, M., Guérin, G. and Villagran, X., 2021. 24.0 kyr cal BP stone artefact from Vale da Pedra Furada, Piauí, Brazil: Techno-functional analysis. Plos one, 16(3), p.e0247965.	unreported	OSL	multi-grain age using Central Age Model
Vale da Pedra Furada	Brazil	-8.85	-42.55	open-air	n	191302	unreported	n/a	C3β	unreported	charcoal	ABA	n/a	n/a	unreported	n/a	unreported	n/a	SacA-30855/Gif-12926	13740	60	Lahaye, C., Guérin, G., Boëda, E., Fontugne, M., Hatté, C., Frouin, M., Clemente-Conte, I., Pino, M., Felice, G.D., Guidon, N. and Lourdeau, A., 2015. New insights into a late-Pleistocene human occupation in America: The Vale da Pedra Furada complete chronological study. Quaternary Geochronology, 30, pp.445-451.	n/a	14C
Vale da Pedra Furada	Brazil	-8.85	-42.55	open-air	n	BR2015-02	n/a	n/a	C3ν	unreported	sediment	n/a	n/a	n/a	n/a	n/a	n/a	n/a	BR2015-02	23100	2100	Boëda, E., Ramos, M., Pérez, A., Hatté, C., Lahaye, C., Pino, M., Hérisson, D., Clemente-Conte, I., Fontugne, M., Guérin, G. and Villagran, X., 2021. 24.0 kyr cal BP stone artefact from Vale da Pedra Furada, Piauí, Brazil: Techno-functional analysis. Plos one, 16(3), p.e0247965.	unreported	OSL	multi-grain age using Central Age Model
Vale da Pedra Furada	Brazil	-8.85	-42.55	open-air	n	BR2011-11	n/a	n/a	C3σ/ε	unreported	sediment	n/a	n/a	n/a	n/a	n/a	n/a	n/a	BR2011-11	19500	2000	Lahaye, C., Guérin, G., Boëda, E., Fontugne, M., Hatté, C., Frouin, M., Clemente-Conte, I., Pino, M., Felice, G.D., Guidon, N. and Lourdeau, A., 2015. New insights into a late-Pleistocene human occupation in America: The Vale da Pedra Furada complete chronological study. Quaternary Geochronology, 30, pp.445-451.	unreported	OSL	multi-grain age (before 2000), single-grain age using Bayesian-SAR statistical analysis is 14.2±1.6 ka (before 2000), single-grain age using Central Age Model is 13.9±1.6 ka (before 2000)
Vale da Pedra Furada	Brazil	-8.85	-42.55	open-air	n	191373	unreported	n/a	C4	unreported	charcoal	ABA	n/a	n/a	unreported	n/a	unreported	n/a	SacA-30853/Gif-12924	13590	60	Lahaye, C., Guérin, G., Boëda, E., Fontugne, M., Hatté, C., Frouin, M., Clemente-Conte, I., Pino, M., Felice, G.D., Guidon, N. and Lourdeau, A., 2015. New insights into a late-Pleistocene human occupation in America: The Vale da Pedra Furada complete chronological study. Quaternary Geochronology, 30, pp.445-451.	n/a	14C
Vale da Pedra Furada	Brazil	-8.85	-42.55	open-air	n	BR2015-03	n/a	n/a	C4	unreported	sediment	n/a	n/a	n/a	n/a	n/a	n/a	n/a	BR2015-03	18000	2200	Boëda, E., Ramos, M., Pérez, A., Hatté, C., Lahaye, C., Pino, M., Hérisson, D., Clemente-Conte, I., Fontugne, M., Guérin, G. and Villagran, X., 2021. 24.0 kyr cal BP stone artefact from Vale da Pedra Furada, Piauí, Brazil: Techno-functional analysis. Plos one, 16(3), p.e0247965.	unreported	OSL	multi-grain age using Central Age Model
Vale da Pedra Furada	Brazil	-8.85	-42.55	open-air	n	BR2011-12	n/a	n/a	C4	unreported	sediment	n/a	n/a	n/a	n/a	n/a	n/a	n/a	BR2011-12	18700	1700	Lahaye, C., Guérin, G., Boëda, E., Fontugne, M., Hatté, C., Frouin, M., Clemente-Conte, I., Pino, M., Felice, G.D., Guidon, N. and Lourdeau, A., 2015. New insights into a late-Pleistocene human occupation in America: The Vale da Pedra Furada complete chronological study. Quaternary Geochronology, 30, pp.445-451.	unreported	OSL	multi-grain age (before 2000)
Vale da Pedra Furada	Brazil	-8.85	-42.55	open-air	n	257124	n/a	n/a	C5	unreported	sediment	n/a	n/a	n/a	n/a	n/a	n/a	n/a	GifA-18150/ECHo-2239	19500	110	Boëda, E., Ramos, M., Pérez, A., Hatté, C., Lahaye, C., Pino, M., Hérisson, D., Clemente-Conte, I., Fontugne, M., Guérin, G. and Villagran, X., 2021. 24.0 kyr cal BP stone artefact from Vale da Pedra Furada, Piauí, Brazil: Techno-functional analysis. Plos one, 16(3), p.e0247965.	unreported	14C	multi-grain age using Central Age Model
Vale da Pedra Furada	Brazil	-8.85	-42.55	open-air	n	BR2015-04	n/a	n/a	C5	unreported	sediment	n/a	n/a	n/a	n/a	n/a	n/a	n/a	BR2015-04	20000	2500	Boëda, E., Ramos, M., Pérez, A., Hatté, C., Lahaye, C., Pino, M., Hérisson, D., Clemente-Conte, I., Fontugne, M., Guérin, G. and Villagran, X., 2021. 24.0 kyr cal BP stone artefact from Vale da Pedra Furada, Piauí, Brazil: Techno-functional analysis. Plos one, 16(3), p.e0247965.	unreported	OSL	multi-grain age using Central Age Model
Vale da Pedra Furada	Brazil	-8.85	-42.55	open-air	n	BR2011-13	n/a	n/a	C5	unreported	sediment	n/a	n/a	n/a	n/a	n/a	n/a	n/a	BR2011-13	22600	2400	Lahaye, C., Guérin, G., Boëda, E., Fontugne, M., Hatté, C., Frouin, M., Clemente-Conte, I., Pino, M., Felice, G.D., Guidon, N. and Lourdeau, A., 2015. New insights into a late-Pleistocene human occupation in America: The Vale da Pedra Furada complete chronological study. Quaternary Geochronology, 30, pp.445-451.	unreported	OSL	multi-grain age (before 2000)
Vale da Pedra Furada	Brazil	-8.85	-42.55	open-air	n	257463	n/a	n/a	C5/C6	unreported	sediment	n/a	n/a	n/a	n/a	n/a	n/a	n/a	GifA-18151/ECHo-2240	20250	120	Boëda, E., Ramos, M., Pérez, A., Hatté, C., Lahaye, C., Pino, M., Hérisson, D., Clemente-Conte, I., Fontugne, M., Guérin, G. and Villagran, X., 2021. 24.0 kyr cal BP stone artefact from Vale da Pedra Furada, Piauí, Brazil: Techno-functional analysis. Plos one, 16(3), p.e0247965.	unreported	14C	multi-grain age using Central Age Model
Vale da Pedra Furada	Brazil	-8.85	-42.55	open-air	n	1998 Test pit	unreported	n/a	C6	unreported	charcoal	ABA	n/a	n/a	unreported	n/a	unreported	n/a	GFD-02	18660	260	Lahaye, C., Guérin, G., Boëda, E., Fontugne, M., Hatté, C., Frouin, M., Clemente-Conte, I., Pino, M., Felice, G.D., Guidon, N. and Lourdeau, A., 2015. New insights into a late-Pleistocene human occupation in America: The Vale da Pedra Furada complete chronological study. Quaternary Geochronology, 30, pp.445-451.	n/a	14C
Vale da Pedra Furada	Brazil	-8.85	-42.55	open-air	n	BR2015-06	n/a	n/a	C6base	unreported	sediment	n/a	n/a	n/a	n/a	n/a	n/a	n/a	BR2015-06	22500	2000	Boëda, E., Ramos, M., Pérez, A., Hatté, C., Lahaye, C., Pino, M., Hérisson, D., Clemente-Conte, I., Fontugne, M., Guérin, G. and Villagran, X., 2021. 24.0 kyr cal BP stone artefact from Vale da Pedra Furada, Piauí, Brazil: Techno-functional analysis. Plos one, 16(3), p.e0247965.	unreported	OSL	multi-grain age using Central Age Model
Vale da Pedra Furada	Brazil	-8.85	-42.55	open-air	n	BR2015-05	n/a	n/a	C6top	unreported	sediment	n/a	n/a	n/a	n/a	n/a	n/a	n/a	BR2015-05	23800	2900	Boëda, E., Ramos, M., Pérez, A., Hatté, C., Lahaye, C., Pino, M., Hérisson, D., Clemente-Conte, I., Fontugne, M., Guérin, G. and Villagran, X., 2021. 24.0 kyr cal BP stone artefact from Vale da Pedra Furada, Piauí, Brazil: Techno-functional analysis. Plos one, 16(3), p.e0247965.	unreported	OSL	multi-grain age using Central Age Model
Vale da Pedra Furada	Brazil	-8.85	-42.55	open-air	n	BR2012-13	n/a	n/a	C7b	unreported	sediment	n/a	n/a	n/a	n/a	n/a	n/a	n/a	BR2012-13	26500	2800	Lahaye, C., Guérin, G., Boëda, E., Fontugne, M., Hatté, C., Frouin, M., Clemente-Conte, I., Pino, M., Felice, G.D., Guidon, N. and Lourdeau, A., 2015. New insights into a late-Pleistocene human occupation in America: The Vale da Pedra Furada complete chronological study. Quaternary Geochronology, 30, pp.445-451.	unreported	OSL	multi-grain age (before 2000)
Vale da Pedra Furada	Brazil	-8.85	-42.55	open-air	n	192452	unreported	n/a	C7α	unreported	charcoal	ABA	n/a	n/a	unreported	n/a	unreported	n/a	SacA-28290/Gif-12837	19970	100	Lahaye, C., Guérin, G., Boëda, E., Fontugne, M., Hatté, C., Frouin, M., Clemente-Conte, I., Pino, M., Felice, G.D., Guidon, N. and Lourdeau, A., 2015. New insights into a late-Pleistocene human occupation in America: The Vale da Pedra Furada complete chronological study. Quaternary Geochronology, 30, pp.445-451.	n/a	14C
Vale da Pedra Furada	Brazil	-8.85	-42.55	open-air	n	192455	unreported	n/a	C7α	unreported	charcoal	ABA	n/a	n/a	unreported	n/a	unreported	n/a	SacA-28289/Gif-12836	20070	100	Lahaye, C., Guérin, G., Boëda, E., Fontugne, M., Hatté, C., Frouin, M., Clemente-Conte, I., Pino, M., Felice, G.D., Guidon, N. and Lourdeau, A., 2015. New insights into a late-Pleistocene human occupation in America: The Vale da Pedra Furada complete chronological study. Quaternary Geochronology, 30, pp.445-451.	n/a	14C
Vale da Pedra Furada	Brazil	-8.85	-42.55	open-air	n	192448	unreported	n/a	C7α	unreported	charcoal	ABA	n/a	n/a	unreported	n/a	unreported	n/a	SacA-25554/Gif-12706	20090	120	Lahaye, C., Guérin, G., Boëda, E., Fontugne, M., Hatté, C., Frouin, M., Clemente-Conte, I., Pino, M., Felice, G.D., Guidon, N. and Lourdeau, A., 2015. New insights into a late-Pleistocene human occupation in America: The Vale da Pedra Furada complete chronological study. Quaternary Geochronology, 30, pp.445-451.	n/a	14C
Vale da Pedra Furada	Brazil	-8.85	-42.55	open-air	n	BR2011-32	n/a	n/a	C7α	unreported	sediment	n/a	n/a	n/a	n/a	n/a	n/a	n/a	BR2011-32	23400	2800	Lahaye, C., Guérin, G., Boëda, E., Fontugne, M., Hatté, C., Frouin, M., Clemente-Conte, I., Pino, M., Felice, G.D., Guidon, N. and Lourdeau, A., 2015. New insights into a late-Pleistocene human occupation in America: The Vale da Pedra Furada complete chronological study. Quaternary Geochronology, 30, pp.445-451.	unreported	OSL	multi-grain age (before 2000), single-grain age using Bayesian-SAR statistical analysis is 24.7±2 ka (before 2000), single-grain age using Central Age Model is 23±1.9 ka (before 2000)
Vale da Pedra Furada	Brazil	-8.85	-42.55	open-air	n	BR2011-15	n/a	n/a	C7α	unreported	sediment	n/a	n/a	n/a	n/a	n/a	n/a	n/a	BR2011-15	23700	2600	Lahaye, C., Guérin, G., Boëda, E., Fontugne, M., Hatté, C., Frouin, M., Clemente-Conte, I., Pino, M., Felice, G.D., Guidon, N. and Lourdeau, A., 2015. New insights into a late-Pleistocene human occupation in America: The Vale da Pedra Furada complete chronological study. Quaternary Geochronology, 30, pp.445-451.	unreported	OSL	multi-grain age (before 2000), single-grain age using Bayesian-SAR statistical analysis is 20.8±2.4 ka (before 2000), single-grain age using Central Age Model is 21±1.9 ka (before 2000)
Vale da Pedra Furada	Brazil	-8.85	-42.55	open-air	n	BR2011-14	n/a	n/a	C7α	unreported	sediment	n/a	n/a	n/a	n/a	n/a	n/a	n/a	BR2011-14	27600	2800	Lahaye, C., Guérin, G., Boëda, E., Fontugne, M., Hatté, C., Frouin, M., Clemente-Conte, I., Pino, M., Felice, G.D., Guidon, N. and Lourdeau, A., 2015. New insights into a late-Pleistocene human occupation in America: The Vale da Pedra Furada complete chronological study. Quaternary Geochronology, 30, pp.445-451.	unreported	OSL	multi-grain age (before 2000)
Vale da Pedra Furada	Brazil	-8.85	-42.55	open-air	n	236687	unreported	n/a	C7β	unreported	charcoal	ABA	n/a	n/a	unreported	n/a	unreported	n/a	SacA-37773/Gif-13100	19990	110	Lahaye, C., Guérin, G., Boëda, E., Fontugne, M., Hatté, C., Frouin, M., Clemente-Conte, I., Pino, M., Felice, G.D., Guidon, N. and Lourdeau, A., 2015. New insights into a late-Pleistocene human occupation in America: The Vale da Pedra Furada complete chronological study. Quaternary Geochronology, 30, pp.445-451.	n/a	14C
Vale da Pedra Furada	Brazil	-8.85	-42.55	open-air	n	258120	n/a	n/a	C7γα	unreported	sediment	n/a	n/a	n/a	n/a	n/a	n/a	n/a	GifA-18152/ECHo-2241	19180	120	Boëda, E., Ramos, M., Pérez, A., Hatté, C., Lahaye, C., Pino, M., Hérisson, D., Clemente-Conte, I., Fontugne, M., Guérin, G. and Villagran, X., 2021. 24.0 kyr cal BP stone artefact from Vale da Pedra Furada, Piauí, Brazil: Techno-functional analysis. Plos one, 16(3), p.e0247965.	unreported	14C	multi-grain age using Central Age Model
Vale da Pedra Furada	Brazil	-8.85	-42.55	open-air	n	232097	unreported	n/a	C7γα	unreported	charcoal	ABA	n/a	n/a	unreported	n/a	unreported	n/a	SacA-30852/Gif-12923	19700	100	Lahaye, C., Guérin, G., Boëda, E., Fontugne, M., Hatté, C., Frouin, M., Clemente-Conte, I., Pino, M., Felice, G.D., Guidon, N. and Lourdeau, A., 2015. New insights into a late-Pleistocene human occupation in America: The Vale da Pedra Furada complete chronological study. Quaternary Geochronology, 30, pp.445-451.	n/a	14C
Vale da Pedra Furada	Brazil	-8.85	-42.55	open-air	n	258202	n/a	n/a	C8	unreported	sediment	n/a	n/a	n/a	n/a	n/a	n/a	n/a	GifA-18154/ECHo-2243	29880	350	Boëda, E., Ramos, M., Pérez, A., Hatté, C., Lahaye, C., Pino, M., Hérisson, D., Clemente-Conte, I., Fontugne, M., Guérin, G. and Villagran, X., 2021. 24.0 kyr cal BP stone artefact from Vale da Pedra Furada, Piauí, Brazil: Techno-functional analysis. Plos one, 16(3), p.e0247965.	unreported	14C	multi-grain age using Central Age Model
Vale da Pedra Furada	Brazil	-8.85	-42.55	open-air	n	BR2013-04	n/a	n/a	C8	unreported	sediment	n/a	n/a	n/a	n/a	n/a	n/a	n/a	BR2013-04	34100	2700	Boëda, E., Ramos, M., Pérez, A., Hatté, C., Lahaye, C., Pino, M., Hérisson, D., Clemente-Conte, I., Fontugne, M., Guérin, G. and Villagran, X., 2021. 24.0 kyr cal BP stone artefact from Vale da Pedra Furada, Piauí, Brazil: Techno-functional analysis. Plos one, 16(3), p.e0247965.	unreported	OSL	single-grain age using Central Age Model
Alero 224A	Chile	-25.2	-70.4	rockshelter	n	unreported	unreported	unreported	unreported	unreported	concha	unreported	n/a	n/a	unreported	n/a	unreported	n/a	UGAMS-13089	10530	30	Salazar, D., Andrade, P., Borie, C., Escobar, M., Figueroa, V., Flores, C., Olguín, L. and Salinas, H., 2013. Nuevos sitios correspondientes al Complejo Cultural Huentelauquén en la costa de Taltal. Taltalia, 5, pp.9-19.	n/a	14C	coordinates approximated; Huentelauquén complex; ∆R of 196±128 per Merino-Campos et al. (2019)
Alero 225	Chile	-25.2	-70.4	rockshelter	n	unreported	unreported	unreported	unreported	unreported	concha	unreported	n/a	n/a	unreported	n/a	unreported	n/a	UGAMS-13090	10770	30	Salazar, D., Andrade, P., Borie, C., Escobar, M., Figueroa, V., Flores, C., Olguín, L. and Salinas, H., 2013. Nuevos sitios correspondientes al Complejo Cultural Huentelauquén en la costa de Taltal. Taltalia, 5, pp.9-19.	n/a	14C	coordinates approximated; Huentelauquén complex; ∆R of 196±128 per Merino-Campos et al. (2019)
Alero Cascabeles 226/5	Chile	-25.2	-70.4	rockshelter	n	unreported	unreported	unreported	unreported	0.10-0.20	concha	unreported	n/a	n/a	unreported	n/a	unreported	n/a	Beta-190671	10040	60	Castelleti, J., Reyes, O., Maltrain, G., Martínez, I., Galarce, P., Velásquez, H. and Ogalde, J.P., 2010. Ocupaciones en abrigos rocosos en la costa de Taltal: Patrón de uso del espacio desde momentos holocénicos tempranos. In Actas del XVII Congreso Nacional de Arqueología Chilena (Vol. 2, pp. 685-695). Valdivia: Ediciones Kultrún.	n/a	14C	coordinates approximated; Huentelauquén complex; ∆R of 196±128 per Merino-Campos et al. (2019)
Alero Cascabeles 226/5	Chile	-25.2	-70.4	rockshelter	n	unreported	unreported	unreported	unreported	0.20-0.40	concha	unreported	n/a	n/a	unreported	n/a	unreported	n/a	Beta-190672	10290	60	Castelleti, J., Reyes, O., Maltrain, G., Martínez, I., Galarce, P., Velásquez, H. and Ogalde, J.P., 2010. Ocupaciones en abrigos rocosos en la costa de Taltal: Patrón de uso del espacio desde momentos holocénicos tempranos. In Actas del XVII Congreso Nacional de Arqueología Chilena (Vol. 2, pp. 685-695). Valdivia: Ediciones Kultrún.	n/a	14C	coordinates approximated; Huentelauquén complex; ∆R of 196±128 per Merino-Campos et al. (2019)
Alero El Pescador 2Loa-46	Chile	-22.3	-68.2	rockshelter	y	unreported	unreported	unreported	capas 4 y 5 de la cuadrícula A o las capas III, IV y V del Area T	unreported	unreported	unreported	unreported	unreported	unreported	unreported	unreported	unreported	Beta-117570	10310	130	de Souza, P., 2004. Cazadores recolectores del Arcaico Temprano y Medio en la cuenca superior del río Loa: Sitios, conjuntos líticos y sistemas de asentamientos. Estudios atacameños, (27), pp.7-42.	n/a	14C	coordinates approximated; este alero se encuentra ubicado a unos 3300 m.s.n.m.; sin embargo, la presencia de fragmentos cerámicos en la capa 4 (III de área T) hace insegura la proveniencia de la totalidad de los materiales culturales en esta capa
Alero Marifilo 1	Chile	-39.5083	-72.0572	rockshelter	n	unreported	unreported	unreported	unidad C15, nivel 200-210 cm, estrato 6	2-2.10	carbón	unreported	n/a	n/a	unreported	n/a	unreported	n/a	Beta-164475	10190	120	Mera R. and García C., 2004. Alero Marifilo-1. Ocupación holoceno temprana en la costa del lago Calafquén (X Región, Chile). Contra viento y marea. Arqueología de la Patagonia: 249–262.	n/a	14C	uniface/biface technology
Chinchihuapi I	Chile	-41.51	-73.2	open-air	n	unreported	unreported	n/a	CH-1, unit 5, buried surface of MV-7	1.04	wood charcoal	unreported	n/a	n/a	unreported	n/a	-29.5	n/a	Beta-375837	12210	40	Dillehay, T.D., Ocampo, C., Saavedra, J., Sawakuchi, A.O., Vega, R.M., Pino, M., Collins, M.B., Scott Cummings, L., Arregui, I., Villagran, X.S. and Hartmann, G.A., 2015. New archaeological evidence for an early human presence at Monte Verde, Chile. PloS one, 10(11), p.e0141923.	n/a	14C
Chinchihuapi I	Chile	-41.51	-73.2	open-air	n	unreported	unreported	n/a	CH-1, unit 5, upper level of MV-7	1.21	wood charcoal	unreported	n/a	n/a	unreported	n/a	-29.3	n/a	Beta-65842	12420	130	Dillehay, T.D., Ocampo, C., Saavedra, J., Sawakuchi, A.O., Vega, R.M., Pino, M., Collins, M.B., Scott Cummings, L., Arregui, I., Villagran, X.S. and Hartmann, G.A., 2015. New archaeological evidence for an early human presence at Monte Verde, Chile. PloS one, 10(11), p.e0141923.	n/a	14C
Chinchihuapi I	Chile	-41.51	-73.2	open-air	n	unreported	unreported	n/a	CH-1, unit 6, base of MV-4	0.51	burned plant stem	unreported	n/a	n/a	unreported	n/a	-24.9	n/a	Beta-343109	9320	40	Dillehay, T.D., Ocampo, C., Saavedra, J., Sawakuchi, A.O., Vega, R.M., Pino, M., Collins, M.B., Scott Cummings, L., Arregui, I., Villagran, X.S. and Hartmann, G.A., 2015. New archaeological evidence for an early human presence at Monte Verde, Chile. PloS one, 10(11), p.e0141923.	n/a	14C	There is another date with the same laboratory code in Huaca Prieta
Chinchihuapi I	Chile	-41.51	-73.2	open-air	n	unreported	unreported	n/a	CH-I, unit 5	1.25	wood	unreported	n/a	n/a	unreported	n/a	unreported	n/a	Beta-375837	12210	40	Dillehay, T.D., Ocampo, C., Saavedra, J., Pino, M., Scott-Cummings, L., Kovácik, P., Silva, C. and Alvar, R., 2019. New excavations at the late Pleistocene site of Chinchihuapi I, Chile. Quaternary Research, 92(1), pp.70-80.	n/a	14C	1978 and 2013 14C ages from cultural levels in Chinchihuapi I site
Chinchihuapi I	Chile	-41.51	-73.2	open-air	n	unreported	unreported	n/a	CH-I, unit 5	1.31	burned wood	unreported	n/a	n/a	unreported	n/a	unreported	n/a	Beta-65842	12420	130	Dillehay, T.D., Ocampo, C., Saavedra, J., Pino, M., Scott-Cummings, L., Kovácik, P., Silva, C. and Alvar, R., 2019. New excavations at the late Pleistocene site of Chinchihuapi I, Chile. Quaternary Research, 92(1), pp.70-80.	n/a	14C	1978 and 2013 14C ages from cultural levels in Chinchihuapi I site
Chinchihuapi I	Chile	-41.51	-73.2	open-air	n	unreported	unreported	unreported	CH-I, unit 5	1.42	bone collagen	unreported	unreported	unreported	unreported	unreported	unreported	unreported	Beta-372889	16000	60	Dillehay, T.D., Ocampo, C., Saavedra, J., Pino, M., Scott-Cummings, L., Kovácik, P., Silva, C. and Alvar, R., 2019. New excavations at the late Pleistocene site of Chinchihuapi I, Chile. Quaternary Research, 92(1), pp.70-80.	n/a	14C	1978 and 2013 14C ages from cultural levels in Chinchihuapi I site
Chinchihuapi I	Chile	-41.51	-73.2	open-air	n	unreported	unreported	n/a	CH-I, unit 7	0.17	charcoal	unreported	n/a	n/a	unreported	n/a	unreported	n/a	D-AMS-021819	1119	26	Dillehay, T.D., Ocampo, C., Saavedra, J., Pino, M., Scott-Cummings, L., Kovácik, P., Silva, C. and Alvar, R., 2019. New excavations at the late Pleistocene site of Chinchihuapi I, Chile. Quaternary Research, 92(1), pp.70-80.	n/a	14C	2017 14C ages from cultural levels in Chinchihuapi I site
Chinchihuapi I	Chile	-41.51	-73.2	open-air	n	unreported	Luma apiculata)	n/a	CH-I, unit 7	0.93	chestnut seed/hull	unreported	n/a	n/a	unreported	n/a	unreported	n/a	D-AMS-028838	12,453	42	Dillehay, T.D., Ocampo, C., Saavedra, J., Pino, M., Scott-Cummings, L., Kovácik, P., Silva, C. and Alvar, R., 2019. New excavations at the late Pleistocene site of Chinchihuapi I, Chile. Quaternary Research, 92(1), pp.70-80.	n/a	14C	2017 14C ages from cultural levels in Chinchihuapi I site
Chinchihuapi I	Chile	-41.51	-73.2	open-air	n	unreported	unreported	n/a	CH-I, unit 7	0.36	charcoal	unreported	n/a	n/a	unreported	n/a	unreported	n/a	D-AMS-021818	8989	74	Dillehay, T.D., Ocampo, C., Saavedra, J., Pino, M., Scott-Cummings, L., Kovácik, P., Silva, C. and Alvar, R., 2019. New excavations at the late Pleistocene site of Chinchihuapi I, Chile. Quaternary Research, 92(1), pp.70-80.	n/a	14C	2017 14C ages from cultural levels in Chinchihuapi I site
Chinchihuapi I	Chile	-41.51	-73.2	open-air	n	unreported	unreported	unreported	CH-I, unit 8	1.05	bone collagen	unreported	unreported	unreported	unreported	unreported	unreported	unreported	D-AMS-022485	16880	92	Dillehay, T.D., Ocampo, C., Saavedra, J., Pino, M., Scott-Cummings, L., Kovácik, P., Silva, C. and Alvar, R., 2019. New excavations at the late Pleistocene site of Chinchihuapi I, Chile. Quaternary Research, 92(1), pp.70-80.	n/a	14C	2017 14C ages from cultural levels in Chinchihuapi I site
Chinchihuapi I	Chile	-41.51	-73.2	open-air	n	unreported	unreported	n/a	CH-I, unit 8	0.32	charcoal	unreported	n/a	n/a	unreported	n/a	unreported	n/a	D-AMS-021817	8138	62	Dillehay, T.D., Ocampo, C., Saavedra, J., Pino, M., Scott-Cummings, L., Kovácik, P., Silva, C. and Alvar, R., 2019. New excavations at the late Pleistocene site of Chinchihuapi I, Chile. Quaternary Research, 92(1), pp.70-80.	n/a	14C	2017 14C ages from cultural levels in Chinchihuapi I site
Chinchihuapi I	Chile	-41.51	-73.2	open-air	n	unreported	unreported	n/a	CH-I, unit 8,	0.88-0.90	charcoal	unreported	n/a	n/a	unreported	n/a	unreported	n/a	D-AMS-022486	12415	41	Dillehay, T.D., Ocampo, C., Saavedra, J., Pino, M., Scott-Cummings, L., Kovácik, P., Silva, C. and Alvar, R., 2019. New excavations at the late Pleistocene site of Chinchihuapi I, Chile. Quaternary Research, 92(1), pp.70-80.	n/a	14C	2017 14C ages from cultural levels in Chinchihuapi I site
Chipana 1	Chile	-21.2	-69.4	open-air	n	unreported	unreported	n/a	test pit 3, E1B	unreported	plant material	unreported	n/a	n/a	unreported	n/a	unreported	n/a	UCIAMS-126285	8390	25	Santoro C.M., Gayo E.M., Capriles J.M., et al. (2019) From the Pacific to the Tropical Forests: Networks of social interactions in the Atacama Desert, late in the Pleistocene. Chungará (Arica), 51(1), pp.5–25.	n/a	14C	coordinates approximated
Chipana 1	Chile	-21.2	-69.4	open-air	n	unreported	unreported	n/a	test pit 3, E2B	unreported	carbonated plant	unreported	n/a	n/a	unreported	n/a	unreported	n/a	UCIAMS	12750	35	Santoro C.M., Gayo E.M., Capriles J.M., et al. (2019) From the Pacific to the Tropical Forests: Networks of social interactions in the Atacama Desert, late in the Pleistocene. Chungará (Arica), 51(1), pp.5–25.	n/a	14C	coordinates approximated; incomplete laboratory code
Chipana 1	Chile	-21.2	-69.4	open-air	n	unreported	unreported	n/a	test pit 5, E1	unreported	charcoal	unreported	n/a	n/a	unreported	n/a	unreported	n/a	UCIAMS-145140	10005	30	Santoro C.M., Gayo E.M., Capriles J.M., et al. (2019) From the Pacific to the Tropical Forests: Networks of social interactions in the Atacama Desert, late in the Pleistocene. Chungará (Arica), 51(1), pp.5–25.	n/a	14C	coordinates approximated
Chipana 1	Chile	-21.2	-69.4	open-air	n	unreported	unreported	n/a	test pit 5, E1	unreported	charcoal	unreported	n/a	n/a	unreported	n/a	unreported	n/a	UCIAMS-145141	10020	30	Santoro C.M., Gayo E.M., Capriles J.M., et al. (2019) From the Pacific to the Tropical Forests: Networks of social interactions in the Atacama Desert, late in the Pleistocene. Chungará (Arica), 51(1), pp.5–25.	n/a	14C	coordinates approximated
Chipana 1	Chile	-21.2	-69.4	open-air	n	unreported	unreported	n/a	test pit 5, E1	unreported	charcoal	unreported	n/a	n/a	unreported	n/a	unreported	n/a	UCIAMS-145138	10080	35	Santoro C.M., Gayo E.M., Capriles J.M., et al. (2019) From the Pacific to the Tropical Forests: Networks of social interactions in the Atacama Desert, late in the Pleistocene. Chungará (Arica), 51(1), pp.5–25.	n/a	14C	coordinates approximated
Chipana 1	Chile	-21.2	-69.4	open-air	n	unreported	unreported	n/a	test pit 5, E1	unreported	charcoal	unreported	n/a	n/a	unreported	n/a	unreported	n/a	UCIAMS-145139	9975	30	Santoro C.M., Gayo E.M., Capriles J.M., et al. (2019) From the Pacific to the Tropical Forests: Networks of social interactions in the Atacama Desert, late in the Pleistocene. Chungará (Arica), 51(1), pp.5–25.	n/a	14C	coordinates approximated
Chipana 1	Chile	-21.2	-69.4	open-air	n	unreported	unreported	n/a	test pit 5, E2	unreported	charcoal	unreported	n/a	n/a	unreported	n/a	unreported	n/a	UCIAMS-145144	9965	30	Santoro C.M., Gayo E.M., Capriles J.M., et al. (2019) From the Pacific to the Tropical Forests: Networks of social interactions in the Atacama Desert, late in the Pleistocene. Chungará (Arica), 51(1), pp.5–25.	n/a	14C	coordinates approximated
Chipana 1	Chile	-21.2	-69.4	open-air	n	unreported	unreported	n/a	test pit 5, E3	unreported	charcoal	unreported	n/a	n/a	unreported	n/a	unreported	n/a	UCIAMS-145143	10010	30	Santoro C.M., Gayo E.M., Capriles J.M., et al. (2019) From the Pacific to the Tropical Forests: Networks of social interactions in the Atacama Desert, late in the Pleistocene. Chungará (Arica), 51(1), pp.5–25.	n/a	14C	coordinates approximated
Chipana 1	Chile	-21.2	-69.4	open-air	n	unreported	unreported	n/a	test pit 5, E3	unreported	charcoal	unreported	n/a	n/a	unreported	n/a	unreported	n/a	UCIAMS-145142	9970	35	Santoro C.M., Gayo E.M., Capriles J.M., et al. (2019) From the Pacific to the Tropical Forests: Networks of social interactions in the Atacama Desert, late in the Pleistocene. Chungará (Arica), 51(1), pp.5–25.	n/a	14C	coordinates approximated
Chipana 1	Chile	-21.2	-69.4	open-air	n	unreported	unreported	n/a	test pit 5, E4	unreported	charcoal	unreported	n/a	n/a	unreported	n/a	unreported	n/a	UCIAMS-145145	10045	30	Santoro C.M., Gayo E.M., Capriles J.M., et al. (2019) From the Pacific to the Tropical Forests: Networks of social interactions in the Atacama Desert, late in the Pleistocene. Chungará (Arica), 51(1), pp.5–25.	n/a	14C	coordinates approximated
Chipana 1	Chile	-21.2	-69.4	open-air	n	unreported	unreported	n/a	test pit 5, E4	unreported	charcoal	unreported	n/a	n/a	unreported	n/a	unreported	n/a	UCIAMS-145146	9995	30	Santoro C.M., Gayo E.M., Capriles J.M., et al. (2019) From the Pacific to the Tropical Forests: Networks of social interactions in the Atacama Desert, late in the Pleistocene. Chungará (Arica), 51(1), pp.5–25.	n/a	14C	coordinates approximated
Chipana 1	Chile	-21.2	-69.4	open-air	n	unreported	unreported	n/a	test pit 5, E7	unreported	plant material	unreported	n/a	n/a	unreported	n/a	unreported	n/a	UCIAMS-145147	14030	680	Santoro C.M., Gayo E.M., Capriles J.M., et al. (2019) From the Pacific to the Tropical Forests: Networks of social interactions in the Atacama Desert, late in the Pleistocene. Chungará (Arica), 51(1), pp.5–25.	n/a	14C	coordinates approximated
Chipana 1	Chile	-21.2	-69.4	open-air	n	unreported	unreported	n/a	test pit 5, surface	0	marine shell	unreported	n/a	n/a	unreported	n/a	unreported	n/a	UCIAMS-146016	8835	30	Santoro C.M., Gayo E.M., Capriles J.M., et al. (2019) From the Pacific to the Tropical Forests: Networks of social interactions in the Atacama Desert, late in the Pleistocene. Chungará (Arica), 51(1), pp.5–25.	n/a	14C	coordinates approximated
Chipana 1	Chile	-21.2	-69.4	open-air	n	unreported	unreported	n/a	test pit 5, surface	0	marine shell	unreported	n/a	n/a	unreported	n/a	unreported	n/a	UCIAMS-146015	8860	35	Santoro C.M., Gayo E.M., Capriles J.M., et al. (2019) From the Pacific to the Tropical Forests: Networks of social interactions in the Atacama Desert, late in the Pleistocene. Chungará (Arica), 51(1), pp.5–25.	n/a	14C	coordinates approximated
Cueva de Fell	Chile	-52.0444	-70.0564	rockshelter	n	unreported	unreported	n/a	Fell 1	unreported	charcoal	unreported	n/a	n/a	unreported	n/a	unreported	n/a	W-915	10720	300	Bird, J.B. and Bird, M., 1988. Travels and archaeology in South Chile. University of iowa Press.	n/a	14C	collected by John Fell in 1960
Cueva de Fell	Chile	-52.0444	-70.0564	rockshelter	n	unreported	unreported	n/a	Fell 1	unreported	charcoal	unreported	n/a	n/a	unreported	n/a	unreported	n/a	I-3988	11000	170	Bird, J.B. and Bird, M., 1988. Travels and archaeology in South Chile. University of iowa Press.	n/a	14C	(SE corner of cave); layer 20 is thin streak on SW side of dig; collected by Bird in 1968; (SE corner of cave); layer 20 is thin streak on SW side of dig
Cueva de Fell	Chile	-52.0444	-70.0564	rockshelter	n	unreported	unreported	n/a	fin periodo I inicio período II; layer 17 or 18	unreported	charcoal	unreported	n/a	n/a	unreported	n/a	unreported	n/a	I-5146	10080	160	Bird, J.B. and Bird, M., 1988. Travels and archaeology in South Chile. University of iowa Press.	n/a	14C	collected by Bird in 1969-1970
Cueva de Fell	Chile	-52.0444	-70.0564	rockshelter	n	unreported	Mylodon	unreported	layer 17	unreported	bone	unreported	unreported	unreported	unreported	unreported	unreported	unreported	Ua-34249	10295	65	Waters, M.R., Amorosi, T. and Stafford, T.W., 2015. Redating Fell's cave, Chile and the chronological placement of the Fishtail projectile point. American Antiquity, 80(2), pp.376-386.	n/a	14C	date similar to UCIAMS-104660 & -106044
Cueva de Fell	Chile	-52.0444	-70.0564	rockshelter	n	unreported	unreported	n/a	layer 18, sensu Waters et al. 2015	unreported	charcoal	unreported	n/a	n/a	unreported	n/a	unreported	n/a	UCIAMS-104660	10395	30	Waters, M.R., Amorosi, T. and Stafford, T.W., 2015. Redating Fell's cave, Chile and the chronological placement of the Fishtail projectile point. American Antiquity, 80(2), pp.376-386.	n/a	14C	same sample of I-5146, redated; collected by Bird in 1969-1970
Cueva de Fell	Chile	-52.0444	-70.0564	rockshelter	n	unreported	unreported	n/a	layer 18, sensu Waters et al. 2015	unreported	charcoal	unreported	n/a	n/a	unreported	n/a	unreported	n/a	UCIAMS-106044	10395	40	Waters, M.R., Amorosi, T. and Stafford, T.W., 2015. Redating Fell's cave, Chile and the chronological placement of the Fishtail projectile point. American Antiquity, 80(2), pp.376-386.	n/a	14C	same sample of I-5146, redated; collected by Bird in 1969-1970
Cueva de Fell	Chile	-52.0444	-70.0564	rockshelter	n	unreported	unreported	n/a	layer 19, sensu Waters et al. 2015	unreported	charcoal	unreported	n/a	n/a	unreported	n/a	unreported	n/a	UCIAMS-104662	10675	40	Waters, M.R., Amorosi, T. and Stafford, T.W., 2015. Redating Fell's cave, Chile and the chronological placement of the Fishtail projectile point. American Antiquity, 80(2), pp.376-386.	n/a	14C	same sample as W-915, redated; collected by John Fell in 1960
Cueva de Fell	Chile	-52.0444	-70.0564	rockshelter	n	unreported	unreported	n/a	layer 19, sensu Waters et al. 2015	unreported	charcoal	unreported	n/a	n/a	unreported	n/a	unreported	n/a	UCIAMS-106043	10760	60	Waters, M.R., Amorosi, T. and Stafford, T.W., 2015. Redating Fell's cave, Chile and the chronological placement of the Fishtail projectile point. American Antiquity, 80(2), pp.376-386.	n/a	14C	same sample of W-915, redated; collected by John Fell in 1960
Cueva de Fell	Chile	-52.0444	-70.0564	rockshelter	n	unreported	unreported	n/a	layer 20, sensu Waters et al. 2015	unreported	humic acids from charcoal	unreported	n/a	n/a	unreported	n/a	unreported	n/a	UCIAMS-106048	10810	50	Waters, M.R., Amorosi, T. and Stafford, T.W., 2015. Redating Fell's cave, Chile and the chronological placement of the Fishtail projectile point. American Antiquity, 80(2), pp.376-386.	n/a	14C	same sample as I-3988, redated; collected by Bird in 1968
Cueva de Fell	Chile	-52.0444	-70.0564	rockshelter	n	unreported	unreported	n/a	layer 20, sensu Waters et al. 2015	unreported	charcoal	unreported	n/a	n/a	unreported	n/a	unreported	n/a	UCIAMS-106047	10835	50	Waters, M.R., Amorosi, T. and Stafford, T.W., 2015. Redating Fell's cave, Chile and the chronological placement of the Fishtail projectile point. American Antiquity, 80(2), pp.376-386.	n/a	14C	same sample of I-3988, redated; collected by Bird in 1968
Cueva de Fell	Chile	-52.0444	-70.0564	rockshelter	y	unreported	unreported	unreported	Period II, layer 17	unreported	soil and charcoal	unreported	n/a	n/a	unreported	n/a	unreported	n/a	I-5144	9030	230	Martin, F.M., 2022. Fell cave reinterpreted. Chungará, 54(3), pp.535-556.	n/a	14C	Hyslop published a footnote for sample I-5145 [9030 ±230 BP] (Layer 17, assigned to Period II) explaining that the soil and charcoal of the sample could not be separated in the lab, and that the sample was small and had to be diluted for the counting
Cueva de Fell	Chile	-52.0444	-70.0564	rockshelter	y	unreported	Hippidion	ds sesamoid		unreported	bone	unreported	unreported	unreported	unreported	unreported	unreported	unreported	Beta-247710	10600	40	Waters, M.R., Amorosi, T. and Stafford, T.W., 2015. Redating Fell's cave, Chile and the chronological placement of the Fishtail projectile point. American Antiquity, 80(2), pp.376-386.	n/a	14C	collected by Bird in 1969-1970
Cueva de la Vieja	Chile	-45.2742	-71.54	cave	n	unreported	unreported	n/a	SU2 (106 cm from datum), 5-10 cm in SU2, unit D4, Hearth #2	1.06	charred material	unreported	n/a	n/a	unreported	n/a	-26	n/a	Beta-381094	130	30	Méndez, C., Delaunay, A.N., Reyes, O., Ozán, I.L., Belmar, C. and López, P., 2018. The initial peopling of Central Western Patagonia (southernmost South America): Late Pleistocene through Holocene site context and archaeological assemblages from Cueva de la Vieja site. Quaternary International, 473, pp.261-277.	n/a	14C
Cueva de la Vieja	Chile	-45.2742	-71.54	cave	n	unreported	unreported	n/a	SU2 (106 cm from datum), 5–10 cm in SU2, unit E2, Hearth #11	1.06	charred material	unreported	n/a	n/a	unreported	n/a	-21.9	n/a	D-AMS-008981	1282	24	Méndez, C., Delaunay, A.N., Reyes, O., Ozán, I.L., Belmar, C. and López, P., 2018. The initial peopling of Central Western Patagonia (southernmost South America): Late Pleistocene through Holocene site context and archaeological assemblages from Cueva de la Vieja site. Quaternary International, 473, pp.261-277.	n/a	14C
Cueva de la Vieja	Chile	-45.2742	-71.54	cave	n	unreported	unreported	n/a	SU2 (109 cm from datum), 10–15 cm in SU2, unit D3, Hearth #3	1.09	charred material	unreported	n/a	n/a	unreported	n/a	-18.9	n/a	D-AMS-008979	2706	26	Méndez, C., Delaunay, A.N., Reyes, O., Ozán, I.L., Belmar, C. and López, P., 2018. The initial peopling of Central Western Patagonia (southernmost South America): Late Pleistocene through Holocene site context and archaeological assemblages from Cueva de la Vieja site. Quaternary International, 473, pp.261-277.	n/a	14C
Cueva de la Vieja	Chile	-45.2742	-71.54	cave	n	unreported	unreported	n/a	SU2 (116 cm from datum), 10–15 cm in SU2, unit C3	1.16	charred material (isolated speckle)	unreported	n/a	n/a	unreported	n/a	-23	n/a	Beta-317158	2850	30	Méndez, C., Delaunay, A.N., Reyes, O., Ozán, I.L., Belmar, C. and López, P., 2018. The initial peopling of Central Western Patagonia (southernmost South America): Late Pleistocene through Holocene site context and archaeological assemblages from Cueva de la Vieja site. Quaternary International, 473, pp.261-277.	n/a	14C
Cueva de la Vieja	Chile	-45.2742	-71.54	cave	n	unreported	unreported	n/a	SU2 (119 cm from datum), 15–20 cm in SU2, unit C3	1.19	charred material (isolated speckle)	unreported	n/a	n/a	unreported	n/a	-23.2	n/a	AA-103449	1521	38	Méndez, C., Delaunay, A.N., Reyes, O., Ozán, I.L., Belmar, C. and López, P., 2018. The initial peopling of Central Western Patagonia (southernmost South America): Late Pleistocene through Holocene site context and archaeological assemblages from Cueva de la Vieja site. Quaternary International, 473, pp.261-277.	n/a	14C
Cueva de la Vieja	Chile	-45.2742	-71.54	cave	n	unreported	unreported	n/a	SU2 (126 cm from datum), 25–30 cm in SU2, unit C3	1.26	charred material (isolated speckle)	unreported	n/a	n/a	unreported	n/a	-21.7	n/a	AA-103448	7693	54	Méndez, C., Delaunay, A.N., Reyes, O., Ozán, I.L., Belmar, C. and López, P., 2018. The initial peopling of Central Western Patagonia (southernmost South America): Late Pleistocene through Holocene site context and archaeological assemblages from Cueva de la Vieja site. Quaternary International, 473, pp.261-277.	n/a	14C
Cueva de la Vieja	Chile	-45.2742	-71.54	cave	n	unreported	unreported	n/a	SU2 (134 cm from datum), 40–45 cm in SU2, unit E2, Hearth #13	1.34	charred material	unreported	n/a	n/a	unreported	n/a	-14	n/a	D-AMS-008982	8413	50	Méndez, C., Delaunay, A.N., Reyes, O., Ozán, I.L., Belmar, C. and López, P., 2018. The initial peopling of Central Western Patagonia (southernmost South America): Late Pleistocene through Holocene site context and archaeological assemblages from Cueva de la Vieja site. Quaternary International, 473, pp.261-277.	n/a	14C
Cueva de la Vieja	Chile	-45.2742	-71.54	cave	n	unreported	unreported	n/a	SU2 (143 cm from datum), 40–45 cm in SU2, unit C3	1.43	charred material (isolated speckle)	unreported	n/a	n/a	unreported	n/a	-23.8	n/a	Beta-317159	3960	30	Méndez, C., Delaunay, A.N., Reyes, O., Ozán, I.L., Belmar, C. and López, P., 2018. The initial peopling of Central Western Patagonia (southernmost South America): Late Pleistocene through Holocene site context and archaeological assemblages from Cueva de la Vieja site. Quaternary International, 473, pp.261-277.	n/a	14C
Cueva de la Vieja	Chile	-45.2742	-71.54	cave	n	unreported	unreported	n/a	SU2 (150 cm from datum), 45–50 cm in SU2, unit C3	1.5	charred material (isolated speckle)	unreported	n/a	n/a	unreported	n/a	-26.1	n/a	AA-103447	4977	49	Méndez, C., Delaunay, A.N., Reyes, O., Ozán, I.L., Belmar, C. and López, P., 2018. The initial peopling of Central Western Patagonia (southernmost South America): Late Pleistocene through Holocene site context and archaeological assemblages from Cueva de la Vieja site. Quaternary International, 473, pp.261-277.	n/a	14C
Cueva de la Vieja	Chile	-45.2742	-71.54	cave	n	unreported	unreported	n/a	SU2 (163 cm from datum), 55–60 cm in SU2, unit D3, Hearth #4	1.63	charred material	unreported	n/a	n/a	unreported	n/a	-23	n/a	Beta-373166	8790	50	Méndez, C., Delaunay, A.N., Reyes, O., Ozán, I.L., Belmar, C. and López, P., 2018. The initial peopling of Central Western Patagonia (southernmost South America): Late Pleistocene through Holocene site context and archaeological assemblages from Cueva de la Vieja site. Quaternary International, 473, pp.261-277.	n/a	14C
Cueva de la Vieja	Chile	-45.2742	-71.54	cave	n	unreported	unreported	n/a	SU2 (contact SU3 from datum), 55–60 cm in SU2, unit C3	unreported	charred material (isolated speckle)	unreported	n/a	n/a	unreported	n/a	-23.9	n/a	AA-103450	5117	47	Méndez, C., Delaunay, A.N., Reyes, O., Ozán, I.L., Belmar, C. and López, P., 2018. The initial peopling of Central Western Patagonia (southernmost South America): Late Pleistocene through Holocene site context and archaeological assemblages from Cueva de la Vieja site. Quaternary International, 473, pp.261-277.	n/a	14C
Cueva de la Vieja	Chile	-45.2742	-71.54	cave	n	unreported	unreported	n/a	SU2 (contact SU3, 141 cm from datum), 45–50 cm in SU2, unit E3, Assoc. lithic artifact #78	0.45-0.5	charred material	unreported	n/a	n/a	unreported	n/a	unreported	n/a	D-AMS-005300	10226	43	Méndez, C., Delaunay, A.N., Reyes, O., Ozán, I.L., Belmar, C. and López, P., 2018. The initial peopling of Central Western Patagonia (southernmost South America): Late Pleistocene through Holocene site context and archaeological assemblages from Cueva de la Vieja site. Quaternary International, 473, pp.261-277.	n/a	14C
Cueva de la Vieja	Chile	-45.2742	-71.54	cave	n	unreported	unreported	n/a	SU2 (contact SU3, 143 cm from datum), 45–50 cm in SU2, unit D2, Hearth #14	0.45-0.5	charred material	unreported	n/a	n/a	unreported	n/a	unreported	n/a	D-AMS-008980	10269	43	Méndez, C., Delaunay, A.N., Reyes, O., Ozán, I.L., Belmar, C. and López, P., 2018. The initial peopling of Central Western Patagonia (southernmost South America): Late Pleistocene through Holocene site context and archaeological assemblages from Cueva de la Vieja site. Quaternary International, 473, pp.261-277.	n/a	14C
Cueva de la Vieja	Chile	-45.2742	-71.54	cave	n	unreported	Lama guanicoe	unreported	SU2 (contact SU3, 158 cm from datum), 55–60 cm in SU2, unit E1	1.58	bone collagen	unreported	unreported	unreported	unreported	unreported	-20.88	unreported	UGAMS-19835	5030	25	Méndez, C., Delaunay, A.N., Reyes, O., Ozán, I.L., Belmar, C. and López, P., 2018. The initial peopling of Central Western Patagonia (southernmost South America): Late Pleistocene through Holocene site context and archaeological assemblages from Cueva de la Vieja site. Quaternary International, 473, pp.261-277.	n/a	14C
Cueva de la Vieja	Chile	-45.2742	-71.54	cave	n	unreported	unreported	n/a	SU2 (contact SU3, 159 cm from datum), 55–60 cm in SU2, unit D3, Assoc. lithic artifact #66	1.59	charred material (isolated speckle)	unreported	n/a	n/a	unreported	n/a	-25.4	n/a	UGAMS-170011	9400	25	Méndez, C., Delaunay, A.N., Reyes, O., Ozán, I.L., Belmar, C. and López, P., 2018. The initial peopling of Central Western Patagonia (southernmost South America): Late Pleistocene through Holocene site context and archaeological assemblages from Cueva de la Vieja site. Quaternary International, 473, pp.261-277.	n/a	14C
Cueva de la Vieja	Chile	-45.2742	-71.54	cave	n	unreported	unreported	n/a	SU3 (contact SU2)*, 1 cm in SU2, unit C3	unreported	charred material (isolated speckle)	unreported	n/a	n/a	unreported	n/a	-24.7	n/a	Beta-317157	9400	40	Méndez, C., Delaunay, A.N., Reyes, O., Ozán, I.L., Belmar, C. and López, P., 2018. The initial peopling of Central Western Patagonia (southernmost South America): Late Pleistocene through Holocene site context and archaeological assemblages from Cueva de la Vieja site. Quaternary International, 473, pp.261-277.	n/a	14C
Cueva del Medio	Chile	-51.576	-72.583	cave	n	unreported	Smilodon	incisivo	29/12b	unreported	hueso	unreported	unreported	unreported	unreported	unreported	unreported	unreported	Ua-37622	11100	80	Martin F.M., Todisco D., Rodel J., et al., 2019. The Cave at the End of the World. Cueva del Medio and the Early Colonization of Southern South America. In: Suarez R and Ardelean CF (eds) People and Culture in Ice Age Americas: New Dimensions in Paleoamerican Archaeology. Salt Lake City, UT: University of Utah Press, pp. 1–12.	n/a	14C
Cueva del Medio	Chile	-51.576	-72.583	cave	n	unreported	unreported	n/a	back portion of the cave, unidentified archaeological component	unreported	charcoal	unreported	n/a	n/a	unreported	n/a	unreported	n/a	Beta-52521	2100	60	Nami, H.G., 1992. Resumen de las actividades y nuevos datos obtenidos en la quinta campaña de investigaciones arqueológicas en Ultima Esperanza, Chile. Palimpsesto, 2, pp.123-132.	n/a	14C
Cueva del Medio	Chile	-51.576	-72.583	cave	n	unreported	unreported	n/a	back portion of the cave, unidentified archaeological component	unreported	charcoal	unreported	n/a	n/a	unreported	n/a	unreported	n/a	Beta-37167	4290	130	Nami, H.G., 1992. Resumen de las actividades y nuevos datos obtenidos en la quinta campaña de investigaciones arqueológicas en Ultima Esperanza, Chile. Palimpsesto, 2, pp.123-132.	n/a	14C
Cueva del Medio	Chile	-51.576	-72.583	cave	n	unreported	unreported	n/a	center of cave	unreported	charcoal (hearth)	unreported	n/a	n/a	unreported	n/a	unreported	n/a	Beta-319538	10410	50	Martin F.M., Todisco D., Rodel J., et al., 2019. The Cave at the End of the World. Cueva del Medio and the Early Colonization of Southern South America. In: Suarez R and Ardelean CF (eds) People and Culture in Ice Age Americas: New Dimensions in Paleoamerican Archaeology. Salt Lake City, UT: University of Utah Press, pp. 1–12.	n/a	14C
Cueva del Medio	Chile	-51.576	-72.583	cave	n	unreported	Mylodon	rib	center of cave	unreported	bone	unreported	unreported	unreported	unreported	unreported	unreported	unreported	Beta-344434	12490	50	Martin F.M., Todisco D., Rodel J., et al., 2019. The Cave at the End of the World. Cueva del Medio and the Early Colonization of Southern South America. In: Suarez R and Ardelean CF (eds) People and Culture in Ice Age Americas: New Dimensions in Paleoamerican Archaeology. Salt Lake City, UT: University of Utah Press, pp. 1–12.	n/a	14C
Cueva del Medio	Chile	-51.576	-72.583	cave	n	unreported	Mylodon	vertebra	center of cave	unreported	bone	unreported	unreported	unreported	unreported	unreported	unreported	unreported	AA-100232	12760	140	Martin F.M., Todisco D., Rodel J., et al., 2019. The Cave at the End of the World. Cueva del Medio and the Early Colonization of Southern South America. In: Suarez R and Ardelean CF (eds) People and Culture in Ice Age Americas: New Dimensions in Paleoamerican Archaeology. Salt Lake City, UT: University of Utah Press, pp. 1–12.	n/a	14C
Cueva del Medio	Chile	-51.576	-72.583	cave	n	unreported	Mylodon	mandible	center of cave; brown clay	unreported	bone	unreported	unreported	unreported	unreported	unreported	unreported	unreported	Beta-344435	12990	50	Martin F.M., Todisco D., Rodel J., et al., 2019. The Cave at the End of the World. Cueva del Medio and the Early Colonization of Southern South America. In: Suarez R and Ardelean CF (eds) People and Culture in Ice Age Americas: New Dimensions in Paleoamerican Archaeology. Salt Lake City, UT: University of Utah Press, pp. 1–12.	n/a	14C
Cueva del Medio	Chile	-51.576	-72.583	cave	n	unreported	Mylodon	rib	center of cave; brown- reddish clay	unreported	bone	unreported	unreported	unreported	unreported	unreported	unreported	unreported	Beta-344436	13670	50	Martin F.M., Todisco D., Rodel J., et al., 2019. The Cave at the End of the World. Cueva del Medio and the Early Colonization of Southern South America. In: Suarez R and Ardelean CF (eds) People and Culture in Ice Age Americas: New Dimensions in Paleoamerican Archaeology. Salt Lake City, UT: University of Utah Press, pp. 1–12.	n/a	14C
Cueva del Medio	Chile	-51.576	-72.583	cave	n	unreported	Mylodon	scapula	center of cave; carnivore marks	unreported	bone	unreported	unreported	unreported	unreported	unreported	unreported	unreported	AA-100228	11830	130	Martin F.M., Todisco D., Rodel J., et al., 2019. The Cave at the End of the World. Cueva del Medio and the Early Colonization of Southern South America. In: Suarez R and Ardelean CF (eds) People and Culture in Ice Age Americas: New Dimensions in Paleoamerican Archaeology. Salt Lake City, UT: University of Utah Press, pp. 1–12.	n/a	14C
Cueva del Medio	Chile	-51.576	-72.583	cave	n	unreported	Mylodon	unreported	center of cave; clays	unreported	bone	unreported	unreported	unreported	unreported	unreported	unreported	unreported	Beta-319539	13100	50	Martin F.M., Todisco D., Rodel J., et al., 2019. The Cave at the End of the World. Cueva del Medio and the Early Colonization of Southern South America. In: Suarez R and Ardelean CF (eds) People and Culture in Ice Age Americas: New Dimensions in Paleoamerican Archaeology. Salt Lake City, UT: University of Utah Press, pp. 1–12.	n/a	14C
Cueva del Medio	Chile	-51.576	-72.583	cave	n	unreported	P. O. mesembrina	mandible	center of cave; coll. Nami (Martin 2008)	unreported	bone	unreported	unreported	unreported	unreported	unreported	unreported	unreported	Ua-24687-AMS	11410	80	Martin F.M., Todisco D., Rodel J., et al., 2019. The Cave at the End of the World. Cueva del Medio and the Early Colonization of Southern South America. In: Suarez R and Ardelean CF (eds) People and Culture in Ice Age Americas: New Dimensions in Paleoamerican Archaeology. Salt Lake City, UT: University of Utah Press, pp. 1–12.	n/a	14C
Cueva del Medio	Chile	-51.576	-72.583	cave	n	unreported	H. saldiasi	astragalus	center of cave; cut marks	unreported	bone	unreported	unreported	unreported	unreported	unreported	unreported	unreported	AA-100235	10860	110	Martin F.M., Todisco D., Rodel J., et al., 2019. The Cave at the End of the World. Cueva del Medio and the Early Colonization of Southern South America. In: Suarez R and Ardelean CF (eds) People and Culture in Ice Age Americas: New Dimensions in Paleoamerican Archaeology. Salt Lake City, UT: University of Utah Press, pp. 1–12.	n/a	14C
Cueva del Medio	Chile	-51.576	-72.583	cave	n	unreported	Mammalia	unreported	center of cave; weathered blocks, bottom	unreported	bone	unreported	unreported	unreported	unreported	unreported	unreported	unreported	Beta-341901	13670	50	Martin F.M., Todisco D., Rodel J., et al., 2019. The Cave at the End of the World. Cueva del Medio and the Early Colonization of Southern South America. In: Suarez R and Ardelean CF (eds) People and Culture in Ice Age Americas: New Dimensions in Paleoamerican Archaeology. Salt Lake City, UT: University of Utah Press, pp. 1–12.	n/a	14C
Cueva del Medio	Chile	-51.576	-72.583	cave	n	unreported	Mylodon	osteoderm	center of cave; weathered blocks, bottom	unreported	bone	unreported	unreported	unreported	unreported	unreported	unreported	unreported	Beta-341902	13790	60	Martin F.M., Todisco D., Rodel J., et al., 2019. The Cave at the End of the World. Cueva del Medio and the Early Colonization of Southern South America. In: Suarez R and Ardelean CF (eds) People and Culture in Ice Age Americas: New Dimensions in Paleoamerican Archaeology. Salt Lake City, UT: University of Utah Press, pp. 1–12.	n/a	14C
Cueva del Medio	Chile	-51.576	-72.583	cave	n	7	Mylodon	unidentified	component not cultural	unreported	bone	GC (gelatine of collagen)	unreported	unreported	unreported	unreported	unreported	unreported	NUTA-2341	12730	300	Nami, H., and Nakamura, T., 1995. Cronología radiocarbónica con AMS sobre muestras de huesos procedentes del sitio Cueva del Medio (Última Esperanza, Chile). Anales del Instituto de la Patagonia, 23, 125-133.	n/a	14C
Cueva del Medio	Chile	-51.576	-72.583	cave	n	9	Lama guanicoe	rib	Fell 3, 28/6b	unreported	bone	GC (gelatine of collagen)	unreported	3.24	42.7	15.3	unreported	unreported	NUTA-2332	10710	190	Nami, H., and Nakamura, T., 1995. Cronología radiocarbónica con AMS sobre muestras de huesos procedentes del sitio Cueva del Medio (Última Esperanza, Chile). Anales del Instituto de la Patagonia, 23, 125-133.	n/a	14C
Cueva del Medio	Chile	-51.576	-72.583	cave	n	8	Lama guanicoe	Phalange	Fell 3, 28/6c	unreported	bone	GC (gelatine of collagen)	12.2	3.22	43.2	15.6	unreported	unreported	NUTA-1735	10450	100	Nami, H., and Nakamura, T., 1995. Cronología radiocarbónica con AMS sobre muestras de huesos procedentes del sitio Cueva del Medio (Última Esperanza, Chile). Anales del Instituto de la Patagonia, 23, 125-133.	n/a	14C
Cueva del Medio	Chile	-51.576	-72.583	cave	n	10	Lama guanicoe	phalange	Fell 3, 28/6d	unreported	bone	GC (gelatine of collagen)	11.6	3.23	47.3	17.1	unreported	unreported	NUTA-1812	10850	130	Nami, H., and Nakamura, T., 1995. Cronología radiocarbónica con AMS sobre muestras de huesos procedentes del sitio Cueva del Medio (Última Esperanza, Chile). Anales del Instituto de la Patagonia, 23, 125-133.	n/a	14C
Cueva del Medio	Chile	-51.576	-72.583	cave	n	unreported	undetermined	unreported	Fell I	unreported	hueso	unreported	unreported	unreported	unreported	unreported	unreported	unreported	(A-7242)-AA-13018	10885	90	Martin F.M., Todisco D., Rodel J., et al., 2019. The Cave at the End of the World. Cueva del Medio and the Early Colonization of Southern South America. In: Suarez R and Ardelean CF (eds) People and Culture in Ice Age Americas: New Dimensions in Paleoamerican Archaeology. Salt Lake City, UT: University of Utah Press, pp. 1–12.	n/a	14C
Cueva del Medio	Chile	-51.576	-72.583	cave	n	unreported	undetermined	unreported	Fell I	unreported	hueso	unreported	unreported	unreported	unreported	unreported	unreported	unreported	(A-7421)-AA-12578	11570	100	Martin F.M., Todisco D., Rodel J., et al., 2019. The Cave at the End of the World. Cueva del Medio and the Early Colonization of Southern South America. In: Suarez R and Ardelean CF (eds) People and Culture in Ice Age Americas: New Dimensions in Paleoamerican Archaeology. Salt Lake City, UT: University of Utah Press, pp. 1–12.	n/a	14C
Cueva del Medio	Chile	-51.576	-72.583	cave	n	unreported	undetermined	unreported	Fell I	unreported	hueso	unreported	unreported	unreported	unreported	unreported	unreported	unreported	(A-7240)-AA-12577	11990	100	Martin F.M., Todisco D., Rodel J., et al., 2019. The Cave at the End of the World. Cueva del Medio and the Early Colonization of Southern South America. In: Suarez R and Ardelean CF (eds) People and Culture in Ice Age Americas: New Dimensions in Paleoamerican Archaeology. Salt Lake City, UT: University of Utah Press, pp. 1–12.	n/a	14C
Cueva del Medio	Chile	-51.576	-72.583	cave	n	unreported	unreported	n/a	front portion of the cave, fogón, 7/19 & 8/19, Fell I	unreported	charcoal	unreported	n/a	n/a	unreported	n/a	unreported	n/a	Beta-52522	10430	80	Nami, H.G., 1992. Resumen de las actividades y nuevos datos obtenidos en la quinta campaña de investigaciones arqueológicas en Ultima Esperanza, Chile. Palimpsesto, 2, pp.123-132.	n/a	14C
Cueva del Medio	Chile	-51.576	-72.583	cave	n	unreported	unreported	unreported	inner portion of the cave, 18/11, Fell I	0.50-0.60	mammal bone	unreported	unreported	unreported	unreported	unreported	unreported	unreported	Beta-40281	9770	70	Nami, H.G., 1992. Resumen de las actividades y nuevos datos obtenidos en la quinta campaña de investigaciones arqueológicas en Ultima Esperanza, Chile. Palimpsesto, 2, pp.123-132.	n/a	14C	muestra promediada de 230 gr. de huesos distintas especies (Nami 1989-1990: 127)
Cueva del Medio	Chile	-51.576	-72.583	cave	n	6	Lama cf. owenii	phalage	inner portion of the cave, Fell 1, 26/5a	unreported	bone	GC (gelatine of collagen)	unreported	3.17	42.3	15.6	unreported	unreported	NUTA-2330	10960	150	Nami, H., and Nakamura, T., 1995. Cronología radiocarbónica con AMS sobre muestras de huesos procedentes del sitio Cueva del Medio (Última Esperanza, Chile). Anales del Instituto de la Patagonia, 23, 125-133.	n/a	14C
[truncated: 821 more rows]
