# Supplementary material for: Climate influence on the early human occupation of South America during the late Pleistocene
Source: Nat Commun. 2025 Mar 21;16:2780. doi: 10.1038/s41467-025-58134-5 (PMC11928665; doi:10.1038/s41467-025-58134-5)
Supplement: Supplementary file 7 — Supplementary Data 5 [file 41467_2025_58134_MOESM7_ESM.zip]

Archive with 3 entries (2 files):
- Supplementary Data 5/
- Supplementary Data 5/Supplementary Data 5.gif
- __MACOSX/Supplementary Data 5/._Supplementary Data 5.gif
