# Supplementary material for: Climate influence on the early human occupation of South America during the late Pleistocene
Source: Nat Commun. 2025 Mar 21;16:2780. doi: 10.1038/s41467-025-58134-5 (PMC11928665; doi:10.1038/s41467-025-58134-5)
Supplement: Supplementary file 10 — Source data [file 41467_2025_58134_MOESM10_ESM.zip]

Archive with 49 entries (48 files):
- Source Data file/
- Source Data file/Brazilianghigh_S.prior
- __MACOSX/Source Data file/._Brazilianghigh_S.prior
- Source Data file/Fishtail_tech_S.prior
- __MACOSX/Source Data file/._Fishtail_tech_S.prior
- Source Data file/Patagonian_S.prior
- __MACOSX/Source Data file/._Patagonian_S.prior
- Source Data file/.DS_Store
- __MACOSX/Source Data file/._.DS_Store
- Source Data file/Paijan_tech_S.prior
- __MACOSX/Source Data file/._Paijan_tech_S.prior
- Source Data file/Teq_tech_S.prior
- __MACOSX/Source Data file/._Teq_tech_S.prior
- Source Data file/PP_S_3.prior
- __MACOSX/Source Data file/._PP_S_3.prior
- Source Data file/southernAndes_S.prior
- __MACOSX/Source Data file/._southernAndes_S.prior
- Source Data file/high_alt_S.prior
- __MACOSX/Source Data file/._high_alt_S.prior
- Source Data file/centralAndes_S.prior
- __MACOSX/Source Data file/._centralAndes_S.prior
- Source Data file/northernAndes_S.prior
- __MACOSX/Source Data file/._northernAndes_S.prior
- Source Data file/uniface_tech_S.prior
- __MACOSX/Source Data file/._uniface_tech_S.prior
- Source Data file/Itaparica_tech_S.prior
- __MACOSX/Source Data file/._Itaparica_tech_S.prior
- Source Data file/poleward40_S.prior
- __MACOSX/Source Data file/._poleward40_S.prior
- Source Data file/Abriense_tech_S.prior
- __MACOSX/Source Data file/._Abriense_tech_S.prior
- Source Data file/Paraguaylow_S.prior
- __MACOSX/Source Data file/._Paraguaylow_S.prior
- Source Data file/projectile_tech_S.prior
- __MACOSX/Source Data file/._projectile_tech_S.prior
- Source Data file/Megafauna_S.prior
- __MACOSX/Source Data file/._Megafauna_S.prior
- Source Data file/orinoco_S.prior
- __MACOSX/Source Data file/._orinoco_S.prior
- Source Data file/amazonian_S.prior
- __MACOSX/Source Data file/._amazonian_S.prior
- Source Data file/READ ME.txt
- __MACOSX/Source Data file/._READ ME.txt
- Source Data file/Tigre_tech_S.prior
- __MACOSX/Source Data file/._Tigre_tech_S.prior
- Source Data file/Huente_tech_S.prior
- __MACOSX/Source Data file/._Huente_tech_S.prior
- Source Data file/El_Jobo_S.prior
- __MACOSX/Source Data file/._El_Jobo_S.prior
