# Supplementary material for: Climate influence on the early human occupation of South America during the late Pleistocene
Source: Nat Commun. 2025 Mar 21;16:2780. doi: 10.1038/s41467-025-58134-5 (PMC11928665; doi:10.1038/s41467-025-58134-5)
Supplement: Supplementary file 10 — Source data [file 41467_2025_58134_MOESM10_ESM.zip › Source Data file/Brazilianghigh_S.prior]

-13118.5	0
-13113.5	0
-13108.5	4.56e-8
-13103.5	0.000005777
-13098.5	4.56e-8
-13093.5	9.501e-8
-13088.5	4.56e-8
-13083.5	0
-13078.5	4.56e-8
-13073.5	4.56e-8
-13068.5	0
-13063.5	4.56e-8
-13058.5	0
-13053.5	0
-13048.5	0
-13043.5	0
-13038.5	4.56e-8
-13033.5	0
-13028.5	4.56e-8
-13023.5	0
-13018.5	0.000003409
-13013.5	9.501e-8
-13008.5	0
-13003.5	0
-12998.5	1.4061e-7
-12993.5	0.0000027933
-12988.5	9.501e-8
-12983.5	0
-12978.5	9.501e-8
-12973.5	0
-12968.5	1.4061e-7
-12963.5	1.9002e-7
-12958.5	4.56e-8
-12953.5	0
-12948.5	4.56e-8
-12943.5	9.501e-8
-12938.5	4.56e-8
-12933.5	2.3562e-7
-12928.5	0
-12923.5	4.56e-8
-12918.5	4.56e-8
-12913.5	2.3562e-7
-12908.5	0
-12903.5	0
-12898.5	4.56e-8
-12893.5	4.56e-8
-12888.5	0
-12883.5	9.501e-8
-12878.5	0
-12873.5	9.501e-8
-12868.5	9.501e-8
-12863.5	0
-12858.5	0
-12853.5	0
-12848.5	9.501e-8
-12843.5	1.4061e-7
-12838.5	9.501e-8
-12833.5	7.563e-7
-12828.5	2.8503e-7
-12823.5	0
-12818.5	4.56e-8
-12813.5	2.3562e-7
-12808.5	9.501e-8
-12803.5	0
-12798.5	3.306e-7
-12793.5	4.56e-8
-12788.5	0
-12783.5	0
-12778.5	4.56e-8
-12773.5	4.56e-8
-12768.5	0.000001657
-12763.5	2.8503e-7
-12758.5	3.8e-7
-12753.5	3.306e-7
-12748.5	0
-12743.5	0.000002132
-12738.5	0
-12733.5	4.56e-8
-12728.5	2.8503e-7
-12723.5	2.3562e-7
-12718.5	2.3562e-7
-12713.5	0
-12708.5	3.8e-7
-12703.5	0.0000013719
-12698.5	2.8503e-7
-12693.5	0.0000023676
-12688.5	4.56e-8
-12683.5	1.9002e-7
-12678.5	4.256e-7
-12673.5	4.256e-7
-12668.5	2.8503e-7
-12663.5	1.4061e-7
-12658.5	4.256e-7
-12653.5	4.56e-8
-12648.5	1.9002e-7
-12643.5	7.563e-7
-12638.5	1.4061e-7
-12633.5	0.0000023182
-12628.5	4.56e-8
-12623.5	3.306e-7
-12618.5	4.256e-7
-12613.5	4.75e-7
-12608.5	9.007e-7
-12603.5	2.8503e-7
-12598.5	3.8e-7
-12593.5	8.513e-7
-12588.5	3.306e-7
-12583.5	3.8e-7
-12578.5	3.306e-7
-12573.5	7.107e-7
-12568.5	4.256e-7
-12563.5	2.8503e-7
-12558.5	0.0000011819
-12553.5	9.007e-7
-12548.5	4.75e-7
-12543.5	9.007e-7
-12538.5	0.0000013719
-12533.5	8.513e-7
-12528.5	0.000001562
-12523.5	2.8503e-7
-12518.5	0.0000014669
-12513.5	6.157e-7
-12508.5	0.0000013263
-12503.5	5.701e-7
-12498.5	4.256e-7
-12493.5	0.000006772
-12488.5	0.000001657
-12483.5	0.0000013719
-12478.5	8.057e-7
-12473.5	0.0000011363
-12468.5	0.0000010907
-12463.5	0.000005397
-12458.5	0.0000017976
-12453.5	0.0000013263
-12448.5	0.000001657
-12443.5	5.207e-7
-12438.5	5.701e-7
-12433.5	0.000001562
-12428.5	0.0000017976
-12423.5	0.000001847
-12418.5	0.000001847
-12413.5	0.000009281
-12408.5	0.0000010907
-12403.5	0.0000010907
-12398.5	0.000010227
-12393.5	0.000005446
-12388.5	0.000009801
-12383.5	0.0000025577
-12378.5	0.0000026983
-12373.5	0.0000027933
-12368.5	0.000007149
-12363.5	0.000012735
-12358.5	0.0000013263
-12353.5	0.000007054
-12348.5	0.000003173
-12343.5	0.00000445
-12338.5	0.0000027933
-12333.5	0.000003835
-12328.5	0.000005115
-12323.5	0.000003363
-12318.5	0.000008524
-12313.5	0.000005446
-12308.5	0.0000027477
-12303.5	0.00001321
-12298.5	0.000009231
-12293.5	0.000008239
-12288.5	0.00000431
-12283.5	0.000013351
-12278.5	0.000004355
-12273.5	0.000019032
-12268.5	0.000006297
-12263.5	0.000005541
-12258.5	0.000010652
-12253.5	0.000005731
-12248.5	0.000013305
-12243.5	0.000007149
-12238.5	0.000006913
-12233.5	0.000010747
-12228.5	0.000010797
-12223.5	0.000007859
-12218.5	0.000010417
-12213.5	0.00000871
-12208.5	0.000013165
-12203.5	0.000011128
-12198.5	0.000030635
-12193.5	0.000009045
-12188.5	0.000012074
-12183.5	0.000009661
-12178.5	0.000013731
-12173.5	0.000013636
-12168.5	0.000024904
-12163.5	0.00001302
-12158.5	0.000014206
-12153.5	0.000018325
-12148.5	0.000018135
-12143.5	0.000023296
-12138.5	0.00003603
-12133.5	0.000015908
-12128.5	0.000024763
-12123.5	0.00005365
-12118.5	0.000022206
-12113.5	0.000018135
-12108.5	0.000028267
-12103.5	0.000025805
-12098.5	0.000025995
-12093.5	0.00004801
-12088.5	0.000021639
-12083.5	0.00004711
-12078.5	0.00003352
-12073.5	0.00003215
-12068.5	0.00003835
-12063.5	0.00004233
-12058.5	0.00005592
-12053.5	0.00004247
-12048.5	0.00004238
-12043.5	0.00006927
-12038.5	0.0000544
-12033.5	0.00005132
-12028.5	0.0000544
-12023.5	0.00007879
-12018.5	0.00007817
-12013.5	0.00006444
-12008.5	0.00005587
-12003.5	0.00006776
-11998.5	0.00010133
-11993.5	0.00010199
-11988.5	0.00010459
-11983.5	0.00011842
-11978.5	0.00011643
-11973.5	0.0001196
-11968.5	0.00009967
-11963.5	0.00012353
-11958.5	0.0001124
-11953.5	0.0001376
-11948.5	0.00016364
-11943.5	0.00016027
-11938.5	0.00013139
-11933.5	0.0001268
-11928.5	0.00015469
-11923.5	0.0001446
-11918.5	0.00019446
-11913.5	0.00020379
-11908.5	0.00017619
-11903.5	0.00022595
-11898.5	0.00025364
-11893.5	0.00023793
-11888.5	0.00021089
-11883.5	0.00026629
-11878.5	0.00023148
-11873.5	0.0002946
-11868.5	0.00030767
-11863.5	0.0003185
-11858.5	0.00029607
-11853.5	0.00028456
-11848.5	0.0003241
-11843.5	0.0003583
-11838.5	0.0003737
-11833.5	0.0003615
-11828.5	0.0004073
-11823.5	0.0004347
-11818.5	0.0004585
-11813.5	0.0005805
-11808.5	0.0005059
-11803.5	0.0005094
-11798.5	0.0005325
-11793.5	0.0006069
-11788.5	0.0005692
-11783.5	0.0006205
-11778.5	0.0006708
-11773.5	0.0007261
-11768.5	0.0006551
-11763.5	0.0007559
-11758.5	0.0007709
-11753.5	0.0008786
-11748.5	0.0008929
-11743.5	0.0010112
-11738.5	0.0009803
-11733.5	0.0009846
-11728.5	0.0010035
-11723.5	0.0011295
-11718.5	0.0012085
-11713.5	0.001235
-11708.5	0.001387
-11703.5	0.0013607
-11698.5	0.001442
-11693.5	0.0014309
-11688.5	0.0015614
-11683.5	0.0016305
-11678.5	0.0016298
-11673.5	0.0017851
-11668.5	0.0018434
-11663.5	0.0022627
-11658.5	0.0022568
-11653.5	0.0022056
-11648.5	0.0024527
-11643.5	0.0024936
-11638.5	0.0026002
-11633.5	0.0026074
-11628.5	0.0026858
-11623.5	0.0028554
-11618.5	0.002713
-11613.5	0.0029965
-11608.5	0.0029491
-11603.5	0.0029118
-11598.5	0.0030154
-11593.5	0.0030953
-11588.5	0.0030798
-11583.5	0.003344
-11578.5	0.00343
-11573.5	0.003668
-11568.5	0.003699
-11563.5	0.003384
-11558.5	0.003602
-11553.5	0.0038
-11548.5	0.003704
-11543.5	0.003321
-11538.5	0.003427
-11533.5	0.003357
-11528.5	0.003336
-11523.5	0.003328
-11518.5	0.003283
-11513.5	0.00298
-11508.5	0.0030499
-11503.5	0.0030699
-11498.5	0.0031608
-11493.5	0.0029554
-11488.5	0.0029625
-11483.5	0.00287
-11478.5	0.0028925
-11473.5	0.0028296
-11468.5	0.002648
-11463.5	0.0026639
-11458.5	0.0026088
-11453.5	0.0025731
-11448.5	0.0026508
-11443.5	0.0026158
-11438.5	0.0025918
-11433.5	0.0025051
-11428.5	0.0024361
-11423.5	0.0021896
-11418.5	0.0021304
-11413.5	0.0018229
-11408.5	0.0016003
-11403.5	0.0015126
-11398.5	0.001408
-11393.5	0.0010875
-11388.5	0.000909
-11383.5	0.0008081
-11378.5	0.0006303
-11373.5	0.0005207
-11368.5	0.0003767
-11363.5	0.0003245
-11358.5	0.00019882
-11353.5	0.00013845
-11348.5	0.00013679
-11343.5	0.00015819
-11338.5	0.00015772
-11333.5	0.00015554
-11328.5	0.00016454
-11323.5	0.00014659
-11318.5	0.00017978
-11313.5	0.00015767
-11308.5	0.00014972
-11303.5	0.0000464
