# Supplementary material for: Climate influence on the early human occupation of South America during the late Pleistocene
Source: Nat Commun. 2025 Mar 21;16:2780. doi: 10.1038/s41467-025-58134-5 (PMC11928665; doi:10.1038/s41467-025-58134-5)
Supplement: Supplementary file 10 — Source data [file 41467_2025_58134_MOESM10_ESM.zip › Source Data file/Fishtail_tech_S.prior]

-13409.5	0
-13404.5	5.361e-8
-13399.5	0
-13394.5	5.361e-8
-13389.5	8.845e-7
-13384.5	5.361e-8
-13379.5	1.5747e-7
-13374.5	5.361e-8
-13369.5	1.0386e-7
-13364.5	0
-13359.5	2.0773e-7
-13354.5	2.0773e-7
-13349.5	1.0386e-7
-13344.5	1.0386e-7
-13339.5	5.361e-8
-13334.5	5.361e-8
-13329.5	5.361e-8
-13324.5	1.0386e-7
-13319.5	1.5747e-7
-13314.5	5.361e-8
-13309.5	4.155e-7
-13304.5	5.361e-8
-13299.5	2.6134e-7
-13294.5	2.6134e-7
-13289.5	2.0773e-7
-13284.5	2.0773e-7
-13279.5	2.0773e-7
-13274.5	1.5747e-7
-13269.5	1.0386e-7
-13264.5	5.361e-8
-13259.5	1.5747e-7
-13254.5	3.652e-7
-13249.5	3.1159e-7
-13244.5	5.193e-7
-13239.5	1.0386e-7
-13234.5	1.5747e-7
-13229.5	1.5747e-7
-13224.5	2.6134e-7
-13219.5	1.0386e-7
-13214.5	3.652e-7
-13209.5	5.361e-8
-13204.5	3.1159e-7
-13199.5	3.1159e-7
-13194.5	5.361e-8
-13189.5	1.5747e-7
-13184.5	1.0386e-7
-13179.5	5.361e-8
-13174.5	0.000004322
-13169.5	4.691e-7
-13164.5	0
-13159.5	4.691e-7
-13154.5	4.691e-7
-13149.5	5.729e-7
-13144.5	5.361e-8
-13139.5	5.193e-7
-13134.5	0.0000023956
-13129.5	1.5747e-7
-13124.5	2.6134e-7
-13119.5	6.265e-7
-13114.5	4.155e-7
-13109.5	3.652e-7
-13104.5	2.0773e-7
-13099.5	2.6134e-7
-13094.5	2.6134e-7
-13089.5	0.0000026569
-13084.5	1.0386e-7
-13079.5	3.652e-7
-13074.5	4.155e-7
-13069.5	4.155e-7
-13064.5	4.155e-7
-13059.5	8.845e-7
-13054.5	3.1159e-7
-13049.5	1.5747e-7
-13044.5	6.265e-7
-13039.5	2.0773e-7
-13034.5	2.6134e-7
-13029.5	4.691e-7
-13024.5	0.0000011459
-13019.5	5.193e-7
-13014.5	6.265e-7
-13009.5	2.6134e-7
-13004.5	3.1159e-7
-12999.5	3.652e-7
-12994.5	3.652e-7
-12989.5	3.652e-7
-12984.5	3.652e-7
-12979.5	7.304e-7
-12974.5	5.729e-7
-12969.5	7.807e-7
-12964.5	4.155e-7
-12959.5	5.193e-7
-12954.5	0.000001042
-12949.5	5.729e-7
-12944.5	8.845e-7
-12939.5	6.768e-7
-12934.5	6.768e-7
-12929.5	3.652e-7
-12924.5	4.691e-7
-12919.5	8.343e-7
-12914.5	7.304e-7
-12909.5	9.884e-7
-12904.5	3.652e-7
-12899.5	7.807e-7
-12894.5	7.304e-7
-12889.5	0.0000014574
-12884.5	6.768e-7
-12879.5	9.381e-7
-12874.5	8.343e-7
-12869.5	0.0000013033
-12864.5	6.265e-7
-12859.5	0.0000011459
-12854.5	0.0000012497
-12849.5	6.265e-7
-12844.5	6.265e-7
-12839.5	8.845e-7
-12834.5	9.884e-7
-12829.5	0.0000010922
-12824.5	0.0000018226
-12819.5	8.343e-7
-12814.5	6.265e-7
-12809.5	7.807e-7
-12804.5	0.0000017724
-12799.5	0.0000017188
-12794.5	0.0000019265
-12789.5	0.0000011995
-12784.5	0.0000015111
-12779.5	0.0000010922
-12774.5	6.768e-7
-12769.5	0.0000016149
-12764.5	0.0000013033
-12759.5	0.0000015613
-12754.5	0.0000020304
-12749.5	0.0000021342
-12744.5	9.884e-7
-12739.5	0.0000014072
-12734.5	9.884e-7
-12729.5	0.0000023453
-12724.5	0.0000015111
-12719.5	0.0000021878
-12714.5	0.00000323
-12709.5	0.0000028646
-12704.5	0.000003438
-12699.5	0.0000021342
-12694.5	0.0000019801
-12689.5	0.0000023453
-12684.5	0.0000024994
-12679.5	0.0000028646
-12674.5	0.0000016652
-12669.5	0.000002084
-12664.5	0.0000019265
-12659.5	0.000007917
-12654.5	0.00000328
-12649.5	0.0000021342
-12644.5	0.000003384
-12639.5	0.000003176
-12634.5	0.000006875
-12629.5	0.0000029685
-12624.5	0.0000018226
-12619.5	0.000003907
-12614.5	0.0000026033
-12609.5	0.00000323
-12604.5	0.000003803
-12599.5	0.000004218
-12594.5	0.000004064
-12589.5	0.000008333
-12584.5	0.000005052
-12579.5	0.000005418
-12574.5	0.000005887
-12569.5	0.000004218
-12564.5	0.000009636
-12559.5	0.000003541
-12554.5	0.000007917
-12549.5	0.000005833
-12544.5	0.000007864
-12539.5	0.000005156
-12534.5	0.000010989
-12529.5	0.000005052
-12524.5	0.000007502
-12519.5	0.000009167
-12514.5	0.000004218
-12509.5	0.000009686
-12504.5	0.000005937
-12499.5	0.000005156
-12494.5	0.000007917
-12489.5	0.000007083
-12484.5	0.00001047
-12479.5	0.000007656
-12474.5	0.000013908
-12469.5	0.000017238
-12464.5	0.000010936
-12459.5	0.000009947
-12454.5	0.000012708
-12449.5	0.000012189
-12444.5	0.000007187
-12439.5	0.000017968
-12434.5	0.000015261
-12429.5	0.000010678
-12424.5	0.000012762
-12419.5	0.000011928
-12414.5	0.000017865
-12409.5	0.00001172
-12404.5	0.000016457
-12399.5	0.000011093
-12394.5	0.000014585
-12389.5	0.00001698
-12384.5	0.000018334
-12379.5	0.000016146
-12374.5	0.000012916
-12369.5	0.000022813
-12364.5	0.000022656
-12359.5	0.000017499
-12354.5	0.00002026
-12349.5	0.000020364
-12344.5	0.000027655
-12339.5	0.000030834
-12334.5	0.000021925
-12329.5	0.000023905
-12324.5	0.000020314
-12319.5	0.000018126
-12314.5	0.000020468
-12309.5	0.000019272
-12304.5	0.000030834
-12299.5	0.000020103
-12294.5	0.000029115
-12289.5	0.000022291
-12284.5	0.00003213
-12279.5	0.000025259
-12274.5	0.000029584
-12269.5	0.000031615
-12264.5	0.00003203
-12259.5	0.00003526
-12254.5	0.00003661
-12249.5	0.00003328
-12244.5	0.00003776
-12239.5	0.00004427
-12234.5	0.00003911
-12229.5	0.00004042
-12224.5	0.00004354
-12219.5	0.00004672
-12214.5	0.00004187
-12209.5	0.00004412
-12204.5	0.0000462
-12199.5	0.0000487
-12194.5	0.00004484
-12189.5	0.00004563
-12184.5	0.00006552
-12179.5	0.00005474
-12174.5	0.00005802
-12169.5	0.00005526
-12164.5	0.00005682
-12159.5	0.00007057
-12154.5	0.00006589
-12149.5	0.00007938
-12144.5	0.00007781
-12139.5	0.00007125
-12134.5	0.00007537
-12129.5	0.00007688
-12124.5	0.00007162
-12119.5	0.00007349
-12114.5	0.0001189
-12109.5	0.00009307
-12104.5	0.00008687
-12099.5	0.00009505
-12094.5	0.00010646
-12089.5	0.00010344
-12084.5	0.00010891
-12079.5	0.00010526
-12074.5	0.00009979
-12069.5	0.00013203
-12064.5	0.00012198
-12059.5	0.00012172
-12054.5	0.000125
-12049.5	0.00013677
-12044.5	0.00014266
-12039.5	0.00013469
-12034.5	0.00016
-12029.5	0.00018109
-12024.5	0.00015739
-12019.5	0.00018229
-12014.5	0.00017849
-12009.5	0.00017865
-12004.5	0.00019005
-11999.5	0.00018031
-11994.5	0.0002201
-11989.5	0.00020875
-11984.5	0.00021797
-11979.5	0.00022036
-11974.5	0.00024719
-11969.5	0.00023057
-11964.5	0.00025541
-11959.5	0.00025474
-11954.5	0.0002862
-11949.5	0.00027802
-11944.5	0.00030797
-11939.5	0.00028807
-11934.5	0.0003182
-11929.5	0.0003762
-11924.5	0.00031359
-11919.5	0.0003629
-11914.5	0.0003768
-11909.5	0.0003855
-11904.5	0.0004171
-11899.5	0.0004317
-11894.5	0.0004682
-11889.5	0.0004184
-11884.5	0.0004523
-11879.5	0.0004748
-11874.5	0.0004645
-11869.5	0.0004802
-11864.5	0.0005405
-11859.5	0.0005162
-11854.5	0.0005619
-11849.5	0.000563
-11844.5	0.000636
-11839.5	0.0006098
-11834.5	0.0007065
-11829.5	0.0006979
-11824.5	0.0007395
-11819.5	0.0007461
-11814.5	0.0007638
-11809.5	0.0007897
-11804.5	0.0008192
-11799.5	0.0009166
-11794.5	0.0008749
-11789.5	0.0009113
-11784.5	0.0009607
-11779.5	0.0009983
-11774.5	0.0010667
-11769.5	0.001106
-11764.5	0.001125
-11759.5	0.0011272
-11754.5	0.0011793
-11749.5	0.0011872
-11744.5	0.0012601
-11739.5	0.0013008
-11734.5	0.0013616
-11729.5	0.0014219
-11724.5	0.0015408
-11719.5	0.0015751
-11714.5	0.0016005
-11709.5	0.0016793
-11704.5	0.001718
-11699.5	0.0018063
-11694.5	0.0019331
-11689.5	0.0019596
-11684.5	0.0021397
-11679.5	0.0020366
-11674.5	0.0022069
-11669.5	0.0022223
-11664.5	0.0024574
-11659.5	0.002449
-11654.5	0.002457
-11649.5	0.0025691
-11644.5	0.0027004
-11639.5	0.0027148
-11634.5	0.0028421
-11629.5	0.0028587
-11624.5	0.0030008
-11619.5	0.0029633
-11614.5	0.0029445
-11609.5	0.0027734
-11604.5	0.0029202
-11599.5	0.0031476
-11594.5	0.0031377
-11589.5	0.0030141
-11584.5	0.003095
-11579.5	0.003194
-11574.5	0.0031314
-11569.5	0.003176
-11564.5	0.003182
-11559.5	0.003249
-11554.5	0.00335
-11549.5	0.0031615
-11544.5	0.003
-11539.5	0.0029309
-11534.5	0.0029846
-11529.5	0.0028481
-11524.5	0.002717
-11519.5	0.0027001
-11514.5	0.0025997
-11509.5	0.0024711
-11504.5	0.0026328
-11499.5	0.0024438
-11494.5	0.0022594
-11489.5	0.0023008
-11484.5	0.0023963
-11479.5	0.0022459
-11474.5	0.0020075
-11469.5	0.0020285
-11464.5	0.0019789
-11459.5	0.0020225
-11454.5	0.0020844
-11449.5	0.001965
-11444.5	0.0017188
-11439.5	0.0017968
-11434.5	0.0017484
-11429.5	0.0017919
-11424.5	0.001663
-11419.5	0.0014134
-11414.5	0.0013059
-11409.5	0.0011861
-11404.5	0.0009691
-11399.5	0.0008434
-11394.5	0.0008338
-11389.5	0.0007371
-11384.5	0.000571
-11379.5	0.0005236
-11374.5	0.0003546
-11369.5	0.00028172
-11364.5	0.00022599
-11359.5	0.00017453
-11354.5	0.00011364
