# Supplementary material for: Climate influence on the early human occupation of South America during the late Pleistocene
Source: Nat Commun. 2025 Mar 21;16:2780. doi: 10.1038/s41467-025-58134-5 (PMC11928665; doi:10.1038/s41467-025-58134-5)
Supplement: Supplementary file 10 — Source data [file 41467_2025_58134_MOESM10_ESM.zip › Source Data file/Patagonian_S.prior]

-13759.5	0
-13754.5	8.323e-7
-13749.5	7.821e-7
-13744.5	8.323e-7
-13739.5	0.0000014054
-13734.5	0.000001146
-13729.5	6.253e-7
-13724.5	8.323e-7
-13719.5	8.323e-7
-13714.5	8.846e-7
-13709.5	0.0000014576
-13704.5	0.0000012506
-13699.5	0.000001146
-13694.5	0.0000011983
-13689.5	0.0000011983
-13684.5	0.000001719
-13679.5	0.0000010937
-13674.5	0.0000015099
-13669.5	8.846e-7
-13664.5	8.323e-7
-13659.5	0.000001146
-13654.5	0.0000014576
-13649.5	0.0000010415
-13644.5	0.0000015622
-13639.5	0.0000012506
-13634.5	0.0000013029
-13629.5	0.0000014576
-13624.5	0.0000013029
-13619.5	9.369e-7
-13614.5	0.0000014576
-13609.5	0.0000010415
-13604.5	0.0000014054
-13599.5	0.0000010415
-13594.5	0.0000013552
-13589.5	0.0000012506
-13584.5	0.0000018759
-13579.5	0.0000013552
-13574.5	0.0000013029
-13569.5	0.000001719
-13564.5	0.0000015099
-13559.5	0.0000012506
-13554.5	0.0000018759
-13549.5	0.0000017713
-13544.5	0.0000015099
-13539.5	0.000003281
-13534.5	0.0000014576
-13529.5	0.0000020307
-13524.5	0.0000015099
-13519.5	0.0000016145
-13514.5	0.0000020307
-13509.5	0.0000019261
-13504.5	0.000001719
-13499.5	0.0000018759
-13494.5	0.0000021352
-13489.5	0.0000020307
-13484.5	0.0000018236
-13479.5	0.0000019261
-13474.5	0.0000014576
-13469.5	0.0000020307
-13464.5	0.0000020307
-13459.5	0.0000019784
-13454.5	0.0000023443
-13449.5	0.0000016145
-13444.5	0.0000013029
-13439.5	0.0000019784
-13434.5	0.0000024489
-13429.5	0.0000021875
-13424.5	0.0000015099
-13419.5	0.0000016668
-13414.5	0.0000015622
-13409.5	0.000002656
-13404.5	0.0000021352
-13399.5	0.0000023966
-13394.5	0.0000018759
-13389.5	0.0000027082
-13384.5	0.000002656
-13379.5	0.0000017713
-13374.5	0.0000021352
-13369.5	0.0000030198
-13364.5	0.0000028128
-13359.5	0.0000024991
-13354.5	0.0000027605
-13349.5	0.0000022398
-13344.5	0.0000030198
-13339.5	0.0000030198
-13334.5	0.0000023966
-13329.5	0.000003229
-13324.5	0.0000030198
-13319.5	0.0000026037
-13314.5	0.0000024991
-13309.5	0.0000028128
-13304.5	0.0000029174
-13299.5	0.000003334
-13294.5	0.0000025514
-13289.5	0.0000029174
-13284.5	0.0000029696
-13279.5	0.000003281
-13274.5	0.00000349
-13269.5	0.0000029696
-13264.5	0.000005
-13259.5	0.000003177
-13254.5	0.00000375
-13249.5	0.000003697
-13244.5	0.000004218
-13239.5	0.0000022921
-13234.5	0.000004323
-13229.5	0.000003334
-13224.5	0.000003386
-13219.5	0.000003645
-13214.5	0.000003959
-13209.5	0.000003177
-13204.5	0.000003386
-13199.5	0.000004791
-13194.5	0.000004063
-13189.5	0.000003386
-13184.5	0.000005053
-13179.5	0.000004584
-13174.5	0.000005626
-13169.5	0.000005312
-13164.5	0.00000573
-13159.5	0.000005
-13154.5	0.000005833
-13149.5	0.000005469
-13144.5	0.000004843
-13139.5	0.000005207
-13134.5	0.00000427
-13129.5	0.000005416
-13124.5	0.000005469
-13119.5	0.000005989
-13114.5	0.00000578
-13109.5	0.000007918
-13104.5	0.000007292
-13099.5	0.000005678
-13094.5	0.00000578
-13089.5	0.000005626
-13084.5	0.000007031
-13079.5	0.000006719
-13074.5	0.000006926
-13069.5	0.000007345
-13064.5	0.000005312
-13059.5	0.000005157
-13054.5	0.000006874
-13049.5	0.000007345
-13044.5	0.00000802
-13039.5	0.000009062
-13034.5	0.000008282
-13029.5	0.000009271
-13024.5	0.000008282
-13019.5	0.000008177
-13014.5	0.000008645
-13009.5	0.000007813
-13004.5	0.000012395
-12999.5	0.000008438
-12994.5	0.000009271
-12989.5	0.000008177
-12984.5	0.000008855
-12979.5	0.000009271
-12974.5	0.000010626
-12969.5	0.000011458
-12964.5	0.000009791
-12959.5	0.000010053
-12954.5	0.000012136
-12949.5	0.000010728
-12944.5	0.000008645
-12939.5	0.000009218
-12934.5	0.000012864
-12929.5	0.000012293
-12924.5	0.000013855
-12919.5	0.000012084
-12914.5	0.000012657
-12909.5	0.000013386
-12904.5	0.000013803
-12899.5	0.000013907
-12894.5	0.000011249
-12889.5	0.000014896
-12884.5	0.000012761
-12879.5	0.000013177
-12874.5	0.00001453
-12869.5	0.000016459
-12864.5	0.000014739
-12859.5	0.00001526
-12854.5	0.000013489
-12849.5	0.000018178
-12844.5	0.000017343
-12839.5	0.000016197
-12834.5	0.000014323
-12829.5	0.000018385
-12824.5	0.000018021
-12819.5	0.000017916
-12814.5	0.000019376
-12809.5	0.000020781
-12804.5	0.000022187
-12799.5	0.000020938
-12794.5	0.000022553
-12789.5	0.000019062
-12784.5	0.000023073
-12779.5	0.00001974
-12774.5	0.000024324
-12769.5	0.000027135
-12764.5	0.000022707
-12759.5	0.000022136
-12754.5	0.000025418
-12749.5	0.000025156
-12744.5	0.000023751
-12739.5	0.000030782
-12734.5	0.000024845
-12729.5	0.000025625
-12724.5	0.00002474
-12719.5	0.00002849
-12714.5	0.000030937
-12709.5	0.000025782
-12704.5	0.00003328
-12699.5	0.00003401
-12694.5	0.000027969
-12689.5	0.000025261
-12684.5	0.00003349
-12679.5	0.00003734
-12674.5	0.000027553
-12669.5	0.00003547
-12664.5	0.0000363
-12659.5	0.00003464
-12654.5	0.00003885
-12649.5	0.00003412
-12644.5	0.00003844
-12639.5	0.00003812
-12634.5	0.00004474
-12629.5	0.0000363
-12624.5	0.00004406
-12619.5	0.00003922
-12614.5	0.00004339
-12609.5	0.00004568
-12604.5	0.00004771
-12599.5	0.00004589
-12594.5	0.00005057
-12589.5	0.00004984
-12584.5	0.00005219
-12579.5	0.00005141
-12574.5	0.00004958
-12569.5	0.00005438
-12564.5	0.0000526
-12559.5	0.00005271
-12554.5	0.00005786
-12549.5	0.00005328
-12544.5	0.00005125
-12539.5	0.00006203
-12534.5	0.00006661
-12529.5	0.0000651
-12524.5	0.00007104
-12519.5	0.00006583
-12514.5	0.00006521
-12509.5	0.0000712
-12504.5	0.00006979
-12499.5	0.0000749
-12494.5	0.00007984
-12489.5	0.00008182
-12484.5	0.00009396
-12479.5	0.00006552
-12474.5	0.00007958
-12469.5	0.00008135
-12464.5	0.00009193
-12459.5	0.00007995
-12454.5	0.00007714
-12449.5	0.0000849
-12444.5	0.00008318
-12439.5	0.00008651
-12434.5	0.00009573
-12429.5	0.00009141
-12424.5	0.00010776
-12419.5	0.00009802
-12414.5	0.00010557
-12409.5	0.00009802
-12404.5	0.00010917
-12399.5	0.00011203
-12394.5	0.00010557
-12389.5	0.00011349
-12384.5	0.00011953
-12379.5	0.00011589
-12374.5	0.00011969
-12369.5	0.00012708
-12364.5	0.00013062
-12359.5	0.00012953
-12354.5	0.00013604
-12349.5	0.00013172
-12344.5	0.00014901
-12339.5	0.00014922
-12334.5	0.00014287
-12329.5	0.00014359
-12324.5	0.00015318
-12319.5	0.0001576
-12314.5	0.00017651
-12309.5	0.00017099
-12304.5	0.00017177
-12299.5	0.00017479
-12294.5	0.00017974
-12289.5	0.00016458
-12284.5	0.00018833
-12279.5	0.00019344
-12274.5	0.00019141
-12269.5	0.0002188
-12264.5	0.00022229
-12259.5	0.00018911
-12254.5	0.00022844
-12249.5	0.0002151
-12244.5	0.00022245
-12239.5	0.00023453
-12234.5	0.00024557
-12229.5	0.00023641
-12224.5	0.00025094
-12219.5	0.0002588
-12214.5	0.00025318
-12209.5	0.00026495
-12204.5	0.00025776
-12199.5	0.00026797
-12194.5	0.00028698
-12189.5	0.00029266
-12184.5	0.00030297
-12179.5	0.00028865
-12174.5	0.00030766
-12169.5	0.0003164
-12164.5	0.00030573
-12159.5	0.0003176
-12154.5	0.0003197
-12149.5	0.0003367
-12144.5	0.0003498
-12139.5	0.0003564
-12134.5	0.0003697
-12129.5	0.0003669
-12124.5	0.0003838
-12119.5	0.0004012
-12114.5	0.0003684
-12109.5	0.000395
-12104.5	0.0004064
-12099.5	0.0004139
-12094.5	0.0004319
-12089.5	0.0004689
-12084.5	0.0004528
-12079.5	0.0004531
-12074.5	0.0004823
-12069.5	0.0004922
-12064.5	0.000518
-12059.5	0.0004904
-12054.5	0.0005112
-12049.5	0.0005024
-12044.5	0.0005434
-12039.5	0.0005552
-12034.5	0.0005812
-12029.5	0.0005793
-12024.5	0.0005599
-12019.5	0.0005715
-12014.5	0.0006245
-12009.5	0.000629
-12004.5	0.0005866
-11999.5	0.000609
-11994.5	0.000678
-11989.5	0.000675
-11984.5	0.0006817
-11979.5	0.0007323
-11974.5	0.0007043
-11969.5	0.0007492
-11964.5	0.0007644
-11959.5	0.0007584
-11954.5	0.0007672
-11949.5	0.0008005
-11944.5	0.0007713
-11939.5	0.0008172
-11934.5	0.0008215
-11929.5	0.0009146
-11924.5	0.0008971
-11919.5	0.0009242
-11914.5	0.0008612
-11909.5	0.0009465
-11904.5	0.0009468
-11899.5	0.000939
-11894.5	0.0009883
-11889.5	0.0009715
-11884.5	0.0010393
-11879.5	0.0010495
-11874.5	0.0010732
-11869.5	0.0011136
-11864.5	0.0010879
-11859.5	0.0010607
-11854.5	0.001142
-11849.5	0.0011015
-11844.5	0.0011251
-11839.5	0.0011633
-11834.5	0.001147
-11829.5	0.0012214
-11824.5	0.0012516
-11819.5	0.001293
-11814.5	0.0012754
-11809.5	0.0012859
-11804.5	0.0013472
-11799.5	0.0013204
-11794.5	0.0013322
-11789.5	0.0013982
-11784.5	0.0013916
-11779.5	0.0015053
-11774.5	0.001463
-11769.5	0.0014796
-11764.5	0.0015118
-11759.5	0.0015746
-11754.5	0.001618
-11749.5	0.0016059
-11744.5	0.0015976
-11739.5	0.0016466
-11734.5	0.0016418
-11729.5	0.0016819
-11724.5	0.0018112
-11719.5	0.0017128
-11714.5	0.0017732
-11709.5	0.0017747
-11704.5	0.0018439
-11699.5	0.0017806
-11694.5	0.0018745
-11689.5	0.0018154
-11684.5	0.0019097
-11679.5	0.001919
-11674.5	0.0018225
-11669.5	0.0019104
-11664.5	0.0018898
-11659.5	0.0019296
-11654.5	0.001882
-11649.5	0.0019395
-11644.5	0.0019868
-11639.5	0.001943
-11634.5	0.0019241
-11629.5	0.0019865
-11624.5	0.0019394
-11619.5	0.0020913
-11614.5	0.0020257
-11609.5	0.0019704
-11604.5	0.0020274
-11599.5	0.001977
-11594.5	0.0020301
-11589.5	0.0020217
-11584.5	0.0020505
-11579.5	0.0020096
-11574.5	0.0019266
-11569.5	0.0018829
-11564.5	0.0019547
-11559.5	0.0019163
-11554.5	0.0020268
-11549.5	0.001844
-11544.5	0.0017809
-11539.5	0.0018621
-11534.5	0.0016956
-11529.5	0.0016758
-11524.5	0.0016604
-11519.5	0.0016187
-11514.5	0.0016519
-11509.5	0.0015274
-11504.5	0.0015226
-11499.5	0.0014293
-11494.5	0.0013878
-11489.5	0.0014334
-11484.5	0.0012935
-11479.5	0.0012909
-11474.5	0.0012331
-11469.5	0.0012033
-11464.5	0.0010833
-11459.5	0.0010737
-11454.5	0.0009309
-11449.5	0.0009313
-11444.5	0.0008315
-11439.5	0.0007452
-11434.5	0.0007851
-11429.5	0.0006349
-11424.5	0.0006301
-11419.5	0.0005428
-11414.5	0.0004823
-11409.5	0.000478
-11404.5	0.0004091
-11399.5	0.000348
-11394.5	0.0003242
-11389.5	0.00028479
-11384.5	0.0003406
-11379.5	0.00023458
-11374.5	0.00024703
-11369.5	0.00020089
-11364.5	0.00020208
-11359.5	0.00018812
-11354.5	0.00017156
-11349.5	0.00014984
-11344.5	0.00015448
-11339.5	0.00014536
-11334.5	0.00017615
-11329.5	0.00014375
-11324.5	0.00012859
-11319.5	0.00014016
-11314.5	0.00013396
-11309.5	0.00010437
-11304.5	0.00011052
-11299.5	0.00009318
-11294.5	0.00011969
-11289.5	0.00010802
-11284.5	0.00007594
-11279.5	0.00006745
-11274.5	0.00006224
-11269.5	0.00007042
-11264.5	0.00007354
-11259.5	0.00007734
-11254.5	0.0000913
-11249.5	0.00006281
-11244.5	0.00008234
-11239.5	0.00006062
-11234.5	0.00006646
-11229.5	0.00005646
-11224.5	0.0000663
-11219.5	0.00007021
-11214.5	0.00005344
-11209.5	0.00005255
-11204.5	0.00007979
-11199.5	0.00006224
-11194.5	0.00006099
-11189.5	0.00004531
-11184.5	0.00005302
-11179.5	0.00003698
-11174.5	0.00003219
-11169.5	0.00003714
-11164.5	0.00003281
-11159.5	0.00003453
-11154.5	0.00004016
-11149.5	0.00005208
-11144.5	0.00004031
-11139.5	0.000023594
-11134.5	0.000027344
-11129.5	0.000027344
-11124.5	0.000017761
-11119.5	0.00003318
-11114.5	0.00003745
-11109.5	0.000011822
-11104.5	0.00001901
-11099.5	0.000019478
-11094.5	0.000020156
-11089.5	0.000005626
-11084.5	0.000012604
-11079.5	0.000012657
-11074.5	0.00000802
-11069.5	0.00002328
-11064.5	0.000008593
-11059.5	0.0000021352
-11054.5	1.0457e-7
