# Supplementary material for: Climate influence on the early human occupation of South America during the late Pleistocene
Source: Nat Commun. 2025 Mar 21;16:2780. doi: 10.1038/s41467-025-58134-5 (PMC11928665; doi:10.1038/s41467-025-58134-5)
Supplement: Supplementary file 10 — Source data [file 41467_2025_58134_MOESM10_ESM.zip › Source Data file/Paijan_tech_S.prior]

-24384.5	0
-24379.5	0
-24374.5	0
-24369.5	4.689e-8
-24364.5	0
-24359.5	0
-24354.5	0
-24349.5	0
-24344.5	0
-24339.5	0
-24334.5	0
-24329.5	0
-24324.5	0
-24319.5	0
-24314.5	0
-24309.5	0
-24304.5	4.689e-8
-24299.5	0
-24294.5	0
-24289.5	0
-24284.5	0
-24279.5	0
-24274.5	0
-24269.5	0
-24264.5	0
-24259.5	0
-24254.5	0
-24249.5	0
-24244.5	0
-24239.5	0
-24234.5	4.689e-8
-24229.5	4.689e-8
-24224.5	0
-24219.5	0
-24214.5	0
-24209.5	0
-24204.5	0
-24199.5	0
-24194.5	0
-24189.5	0
-24184.5	0
-24179.5	0
-24174.5	0
-24169.5	0
-24164.5	4.689e-8
-24159.5	0
-24154.5	4.689e-8
-24149.5	0
-24144.5	0
-24139.5	0
-24134.5	0
-24129.5	0
-24124.5	0
-24119.5	0
-24114.5	0
-24109.5	0
-24104.5	0
-24099.5	0
-24094.5	0
-24089.5	0
-24084.5	0
-24079.5	4.689e-8
-24074.5	0
-24069.5	0
-24064.5	0
-24059.5	0
-24054.5	0
-24049.5	0
-24044.5	0
-24039.5	0
-24034.5	0
-24029.5	0
-24024.5	0
-24019.5	0
-24014.5	0
-24009.5	0
-24004.5	0
-23999.5	0
-23994.5	0
-23989.5	0
-23984.5	0
-23979.5	0
-23974.5	0
-23969.5	0
-23964.5	0
-23959.5	0
-23954.5	0
-23949.5	0
-23944.5	0
-23939.5	4.689e-8
-23934.5	0
-23929.5	0
-23924.5	0
-23919.5	0
-23914.5	0
-23909.5	0
-23904.5	0
-23899.5	0
-23894.5	0
-23889.5	0
-23884.5	0
-23879.5	0
-23874.5	0
-23869.5	0
-23864.5	0
-23859.5	0
-23854.5	4.689e-8
-23849.5	0
-23844.5	0
-23839.5	0
-23834.5	0
-23829.5	0
-23824.5	0
-23819.5	0
-23814.5	0
-23809.5	0
-23804.5	0
-23799.5	0
-23794.5	0
-23789.5	0
-23784.5	0
-23779.5	0
-23774.5	0
-23769.5	0
-23764.5	0
-23759.5	0
-23754.5	0
-23749.5	0
-23744.5	0
-23739.5	0
-23734.5	0
-23729.5	0
-23724.5	0
-23719.5	4.689e-8
-23714.5	0
-23709.5	0
-23704.5	0
-23699.5	0
-23694.5	0
-23689.5	0
-23684.5	0
-23679.5	0
-23674.5	0
-23669.5	0
-23664.5	0
-23659.5	0
-23654.5	0
-23649.5	0
-23644.5	0
-23639.5	0
-23634.5	0
-23629.5	0
-23624.5	0
-23619.5	4.689e-8
-23614.5	0
-23609.5	0
-23604.5	0
-23599.5	0
-23594.5	0
-23589.5	0
-23584.5	0
-23579.5	0
-23574.5	4.689e-8
-23569.5	0
-23564.5	0
-23559.5	0
-23554.5	0
-23549.5	0
-23544.5	0
-23539.5	0
-23534.5	0
-23529.5	0
-23524.5	0
-23519.5	0
-23514.5	0
-23509.5	0
-23504.5	0
-23499.5	0
-23494.5	0
-23489.5	0
-23484.5	0
-23479.5	0
-23474.5	0
-23469.5	0
-23464.5	0
-23459.5	0
-23454.5	0
-23449.5	0
-23444.5	0
-23439.5	0
-23434.5	0
-23429.5	0
-23424.5	0
-23419.5	0
-23414.5	0
-23409.5	0
-23404.5	0
-23399.5	0
-23394.5	0
-23389.5	0
-23384.5	0
-23379.5	0
-23374.5	0
-23369.5	0
-23364.5	0
-23359.5	0
-23354.5	0
-23349.5	9.496e-8
-23344.5	0
-23339.5	0
-23334.5	0
-23329.5	0
-23324.5	0
-23319.5	0
-23314.5	0
-23309.5	0
-23304.5	0
-23299.5	4.689e-8
-23294.5	0
-23289.5	0
-23284.5	0
-23279.5	4.689e-8
-23274.5	0
-23269.5	0
-23264.5	0
-23259.5	0
-23254.5	0
-23249.5	0
-23244.5	0
-23239.5	0
-23234.5	0
-23229.5	0
-23224.5	0
-23219.5	0
-23214.5	0
-23209.5	0
-23204.5	0
-23199.5	0
-23194.5	0
-23189.5	0
-23184.5	0
-23179.5	4.689e-8
-23174.5	0
-23169.5	0
-23164.5	0
-23159.5	0
-23154.5	0
-23149.5	0
-23144.5	0
-23139.5	0
-23134.5	0
-23129.5	0
-23124.5	0
-23119.5	0
-23114.5	0
-23109.5	0
-23104.5	0
-23099.5	0
-23094.5	0
-23089.5	0
-23084.5	0
-23079.5	0
-23074.5	0
-23069.5	0
-23064.5	0
-23059.5	0
-23054.5	0
-23049.5	0
-23044.5	0
-23039.5	0
-23034.5	0
-23029.5	0
-23024.5	0
-23019.5	0
-23014.5	0
-23009.5	0
-23004.5	0
-22999.5	0
-22994.5	0
-22989.5	0
-22984.5	0
-22979.5	0
-22974.5	0
-22969.5	0
-22964.5	0
-22959.5	0
-22954.5	0
-22949.5	0
-22944.5	0
-22939.5	0
-22934.5	0
-22929.5	0
-22924.5	0
-22919.5	0
-22914.5	0
-22909.5	0
-22904.5	0
-22899.5	0
-22894.5	0
-22889.5	0
-22884.5	0
-22879.5	0
-22874.5	0
-22869.5	4.689e-8
-22864.5	0
-22859.5	0
-22854.5	0
-22849.5	0
-22844.5	0
-22839.5	0
-22834.5	0
-22829.5	0
-22824.5	0
-22819.5	0
-22814.5	0
-22809.5	0
-22804.5	0
-22799.5	4.689e-8
-22794.5	0
-22789.5	0
-22784.5	0
-22779.5	0
-22774.5	0
-22769.5	4.689e-8
-22764.5	0
-22759.5	0
-22754.5	0
-22749.5	0
-22744.5	0
-22739.5	0
-22734.5	0
-22729.5	0
-22724.5	0
-22719.5	0
-22714.5	0
-22709.5	0
-22704.5	0
-22699.5	0
-22694.5	4.689e-8
-22689.5	0
-22684.5	0
-22679.5	0
-22674.5	0
-22669.5	0
-22664.5	0
-22659.5	0
-22654.5	0
-22649.5	0
-22644.5	0
-22639.5	0
-22634.5	0
-22629.5	9.496e-8
-22624.5	0
-22619.5	0
-22614.5	0
-22609.5	0
-22604.5	0
-22599.5	0
-22594.5	0
-22589.5	0
-22584.5	4.689e-8
-22579.5	0
-22574.5	4.689e-8
-22569.5	0
-22564.5	0
-22559.5	0
-22554.5	0
-22549.5	0
-22544.5	0
-22539.5	0
-22534.5	0
-22529.5	0
-22524.5	0
-22519.5	0
-22514.5	0
-22509.5	0
-22504.5	0
-22499.5	0
-22494.5	0
-22489.5	0
-22484.5	0
-22479.5	0
-22474.5	0
-22469.5	0
-22464.5	0
-22459.5	0
-22454.5	0
-22449.5	0
-22444.5	0
-22439.5	0
-22434.5	0
-22429.5	0
-22424.5	0
-22419.5	0
-22414.5	0
-22409.5	0
-22404.5	0
-22399.5	0
-22394.5	0
-22389.5	0
-22384.5	0
-22379.5	0
-22374.5	0
-22369.5	0
-22364.5	0
-22359.5	0
-22354.5	0
-22349.5	0
-22344.5	0
-22339.5	0
-22334.5	0
-22329.5	0
-22324.5	4.689e-8
-22319.5	0
-22314.5	0
-22309.5	0
-22304.5	0
-22299.5	0
-22294.5	4.689e-8
-22289.5	4.689e-8
-22284.5	0
-22279.5	0
-22274.5	0
-22269.5	4.689e-8
-22264.5	0
-22259.5	0
-22254.5	0
-22249.5	0
-22244.5	0
-22239.5	0
-22234.5	0
-22229.5	4.689e-8
-22224.5	0
-22219.5	0
-22214.5	0
-22209.5	0
-22204.5	0
-22199.5	0
-22194.5	0
-22189.5	0
-22184.5	0
-22179.5	0
-22174.5	0
-22169.5	0
-22164.5	0
-22159.5	0
-22154.5	0
-22149.5	0
-22144.5	9.496e-8
-22139.5	0
-22134.5	0
-22129.5	0
-22124.5	0
-22119.5	0
-22114.5	0
-22109.5	0
-22104.5	0
-22099.5	0
-22094.5	0
-22089.5	4.689e-8
-22084.5	4.689e-8
-22079.5	0
-22074.5	0
-22069.5	0
-22064.5	0
-22059.5	0
-22054.5	0
-22049.5	0
-22044.5	0
-22039.5	0
-22034.5	4.689e-8
-22029.5	0
-22024.5	0
-22019.5	0
-22014.5	0
-22009.5	0
-22004.5	0
-21999.5	9.496e-8
-21994.5	4.689e-8
-21989.5	0
-21984.5	0
-21979.5	0
-21974.5	0
-21969.5	0
-21964.5	0
-21959.5	0
-21954.5	0
-21949.5	0
-21944.5	0
-21939.5	0
-21934.5	0
-21929.5	0
-21924.5	0
-21919.5	0
-21914.5	0
-21909.5	0
-21904.5	0
-21899.5	0
-21894.5	0
-21889.5	0
-21884.5	0
-21879.5	0
-21874.5	0
-21869.5	0
-21864.5	0
-21859.5	0
-21854.5	0
-21849.5	0
-21844.5	4.689e-8
-21839.5	0
-21834.5	0
-21829.5	0
-21824.5	0
-21819.5	0
-21814.5	0
-21809.5	0
-21804.5	0
-21799.5	0
-21794.5	4.689e-8
-21789.5	0
-21784.5	0
-21779.5	0
-21774.5	0
-21769.5	4.689e-8
-21764.5	0
-21759.5	0
-21754.5	0
-21749.5	0
-21744.5	0
-21739.5	0
-21734.5	0
-21729.5	0
-21724.5	0
-21719.5	4.689e-8
-21714.5	0
-21709.5	0
-21704.5	0
-21699.5	0
-21694.5	0
-21689.5	0
-21684.5	0
-21679.5	0
-21674.5	0
-21669.5	0
-21664.5	0
-21659.5	0
-21654.5	9.496e-8
-21649.5	0
-21644.5	0
-21639.5	0
-21634.5	0
-21629.5	0
-21624.5	0
-21619.5	0
-21614.5	0
-21609.5	0
-21604.5	0
-21599.5	0
-21594.5	0
-21589.5	0
-21584.5	0
-21579.5	0
-21574.5	4.689e-8
-21569.5	0
-21564.5	0
-21559.5	0
-21554.5	0
-21549.5	0
-21544.5	0
-21539.5	0
-21534.5	0
-21529.5	0
-21524.5	0
-21519.5	0
-21514.5	0
-21509.5	4.689e-8
-21504.5	0
-21499.5	0
-21494.5	0
-21489.5	0
-21484.5	0
-21479.5	0
-21474.5	0
-21469.5	0
-21464.5	0
-21459.5	0
-21454.5	0
-21449.5	0
-21444.5	0
-21439.5	0
-21434.5	4.689e-8
-21429.5	0
-21424.5	0
-21419.5	0
-21414.5	0
-21409.5	0
-21404.5	0
-21399.5	0
-21394.5	0
-21389.5	0
-21384.5	0
-21379.5	0
-21374.5	0
-21369.5	0
-21364.5	0
-21359.5	0
-21354.5	4.689e-8
-21349.5	0
-21344.5	0
-21339.5	0
-21334.5	0
-21329.5	4.689e-8
-21324.5	0
-21319.5	0
-21314.5	4.689e-8
-21309.5	4.689e-8
-21304.5	0
-21299.5	9.496e-8
-21294.5	0
-21289.5	0
-21284.5	0
-21279.5	0
-21274.5	0
-21269.5	0
-21264.5	0
-21259.5	0
-21254.5	0
-21249.5	0
-21244.5	0
-21239.5	0
-21234.5	0
-21229.5	0
-21224.5	0
-21219.5	0
-21214.5	0
-21209.5	0
-21204.5	0
-21199.5	0
-21194.5	0
-21189.5	0
-21184.5	0
-21179.5	0
-21174.5	0
-21169.5	0
-21164.5	0
-21159.5	0
-21154.5	0
-21149.5	4.689e-8
-21144.5	0
-21139.5	4.689e-8
-21134.5	0
-21129.5	0
-21124.5	0
-21119.5	0
-21114.5	0
-21109.5	0
-21104.5	0
-21099.5	0
-21094.5	0
-21089.5	0
-21084.5	0
-21079.5	0
-21074.5	0
-21069.5	0
-21064.5	0
-21059.5	0
-21054.5	0
-21049.5	0
-21044.5	0
-21039.5	4.689e-8
-21034.5	0
-21029.5	0
-21024.5	4.689e-8
-21019.5	0
-21014.5	0
-21009.5	0
-21004.5	0
-20999.5	0
-20994.5	4.689e-8
-20989.5	0
-20984.5	0
-20979.5	0
-20974.5	0
-20969.5	0
-20964.5	0
-20959.5	0
-20954.5	0
-20949.5	0
-20944.5	0
-20939.5	0
-20934.5	4.689e-8
-20929.5	0
-20924.5	0
-20919.5	0
-20914.5	9.496e-8
-20909.5	0
-20904.5	9.496e-8
-20899.5	0
-20894.5	4.689e-8
-20889.5	0
-20884.5	0
-20879.5	0
-20874.5	0
-20869.5	0
-20864.5	0
-20859.5	0
-20854.5	0
-20849.5	0
-20844.5	0
-20839.5	0
-20834.5	0
-20829.5	4.689e-8
-20824.5	0
-20819.5	0
-20814.5	0
-20809.5	0
-20804.5	0
-20799.5	0
-20794.5	0
-20789.5	0
-20784.5	0
-20779.5	9.496e-8
-20774.5	4.689e-8
-20769.5	0
-20764.5	4.689e-8
-20759.5	0
-20754.5	0
-20749.5	0
-20744.5	0
-20739.5	4.689e-8
-20734.5	0
-20729.5	0
-20724.5	1.4185e-7
-20719.5	0
-20714.5	0
-20709.5	0
-20704.5	4.689e-8
-20699.5	0
-20694.5	0
-20689.5	0
-20684.5	0
-20679.5	0
-20674.5	4.689e-8
-20669.5	0
-20664.5	0
-20659.5	0
-20654.5	0
-20649.5	0
-20644.5	0
-20639.5	4.689e-8
-20634.5	0
-20629.5	0
-20624.5	0
-20619.5	0
-20614.5	4.689e-8
-20609.5	0
-20604.5	0
-20599.5	0
-20594.5	0
-20589.5	0
-20584.5	9.496e-8
-20579.5	0
-20574.5	0
-20569.5	0
-20564.5	0
-20559.5	0
-20554.5	0
-20549.5	4.689e-8
-20544.5	0
-20539.5	0
-20534.5	0
-20529.5	0
-20524.5	1.4185e-7
-20519.5	0
-20514.5	0
-20509.5	0
-20504.5	0
-20499.5	0
-20494.5	0
-20489.5	0
-20484.5	4.689e-8
-20479.5	0
-20474.5	0
-20469.5	0
-20464.5	0
-20459.5	0
-20454.5	0
-20449.5	0
-20444.5	0
-20439.5	0
-20434.5	0
-20429.5	0
-20424.5	0
-20419.5	0
-20414.5	0
-20409.5	0
-20404.5	0
-20399.5	0
-20394.5	0
-20389.5	0
-20384.5	0
-20379.5	0
-20374.5	0
-20369.5	0
-20364.5	0
-20359.5	0
-20354.5	0
-20349.5	0
-20344.5	0
-20339.5	4.689e-8
-20334.5	0
-20329.5	0
-20324.5	0
-20319.5	0
-20314.5	0
-20309.5	0
-20304.5	4.689e-8
-20299.5	0
-20294.5	0
-20289.5	0
-20284.5	0
-20279.5	0
-20274.5	0
-20269.5	0
-20264.5	0
-20259.5	0
-20254.5	0
-20249.5	0
-20244.5	4.689e-8
-20239.5	4.689e-8
-20234.5	4.689e-8
-20229.5	0
-20224.5	0
-20219.5	0
-20214.5	0
-20209.5	0
-20204.5	4.689e-8
-20199.5	0
-20194.5	0
-20189.5	0
-20184.5	0
-20179.5	0
-20174.5	0
-20169.5	0
-20164.5	0
-20159.5	0
-20154.5	0
-20149.5	0
-20144.5	0
-20139.5	0
-20134.5	0
-20129.5	0
-20124.5	0
-20119.5	0
-20114.5	9.496e-8
-20109.5	0
-20104.5	4.689e-8
-20099.5	0
-20094.5	0
-20089.5	0
-20084.5	4.689e-8
-20079.5	0
-20074.5	0
-20069.5	0
-20064.5	0
-20059.5	4.689e-8
-20054.5	4.689e-8
-20049.5	0
-20044.5	0
-20039.5	0
-20034.5	4.689e-8
-20029.5	0
-20024.5	0
-20019.5	0
-20014.5	0
-20009.5	0
-20004.5	0
-19999.5	0
-19994.5	0
-19989.5	0
-19984.5	0
-19979.5	0
-19974.5	4.689e-8
-19969.5	0
-19964.5	0
-19959.5	0
-19954.5	0
-19949.5	0
-19944.5	0
-19939.5	9.496e-8
-19934.5	0
-19929.5	0
-19924.5	0
-19919.5	0
-19914.5	4.689e-8
-19909.5	0
-19904.5	0
-19899.5	0
-19894.5	0
-19889.5	1.8991e-7
-19884.5	0
-19879.5	0
-19874.5	4.689e-8
-19869.5	0
-19864.5	4.689e-8
-19859.5	0
-19854.5	0
-19849.5	9.496e-8
-19844.5	0
-19839.5	0
-19834.5	0
-19829.5	0
-19824.5	4.689e-8
-19819.5	0
-19814.5	0
-19809.5	0
-19804.5	0
-19799.5	9.496e-8
-19794.5	0
-19789.5	0
-19784.5	0
-19779.5	4.689e-8
-19774.5	0
-19769.5	0
-19764.5	0
-19759.5	0
-19754.5	0
-19749.5	0
-19744.5	0
-19739.5	0
-19734.5	0
-19729.5	0
-19724.5	0
-19719.5	4.689e-8
-19714.5	0
-19709.5	0
-19704.5	0
-19699.5	0
-19694.5	4.689e-8
-19689.5	0
-19684.5	0
-19679.5	0
-19674.5	0
-19669.5	0
-19664.5	9.496e-8
-19659.5	0
-19654.5	0
-19649.5	0
-19644.5	9.496e-8
-19639.5	4.689e-8
-19634.5	0
-19629.5	0
-19624.5	4.689e-8
-19619.5	4.689e-8
-19614.5	0
-19609.5	0
-19604.5	4.689e-8
-19599.5	0
-19594.5	0
-19589.5	0
-19584.5	0
-19579.5	0
-19574.5	0
-19569.5	1.4185e-7
-19564.5	0
-19559.5	0
-19554.5	0
-19549.5	0
-19544.5	9.496e-8
-19539.5	4.689e-8
-19534.5	4.689e-8
-19529.5	0
-19524.5	4.689e-8
-19519.5	9.496e-8
-19514.5	0
-19509.5	0
-19504.5	0
-19499.5	4.689e-8
-19494.5	4.689e-8
-19489.5	0
-19484.5	0
-19479.5	0
-19474.5	9.496e-8
-19469.5	0
-19464.5	0
-19459.5	0
-19454.5	0
-19449.5	1.4185e-7
-19444.5	0
-19439.5	9.496e-8
-19434.5	0
-19429.5	4.689e-8
-19424.5	0
-19419.5	0
-19414.5	0
-19409.5	0
-19404.5	0
-19399.5	0
-19394.5	0
-19389.5	0
-19384.5	0
-19379.5	0
-19374.5	0
-19369.5	9.496e-8
-19364.5	4.689e-8
-19359.5	0
-19354.5	3.318e-7
-19349.5	0
-19344.5	4.689e-8
-19339.5	1.4185e-7
-19334.5	0
-19329.5	4.689e-8
-19324.5	4.689e-8
-19319.5	0
-19314.5	0
-19309.5	0
-19304.5	0
-19299.5	0
-19294.5	0
-19289.5	0
-19284.5	0
-19279.5	0
-19274.5	0
-19269.5	0
-19264.5	0
-19259.5	0
-19254.5	0
-19249.5	0
-19244.5	0
-19239.5	0
-19234.5	0
-19229.5	4.689e-8
-19224.5	0
-19219.5	0
-19214.5	9.496e-8
-19209.5	4.689e-8
-19204.5	0
-19199.5	0
-19194.5	0
-19189.5	0
-19184.5	1.4185e-7
-19179.5	0
-19174.5	0
-19169.5	0
-19164.5	0
-19159.5	4.689e-8
-19154.5	1.4185e-7
-19149.5	0
-19144.5	0
-19139.5	0
-19134.5	0
-19129.5	0
-19124.5	4.689e-8
-19119.5	9.496e-8
-19114.5	0
-19109.5	0
-19104.5	0
-19099.5	0
-19094.5	0
-19089.5	0
-19084.5	1.4185e-7
-19079.5	0
-19074.5	0
-19069.5	0
-19064.5	0
-19059.5	0
-19054.5	0
-19049.5	0
-19044.5	0
-19039.5	0
-19034.5	0
-19029.5	0
-19024.5	0
-19019.5	0
-19014.5	0
-19009.5	0
-19004.5	4.689e-8
-18999.5	0
-18994.5	0
-18989.5	9.496e-8
-18984.5	0
-18979.5	0
-18974.5	4.689e-8
-18969.5	0
-18964.5	0
-18959.5	0
-18954.5	0
-18949.5	9.496e-8
-18944.5	4.689e-8
-18939.5	0
-18934.5	4.689e-8
-18929.5	0
-18924.5	0
-18919.5	0
-18914.5	0
-18909.5	0
-18904.5	0
-18899.5	0
-18894.5	4.689e-8
-18889.5	0
-18884.5	0
-18879.5	0
-18874.5	0
-18869.5	0
-18864.5	0
-18859.5	0
-18854.5	9.496e-8
-18849.5	0
-18844.5	0
-18839.5	9.496e-8
-18834.5	0
-18829.5	0
-18824.5	0
-18819.5	0
-18814.5	0
-18809.5	0
-18804.5	0
-18799.5	4.689e-8
-18794.5	4.689e-8
-18789.5	0
-18784.5	0
-18779.5	0
-18774.5	0
-18769.5	0
-18764.5	0
-18759.5	0
-18754.5	0
-18749.5	0
-18744.5	9.496e-8
-18739.5	0
-18734.5	4.689e-8
-18729.5	0
-18724.5	0
-18719.5	2.368e-7
-18714.5	1.8991e-7
-18709.5	9.496e-8
-18704.5	0
-18699.5	0
-18694.5	4.689e-8
-18689.5	9.496e-8
-18684.5	0
-18679.5	1.4185e-7
-18674.5	0
-18669.5	0
-18664.5	9.496e-8
-18659.5	9.496e-8
-18654.5	0
-18649.5	9.496e-8
-18644.5	0
-18639.5	9.496e-8
-18634.5	4.689e-8
-18629.5	0
-18624.5	0
-18619.5	1.4185e-7
-18614.5	4.689e-8
-18609.5	0
-18604.5	4.689e-8
-18599.5	0
-18594.5	0
-18589.5	0
-18584.5	0
-18579.5	0
-18574.5	4.689e-8
-18569.5	4.689e-8
-18564.5	0
-18559.5	0
-18554.5	9.496e-8
-18549.5	4.689e-8
-18544.5	0
-18539.5	9.496e-8
-18534.5	4.689e-8
-18529.5	4.689e-8
-18524.5	4.689e-8
-18519.5	4.689e-8
-18514.5	0
-18509.5	4.689e-8
-18504.5	0
-18499.5	0
-18494.5	0
-18489.5	9.496e-8
-18484.5	9.496e-8
-18479.5	1.4185e-7
-18474.5	0
-18469.5	4.689e-8
-18464.5	1.4185e-7
-18459.5	0
-18454.5	0
-18449.5	9.496e-8
-18444.5	9.496e-8
-18439.5	0
-18434.5	0
-18429.5	4.689e-8
-18424.5	9.496e-8
-18419.5	0
-18414.5	1.4185e-7
-18409.5	0
-18404.5	4.689e-8
-18399.5	4.689e-8
-18394.5	0
-18389.5	0
-18384.5	0
-18379.5	0
-18374.5	0
-18369.5	0
-18364.5	0
-18359.5	4.689e-8
-18354.5	0
-18349.5	0
-18344.5	0
-18339.5	9.496e-8
-18334.5	4.689e-8
-18329.5	2.837e-7
-18324.5	4.689e-8
-18319.5	0
-18314.5	0
-18309.5	0
-18304.5	0
-18299.5	1.4185e-7
-18294.5	4.689e-8
-18289.5	9.496e-8
-18284.5	9.496e-8
-18279.5	4.689e-8
-18274.5	0
-18269.5	0
-18264.5	4.689e-8
-18259.5	0
-18254.5	0
-18249.5	1.8991e-7
-18244.5	0
-18239.5	0
-18234.5	0
-18229.5	9.496e-8
-18224.5	0
-18219.5	9.496e-8
-18214.5	4.689e-8
-18209.5	4.689e-8
-18204.5	0
-18199.5	0
-18194.5	0
-18189.5	0
-18184.5	0
-18179.5	4.689e-8
-18174.5	4.689e-8
-18169.5	0
-18164.5	1.8991e-7
-18159.5	9.496e-8
-18154.5	0
-18149.5	0
-18144.5	0
-18139.5	2.368e-7
-18134.5	2.368e-7
-18129.5	0
-18124.5	4.689e-8
-18119.5	4.689e-8
-18114.5	9.496e-8
-18109.5	0
-18104.5	0
-18099.5	9.496e-8
-18094.5	0
-18089.5	1.4185e-7
-18084.5	1.4185e-7
-18079.5	0
-18074.5	2.368e-7
-18069.5	0
-18064.5	2.837e-7
-18059.5	0
-18054.5	9.496e-8
-18049.5	0
-18044.5	4.689e-8
-18039.5	0
-18034.5	1.4185e-7
-18029.5	0
-18024.5	9.496e-8
-18019.5	0
-18014.5	4.689e-8
-18009.5	4.689e-8
-18004.5	1.4185e-7
-17999.5	0
-17994.5	9.496e-8
-17989.5	0
-17984.5	0
-17979.5	9.496e-8
-17974.5	4.689e-8
-17969.5	9.496e-8
-17964.5	4.689e-8
-17959.5	0
-17954.5	4.736e-7
-17949.5	0
-17944.5	4.689e-8
-17939.5	4.689e-8
-17934.5	4.689e-8
-17929.5	9.496e-8
-17924.5	0
-17919.5	0
-17914.5	1.8991e-7
-17909.5	4.689e-8
-17904.5	4.689e-8
-17899.5	0
-17894.5	0
-17889.5	0
-17884.5	1.4185e-7
-17879.5	4.689e-8
-17874.5	0
-17869.5	4.689e-8
-17864.5	0
-17859.5	0
-17854.5	9.496e-8
-17849.5	0
-17844.5	2.368e-7
-17839.5	4.689e-8
-17834.5	2.368e-7
-17829.5	1.4185e-7
-17824.5	9.496e-8
-17819.5	0
-17814.5	9.496e-8
-17809.5	0
-17804.5	0
-17799.5	4.689e-8
-17794.5	0
-17789.5	1.4185e-7
-17784.5	1.4185e-7
-17779.5	0
-17774.5	4.689e-8
-17769.5	3.318e-7
-17764.5	0
-17759.5	0
-17754.5	4.689e-8
-17749.5	4.689e-8
-17744.5	4.689e-8
-17739.5	0
-17734.5	1.8991e-7
-17729.5	1.4185e-7
-17724.5	1.8991e-7
-17719.5	9.496e-8
-17714.5	4.689e-8
-17709.5	9.496e-8
-17704.5	1.4185e-7
-17699.5	9.496e-8
-17694.5	4.689e-8
-17689.5	0
-17684.5	4.689e-8
-17679.5	4.689e-8
-17674.5	0
-17669.5	4.689e-8
-17664.5	1.4185e-7
-17659.5	0
-17654.5	0
-17649.5	1.4185e-7
-17644.5	1.4185e-7
-17639.5	1.4185e-7
-17634.5	9.496e-8
-17629.5	1.8991e-7
-17624.5	0
-17619.5	4.689e-8
-17614.5	1.4185e-7
-17609.5	0
-17604.5	0
-17599.5	0
-17594.5	0
-17589.5	0
-17584.5	0
-17579.5	9.496e-8
-17574.5	2.837e-7
-17569.5	2.837e-7
-17564.5	0
-17559.5	4.689e-8
-17554.5	9.496e-8
-17549.5	4.689e-8
-17544.5	9.496e-8
-17539.5	3.787e-7
-17534.5	4.689e-8
-17529.5	0
-17524.5	0
-17519.5	4.689e-8
-17514.5	0
-17509.5	4.267e-7
-17504.5	9.496e-8
-17499.5	1.8991e-7
-17494.5	1.4185e-7
-17489.5	4.689e-8
-17484.5	1.4185e-7
-17479.5	4.689e-8
-17474.5	2.837e-7
-17469.5	4.689e-8
-17464.5	0
-17459.5	1.4185e-7
-17454.5	0
-17449.5	4.689e-8
-17444.5	9.496e-8
-17439.5	0
-17434.5	0
-17429.5	0
-17424.5	9.496e-8
-17419.5	4.689e-8
-17414.5	1.4185e-7
-17409.5	0
-17404.5	0
-17399.5	1.4185e-7
-17394.5	1.8991e-7
-17389.5	1.4185e-7
-17384.5	6.155e-7
-17379.5	0
-17374.5	4.689e-8
-17369.5	0
-17364.5	9.496e-8
-17359.5	0
-17354.5	2.837e-7
-17349.5	1.8991e-7
-17344.5	0
-17339.5	1.8991e-7
-17334.5	1.4185e-7
-17329.5	3.318e-7
-17324.5	4.689e-8
-17319.5	3.787e-7
-17314.5	4.689e-8
-17309.5	0
-17304.5	0
-17299.5	1.8991e-7
-17294.5	0
-17289.5	4.689e-8
-17284.5	0
-17279.5	0
-17274.5	4.689e-8
-17269.5	4.689e-8
-17264.5	2.368e-7
-17259.5	2.368e-7
-17254.5	0
-17249.5	3.318e-7
-17244.5	1.4185e-7
-17239.5	0
-17234.5	0
-17229.5	0
-17224.5	0
-17219.5	1.4185e-7
-17214.5	0
-17209.5	0
-17204.5	0
-17199.5	1.4185e-7
-17194.5	2.837e-7
-17189.5	4.689e-8
-17184.5	4.689e-8
-17179.5	1.4185e-7
-17174.5	0
-17169.5	1.8991e-7
-17164.5	0
-17159.5	1.4185e-7
-17154.5	4.689e-8
-17149.5	1.4185e-7
-17144.5	9.496e-8
-17139.5	3.787e-7
-17134.5	0
-17129.5	9.496e-8
-17124.5	4.736e-7
-17119.5	0
-17114.5	9.496e-8
-17109.5	0
-17104.5	0
-17099.5	2.368e-7
-17094.5	9.496e-8
-17089.5	9.496e-8
-17084.5	3.318e-7
-17079.5	1.8991e-7
-17074.5	4.689e-8
-17069.5	0
-17064.5	1.4185e-7
-17059.5	4.689e-8
-17054.5	9.496e-8
-17049.5	9.496e-8
-17044.5	0
-17039.5	4.267e-7
-17034.5	1.4185e-7
-17029.5	1.8991e-7
-17024.5	0
-17019.5	1.4185e-7
-17014.5	9.496e-8
-17009.5	2.837e-7
-17004.5	4.689e-8
-16999.5	0
-16994.5	1.4185e-7
-16989.5	1.4185e-7
-16984.5	2.368e-7
-16979.5	3.318e-7
-16974.5	2.368e-7
-16969.5	4.736e-7
-16964.5	1.8991e-7
-16959.5	4.689e-8
-16954.5	1.8991e-7
-16949.5	1.8991e-7
-16944.5	9.496e-8
-16939.5	4.689e-8
-16934.5	0
-16929.5	4.689e-8
-16924.5	1.8991e-7
-16919.5	3.787e-7
-16914.5	1.8991e-7
-16909.5	4.689e-8
-16904.5	9.496e-8
-16899.5	4.689e-8
-16894.5	9.496e-8
-16889.5	2.368e-7
-16884.5	4.689e-8
-16879.5	0
-16874.5	1.8991e-7
-16869.5	0
-16864.5	2.368e-7
-16859.5	0
-16854.5	1.4185e-7
-16849.5	1.4185e-7
-16844.5	1.4185e-7
-16839.5	4.689e-8
-16834.5	9.496e-8
-16829.5	6.623e-7
-16824.5	3.787e-7
-16819.5	2.837e-7
-16814.5	5.686e-7
-16809.5	9.496e-8
-16804.5	4.736e-7
-16799.5	4.689e-8
-16794.5	2.837e-7
-16789.5	2.368e-7
-16784.5	9.496e-8
-16779.5	0
-16774.5	4.689e-8
-16769.5	2.837e-7
-16764.5	0
-16759.5	4.689e-8
-16754.5	0
-16749.5	9.496e-8
-16744.5	1.8991e-7
-16739.5	1.8991e-7
-16734.5	4.689e-8
-16729.5	1.4185e-7
-16724.5	1.8991e-7
-16719.5	1.4185e-7
-16714.5	3.787e-7
-16709.5	4.267e-7
-16704.5	1.4185e-7
-16699.5	5.205e-7
-16694.5	9.496e-8
-16689.5	3.318e-7
-16684.5	0
-16679.5	3.318e-7
-16674.5	1.4185e-7
-16669.5	1.4185e-7
-16664.5	5.686e-7
-16659.5	1.4185e-7
-16654.5	1.4185e-7
-16649.5	4.689e-8
-16644.5	4.689e-8
-16639.5	1.8991e-7
-16634.5	1.4185e-7
-16629.5	1.4185e-7
-16624.5	0
-16619.5	9.496e-8
-16614.5	3.318e-7
-16609.5	3.318e-7
-16604.5	1.4185e-7
-16599.5	4.267e-7
-16594.5	1.4185e-7
-16589.5	9.496e-8
-16584.5	1.4185e-7
-16579.5	0
-16574.5	4.267e-7
-16569.5	1.8991e-7
-16564.5	3.787e-7
-16559.5	2.368e-7
-16554.5	2.837e-7
-16549.5	2.837e-7
-16544.5	5.205e-7
-16539.5	7.573e-7
-16534.5	2.837e-7
-16529.5	3.787e-7
-16524.5	5.205e-7
-16519.5	3.318e-7
-16514.5	1.4185e-7
-16509.5	1.8991e-7
-16504.5	3.787e-7
-16499.5	1.4185e-7
-16494.5	2.837e-7
-16489.5	9.496e-8
-16484.5	9.496e-8
-16479.5	1.8991e-7
-16474.5	1.4185e-7
-16469.5	3.787e-7
-16464.5	1.4185e-7
-16459.5	2.837e-7
-16454.5	1.4185e-7
-16449.5	9.496e-8
-16444.5	1.4185e-7
-16439.5	1.4185e-7
-16434.5	4.689e-8
-16429.5	9.496e-8
-16424.5	3.787e-7
-16419.5	4.689e-8
-16414.5	0
-16409.5	3.318e-7
-16404.5	4.689e-8
-16399.5	5.205e-7
-16394.5	0.0000010891
-16389.5	4.736e-7
-16384.5	4.689e-8
-16379.5	3.318e-7
-16374.5	0
-16369.5	4.267e-7
-16364.5	6.155e-7
-16359.5	6.623e-7
-16354.5	1.8991e-7
-16349.5	1.8991e-7
-16344.5	4.689e-8
-16339.5	1.4185e-7
-16334.5	3.787e-7
-16329.5	3.787e-7
-16324.5	6.155e-7
-16319.5	0
-16314.5	2.368e-7
-16309.5	3.318e-7
-16304.5	3.318e-7
-16299.5	4.689e-8
-16294.5	1.8991e-7
-16289.5	1.4185e-7
-16284.5	3.318e-7
-16279.5	2.368e-7
-16274.5	4.689e-8
-16269.5	4.736e-7
-16264.5	5.205e-7
-16259.5	2.837e-7
-16254.5	2.837e-7
-16249.5	3.318e-7
-16244.5	2.368e-7
-16239.5	6.623e-7
-16234.5	1.8991e-7
-16229.5	0
-16224.5	5.205e-7
-16219.5	8.054e-7
-16214.5	5.205e-7
-16209.5	4.267e-7
-16204.5	5.205e-7
-16199.5	1.4185e-7
-16194.5	3.318e-7
-16189.5	1.4185e-7
-16184.5	4.736e-7
-16179.5	1.4185e-7
-16174.5	5.205e-7
-16169.5	8.054e-7
-16164.5	1.8991e-7
-16159.5	2.837e-7
-16154.5	9.496e-8
-16149.5	5.205e-7
-16144.5	1.4185e-7
-16139.5	2.837e-7
-16134.5	2.368e-7
-16129.5	6.623e-7
-16124.5	9.496e-8
-16119.5	5.205e-7
-16114.5	4.689e-8
-16109.5	2.837e-7
-16104.5	1.4185e-7
-16099.5	9.496e-8
-16094.5	8.992e-7
-16089.5	5.205e-7
-16084.5	2.837e-7
-16079.5	3.318e-7
-16074.5	4.689e-8
-16069.5	3.787e-7
-16064.5	5.205e-7
-16059.5	4.689e-8
-16054.5	7.104e-7
-16049.5	1.4185e-7
-16044.5	3.787e-7
-16039.5	3.787e-7
-16034.5	4.736e-7
-16029.5	4.736e-7
-16024.5	3.318e-7
-16019.5	8.054e-7
-16014.5	5.686e-7
-16009.5	6.155e-7
-16004.5	8.054e-7
-15999.5	8.054e-7
-15994.5	8.054e-7
-15989.5	8.523e-7
-15984.5	5.205e-7
-15979.5	2.368e-7
-15974.5	3.318e-7
-15969.5	3.318e-7
-15964.5	5.686e-7
-15959.5	3.787e-7
-15954.5	4.736e-7
-15949.5	4.267e-7
-15944.5	3.318e-7
-15939.5	5.686e-7
-15934.5	6.623e-7
-15929.5	4.689e-8
-15924.5	9.472e-7
-15919.5	9.941e-7
-15914.5	3.787e-7
-15909.5	4.736e-7
-15904.5	0.0000010422
-15899.5	2.837e-7
-15894.5	3.787e-7
-15889.5	7.573e-7
-15884.5	0.0000010891
-15879.5	5.205e-7
-15874.5	3.787e-7
-15869.5	8.054e-7
-15864.5	8.992e-7
-15859.5	1.8991e-7
-15854.5	4.736e-7
-15849.5	1.4185e-7
-15844.5	1.4185e-7
-15839.5	5.686e-7
-15834.5	1.4185e-7
-15829.5	1.4185e-7
-15824.5	0.000001136
-15819.5	6.155e-7
-15814.5	3.787e-7
-15809.5	0.000001184
-15804.5	8.992e-7
-15799.5	9.941e-7
-15794.5	4.736e-7
-15789.5	2.837e-7
-15784.5	6.155e-7
-15779.5	4.267e-7
-15774.5	6.155e-7
-15769.5	5.205e-7
-15764.5	5.205e-7
-15759.5	3.787e-7
-15754.5	2.837e-7
-15749.5	7.573e-7
-15744.5	0.000001279
-15739.5	8.523e-7
-15734.5	5.686e-7
-15729.5	5.205e-7
-15724.5	7.573e-7
-15719.5	7.573e-7
-15714.5	0.000001184
-15709.5	6.155e-7
-15704.5	5.205e-7
-15699.5	6.155e-7
-15694.5	7.104e-7
-15689.5	9.472e-7
-15684.5	0.0000013728
-15679.5	3.318e-7
-15674.5	3.318e-7
-15669.5	3.787e-7
-15664.5	0.000001184
-15659.5	3.787e-7
-15654.5	9.472e-7
-15649.5	0.0000013259
-15644.5	0.0000018944
-15639.5	2.837e-7
-15634.5	3.787e-7
-15629.5	4.267e-7
-15624.5	1.8991e-7
-15619.5	6.623e-7
-15614.5	6.155e-7
-15609.5	0.0000010422
-15604.5	6.155e-7
-15599.5	8.992e-7
-15594.5	0.0000014677
-15589.5	4.736e-7
-15584.5	0.000001136
-15579.5	1.8991e-7
-15574.5	9.941e-7
-15569.5	0.0000016576
-15564.5	6.623e-7
-15559.5	8.054e-7
-15554.5	5.686e-7
-15549.5	0.000001184
-15544.5	1.8991e-7
-15539.5	0.0000020363
-15534.5	8.992e-7
-15529.5	7.573e-7
-15524.5	3.318e-7
-15519.5	9.941e-7
-15514.5	1.4185e-7
-15509.5	7.573e-7
-15504.5	0.0000026986
-15499.5	9.472e-7
-15494.5	0.000001136
-15489.5	8.523e-7
-15484.5	7.104e-7
-15479.5	7.573e-7
-15474.5	0.0000010891
-15469.5	0.0000010422
-15464.5	4.267e-7
-15459.5	5.205e-7
-15454.5	6.623e-7
-15449.5	8.992e-7
-15444.5	0.0000010891
-15439.5	0.0000010422
-15434.5	8.992e-7
-15429.5	5.686e-7
-15424.5	6.623e-7
-15419.5	0.000002225
-15414.5	0.0000019882
-15409.5	8.054e-7
-15404.5	0.0000017045
-15399.5	0.0000012309
-15394.5	6.623e-7
-15389.5	0.0000015146
-15384.5	0.000001184
-15379.5	0.0000010891
-15374.5	5.205e-7
-15369.5	0.0000017514
-15364.5	0.0000021312
-15359.5	0.0000013728
-15354.5	9.941e-7
-15349.5	9.941e-7
-15344.5	0.000001184
-15339.5	4.267e-7
-15334.5	7.573e-7
-15329.5	0.0000016096
-15324.5	0.0000019413
-15319.5	0.0000010891
-15314.5	0.0000017045
-15309.5	9.472e-7
-15304.5	0.0000020363
-15299.5	0.0000013259
-15294.5	9.941e-7
-15289.5	0.0000017514
-15284.5	0.0000025099
-15279.5	0.000003551
-15274.5	0.0000022731
-15269.5	0.0000020363
-15264.5	0.0000014208
-15259.5	0.000001184
-15254.5	4.267e-7
-15249.5	0.0000021312
-15244.5	9.472e-7
-15239.5	0.0000018464
-15234.5	0.0000025568
-15229.5	0.0000016096
-15224.5	0.0000010891
-15219.5	0.000001279
-15214.5	5.686e-7
-15209.5	0.0000018464
-15204.5	0.0000014208
-15199.5	0.0000020832
-15194.5	0.0000010422
-15189.5	0.0000020363
-15184.5	0.0000019882
-15179.5	0.0000017045
-15174.5	0.000001279
-15169.5	0.0000013259
-15164.5	0.0000023669
-15159.5	9.472e-7
-15154.5	0.0000014208
-15149.5	9.472e-7
-15144.5	0.0000025568
-15139.5	0.0000022731
-15134.5	0.000006156
-15129.5	0.000001136
-15124.5	0.0000016576
-15119.5	0.00000232
-15114.5	0.0000012309
-15109.5	0.0000017514
-15104.5	0.000001279
-15099.5	0.0000031254
-15094.5	0.0000017045
-15089.5	0.0000025568
-15084.5	0.0000020832
-15079.5	0.0000019882
-15074.5	0.000003409
-15069.5	0.0000024149
-15064.5	0.0000022731
-15059.5	0.0000016576
-15054.5	0.000001279
-15049.5	0.000003267
-15044.5	0.00000232
-15039.5	0.0000031254
-15034.5	0.0000018464
-15029.5	0.0000025099
-15024.5	0.0000024618
-15019.5	0.0000029354
-15014.5	0.000004119
-15009.5	0.000003599
-15004.5	0.0000014677
-14999.5	0.0000025568
-14994.5	0.0000022731
-14989.5	0.0000016096
-14984.5	0.000004071
-14979.5	0.0000024149
-14974.5	0.0000021312
-14969.5	0.000003599
-14964.5	0.0000026986
-14959.5	0.0000016096
-14954.5	0.0000016096
-14949.5	0.0000026517
-14944.5	0.0000014208
-14939.5	0.0000016096
-14934.5	0.000004166
-14929.5	0.0000015627
-14924.5	0.0000010891
-14919.5	0.0000024618
-14914.5	8.992e-7
-14909.5	0.0000024618
-14904.5	0.0000017045
-14899.5	0.0000020363
-14894.5	0.0000027467
-14889.5	0.000003219
-14884.5	0.0000016576
-14879.5	0.000003314
-14874.5	0.0000029835
-14869.5	0.0000019413
-14864.5	0.0000023669
-14859.5	0.000002225
-14854.5	0.000003504
-14849.5	0.0000020363
-14844.5	0.0000029835
-14839.5	0.0000020363
-14834.5	0.0000014677
-14829.5	0.0000029835
-14824.5	0.000004214
-14819.5	0.0000026517
-14814.5	0.0000023669
-14809.5	0.000003362
-14804.5	0.0000028885
-14799.5	0.0000020363
-14794.5	0.000004119
-14789.5	0.000002225
-14784.5	0.000004119
-14779.5	0.0000017045
-14774.5	0.000003219
-14769.5	0.0000028885
-14764.5	0.000003693
-14759.5	0.000003693
-14754.5	0.000005209
-14749.5	0.000003978
-14744.5	0.00000393
-14739.5	0.0000028405
-14734.5	0.0000025568
-14729.5	0.000003172
-14724.5	0.0000029835
-14719.5	0.0000028885
-14714.5	0.0000021781
-14709.5	0.00000393
-14704.5	0.0000023669
-14699.5	0.000004593
-14694.5	0.000004071
-14689.5	0.000003599
-14684.5	0.000002225
-14679.5	0.0000025568
-14674.5	0.000003836
-14669.5	0.00000464
-14664.5	0.0000027467
-14659.5	0.000004071
-14654.5	0.0000026037
-14649.5	0.000005209
-14644.5	0.000003741
-14639.5	0.000004261
-14634.5	0.00000554
-14629.5	0.000003883
-14624.5	0.000003362
-14619.5	0.000003883
-14614.5	0.0000026517
-14609.5	0.0000021312
-14604.5	0.000005919
-14599.5	0.000003504
-14594.5	0.000005824
-14589.5	0.0000025099
-14584.5	0.0000026517
-14579.5	0.000003456
-14574.5	0.000006013
-14569.5	0.00000393
-14564.5	0.000003599
-14559.5	0.000006581
-14554.5	0.000004403
-14549.5	0.000005634
-14544.5	0.000005397
-14539.5	0.000005019
-14534.5	0.000004025
-14529.5	0.000004356
-14524.5	0.000003172
-14519.5	0.000004119
-14514.5	0.000004498
-14509.5	0.000005824
-14504.5	0.000005966
-14499.5	0.00000393
-14494.5	0.0000027467
-14489.5	0.000004972
-14484.5	0.000005777
-14479.5	0.000007434
-14474.5	0.0000026986
-14469.5	0.000004214
-14464.5	0.000006108
-14459.5	0.000004403
-14454.5	0.000003693
-14449.5	0.000005209
-14444.5	0.000003883
-14439.5	0.0000030773
-14434.5	0.000006013
-14429.5	0.000003551
-14424.5	0.00000483
-14419.5	0.0000029835
-14414.5	0.000008523
-14409.5	0.000007482
-14404.5	0.000004972
-14399.5	0.000006156
-14394.5	0.000005397
-14389.5	0.000004972
[truncated: 642 more rows]
