# Supplementary material for: Climate influence on the early human occupation of South America during the late Pleistocene
Source: Nat Commun. 2025 Mar 21;16:2780. doi: 10.1038/s41467-025-58134-5 (PMC11928665; doi:10.1038/s41467-025-58134-5)
Supplement: Supplementary file 10 — Source data [file 41467_2025_58134_MOESM10_ESM.zip › Source Data file/Teq_tech_S.prior]

-22209.5	0
-22204.5	0
-22199.5	0.000014323
-22194.5	0.000021614
-22189.5	0.000019687
-22184.5	0.000017812
-22179.5	0.000018072
-22174.5	0.000017239
-22169.5	0.000018437
-22164.5	0.000017344
-22159.5	0.000016927
-22154.5	0.000016927
-22149.5	0.000015364
-22144.5	0.000016198
-22139.5	0.000015104
-22134.5	0.000018124
-22129.5	0.000013541
-22124.5	0.00001302
-22119.5	0.000015417
-22114.5	0.000015468
-22109.5	0.000013124
-22104.5	0.000015728
-22099.5	0.000013593
-22094.5	0.000014739
-22089.5	0.000013749
-22084.5	0.000014895
-22079.5	0.000013646
-22074.5	0.000013229
-22069.5	0.000014531
-22064.5	0.000012031
-22059.5	0.000011927
-22054.5	0.000014011
-22049.5	0.000013021
-22044.5	0.0000125
-22039.5	0.000013698
-22034.5	0.000013385
-22029.5	0.00001177
-22024.5	0.000013906
-22019.5	0.000011458
-22014.5	0.000012343
-22009.5	0.000013437
-22004.5	0.000012292
-21999.5	0.000012396
-21994.5	0.000011927
-21989.5	0.000012812
-21984.5	0.000013177
-21979.5	0.000012083
-21974.5	0.000013854
-21969.5	0.000013021
-21964.5	0.000013176
-21959.5	0.000013541
-21954.5	0.000012916
-21949.5	0.000012812
-21944.5	0.000010886
-21939.5	0.000013749
-21934.5	0.000011406
-21929.5	0.000014375
-21924.5	0.000011458
-21919.5	0.000013438
-21914.5	0.000013437
-21909.5	0.000014219
-21904.5	0.000010416
-21899.5	0.000010885
-21894.5	0.000011667
-21889.5	0.000012968
-21884.5	0.000012031
-21879.5	0.000011614
-21874.5	0.00001125
-21869.5	0.000010781
-21864.5	0.000011979
-21859.5	0.000012031
-21854.5	0.000012083
-21849.5	0.000010833
-21844.5	0.00001151
-21839.5	0.000010937
-21834.5	0.000013021
-21829.5	0.000010572
-21824.5	0.000009375
-21819.5	0.000012552
-21814.5	0.000012708
-21809.5	0.000015312
-21804.5	0.000012135
-21799.5	0.00001125
-21794.5	0.000012343
-21789.5	0.00001125
-21784.5	0.00001151
-21779.5	0.000011719
-21774.5	0.00001125
-21769.5	0.000010885
-21764.5	0.000010469
-21759.5	0.000010989
-21754.5	0.000010625
-21749.5	0.000012083
-21744.5	0.000012292
-21739.5	0.000012187
-21734.5	0.000009896
-21729.5	0.000010937
-21724.5	0.00001026
-21719.5	0.000011041
-21714.5	0.000011458
-21709.5	0.000012708
-21704.5	0.000010625
-21699.5	0.000010521
-21694.5	0.000011927
-21689.5	0.000009323
-21684.5	0.000010364
-21679.5	0.000009323
-21674.5	0.000009375
-21669.5	0.000009948
-21664.5	0.000010052
-21659.5	0.000012135
-21654.5	0.000010521
-21649.5	0.000011145
-21644.5	0.000009479
-21639.5	0.000011562
-21634.5	0.00001125
-21629.5	0.000011145
-21624.5	0.000010937
-21619.5	0.000009479
-21614.5	0.000009166
-21609.5	0.000010729
-21604.5	0.000008698
-21599.5	0.000011562
-21594.5	0.000010833
-21589.5	0.000012292
-21584.5	0.000010313
-21579.5	0.000010052
-21574.5	0.000010208
-21569.5	0.00001125
-21564.5	0.000012031
-21559.5	0.000009531
-21554.5	0.000010677
-21549.5	0.000009843
-21544.5	0.000011875
-21539.5	0.000009948
-21534.5	0.000011354
-21529.5	0.000009948
-21524.5	0.000009218
-21519.5	0.000010729
-21514.5	0.000011667
-21509.5	0.000010469
-21504.5	0.000009635
-21499.5	0.000010937
-21494.5	0.000010521
-21489.5	0.000010313
-21484.5	0.000012135
-21479.5	0.000011094
-21474.5	0.000009583
-21469.5	0.00001
-21464.5	0.00000875
-21459.5	0.000011614
-21454.5	0.000010625
-21449.5	0.000008698
-21444.5	0.00000974
-21439.5	0.000010104
-21434.5	0.000008385
-21429.5	0.000010989
-21424.5	0.000009062
-21419.5	0.000010729
-21414.5	0.000011094
-21409.5	0.000010416
-21404.5	0.000010156
-21399.5	0.000009323
-21394.5	0.000010729
-21389.5	0.00001
-21384.5	0.00000974
-21379.5	0.000010677
-21374.5	0.000009948
-21369.5	0.000010625
-21364.5	0.000009688
-21359.5	0.000009999
-21354.5	0.000009427
-21349.5	0.000010156
-21344.5	0.000010989
-21339.5	0.000009948
-21334.5	0.000011302
-21329.5	0.000010781
-21324.5	0.000010104
-21319.5	0.00001026
-21314.5	0.000010104
-21309.5	0.000010781
-21304.5	0.000009062
-21299.5	0.000010313
-21294.5	0.000009271
-21289.5	0.000008958
-21284.5	0.000010625
-21279.5	0.000009844
-21274.5	0.000009531
-21269.5	0.000009427
-21264.5	0.000008802
-21259.5	0.000009323
-21254.5	0.00000974
-21249.5	0.000010625
-21244.5	0.000009948
-21239.5	0.000009635
-21234.5	0.000010312
-21229.5	0.000010104
-21224.5	0.000010729
-21219.5	0.000009844
-21214.5	0.000010156
-21209.5	0.000009896
-21204.5	0.000009479
-21199.5	0.000008958
-21194.5	0.000010625
-21189.5	0.00001177
-21184.5	0.000010625
-21179.5	0.000010572
-21174.5	0.000010729
-21169.5	0.000009896
-21164.5	0.000009218
-21159.5	0.000009999
-21154.5	0.000011197
-21149.5	0.000010469
-21144.5	0.00001026
-21139.5	0.000009635
-21134.5	0.000010052
-21129.5	0.000009375
-21124.5	0.000008854
-21119.5	0.000010729
-21114.5	0.000009531
-21109.5	0.000009843
-21104.5	0.00001
-21099.5	0.000010156
-21094.5	0.000009791
-21089.5	0.000009999
-21084.5	0.000009687
-21079.5	0.00001026
-21074.5	0.00001125
-21069.5	0.000010364
-21064.5	0.000008958
-21059.5	0.000009375
-21054.5	0.000009166
-21049.5	0.000010521
-21044.5	0.000010833
-21039.5	0.000008073
-21034.5	0.00001026
-21029.5	0.00001125
-21024.5	0.00000875
-21019.5	0.000009896
-21014.5	0.000009688
-21009.5	0.00000802
-21004.5	0.000008802
-20999.5	0.000010364
-20994.5	0.000008958
-20989.5	0.000010833
-20984.5	0.000009635
-20979.5	0.000010364
-20974.5	0.000008385
-20969.5	0.000009219
-20964.5	0.000010781
-20959.5	0.000009791
-20954.5	0.000009635
-20949.5	0.000009583
-20944.5	0.000009479
-20939.5	0.000009115
-20934.5	0.000009427
-20929.5	0.000009166
-20924.5	0.000010937
-20919.5	0.000009531
-20914.5	0.000009375
-20909.5	0.000010521
-20904.5	0.000009635
-20899.5	0.000010104
-20894.5	0.000010313
-20889.5	0.000009583
-20884.5	0.000010416
-20879.5	0.00001026
-20874.5	0.000011458
-20869.5	0.000009635
-20864.5	0.000008958
-20859.5	0.000010208
-20854.5	0.000009635
-20849.5	0.000009531
-20844.5	0.00001
-20839.5	0.000008593
-20834.5	0.000010052
-20829.5	0.000010416
-20824.5	0.000008958
-20819.5	0.000009583
-20814.5	0.000009999
-20809.5	0.000009791
-20804.5	0.00000974
-20799.5	0.000009531
-20794.5	0.000009427
-20789.5	0.000009323
-20784.5	0.000009531
-20779.5	0.000008906
-20774.5	0.000010156
-20769.5	0.000008437
-20764.5	0.000010677
-20759.5	0.00000875
-20754.5	0.000010208
-20749.5	0.000009375
-20744.5	0.000009687
-20739.5	0.000009791
-20734.5	0.000010833
-20729.5	0.000008854
-20724.5	0.000009062
-20719.5	0.00000849
-20714.5	0.000008698
-20709.5	0.000009427
-20704.5	0.000009999
-20699.5	0.000008698
-20694.5	0.000009583
-20689.5	0.000008437
-20684.5	0.000008281
-20679.5	0.000008593
-20674.5	0.000008437
-20669.5	0.00000901
-20664.5	0.000009375
-20659.5	0.000007969
-20654.5	0.000009635
-20649.5	0.000010625
-20644.5	0.000009218
-20639.5	0.000009687
-20634.5	0.000009218
-20629.5	0.000009791
-20624.5	0.000009948
-20619.5	0.000009218
-20614.5	0.00001125
-20609.5	0.000008593
-20604.5	0.000009062
-20599.5	0.000010989
-20594.5	0.000009115
-20589.5	0.000007864
-20584.5	0.00001026
-20579.5	0.000010572
-20574.5	0.000010313
-20569.5	0.000009479
-20564.5	0.000010833
-20559.5	0.000010469
-20554.5	0.000009218
-20549.5	0.000010052
-20544.5	0.000008802
-20539.5	0.000009115
-20534.5	0.000010521
-20529.5	0.000009427
-20524.5	0.000009271
-20519.5	0.000008073
-20514.5	0.000009583
-20509.5	0.000009323
-20504.5	0.000010937
-20499.5	0.000009479
-20494.5	0.000010469
-20489.5	0.000010572
-20484.5	0.000009115
-20479.5	0.000009843
-20474.5	0.000009166
-20469.5	0.000009062
-20464.5	0.000009271
-20459.5	0.000009375
-20454.5	0.000008542
-20449.5	0.000008958
-20444.5	0.000009115
-20439.5	0.000009479
-20434.5	0.000008854
-20429.5	0.000009635
-20424.5	0.00000875
-20419.5	0.000010885
-20414.5	0.000010625
-20409.5	0.000008437
-20404.5	0.000010208
-20399.5	0.000010208
-20394.5	0.00000901
-20389.5	0.000009635
-20384.5	0.000007604
-20379.5	0.000009271
-20374.5	0.000009531
-20369.5	0.00000875
-20364.5	0.000010104
-20359.5	0.000008802
-20354.5	0.000009791
-20349.5	0.000009531
-20344.5	0.000009843
-20339.5	0.000009479
-20334.5	0.000008281
-20329.5	0.00000875
-20324.5	0.000011042
-20319.5	0.000009375
-20314.5	0.00000901
-20309.5	0.000010937
-20304.5	0.000010364
-20299.5	0.000009271
-20294.5	0.000010416
-20289.5	0.000008906
-20284.5	0.000009948
-20279.5	0.000010313
-20274.5	0.000009271
-20269.5	0.00000875
-20264.5	0.000010104
-20259.5	0.000009844
-20254.5	0.00000974
-20249.5	0.000008437
-20244.5	0.000009999
-20239.5	0.000008802
-20234.5	0.000009323
-20229.5	0.000007396
-20224.5	0.00000974
-20219.5	0.000009375
-20214.5	0.000008698
-20209.5	0.000009583
-20204.5	0.000009479
-20199.5	0.000008906
-20194.5	0.00000875
-20189.5	0.000009218
-20184.5	0.000008645
-20179.5	0.000008958
-20174.5	0.000009115
-20169.5	0.000009844
-20164.5	0.000010572
-20159.5	0.000009115
-20154.5	0.000009218
-20149.5	0.000010261
-20144.5	0.000011145
-20139.5	0.000010104
-20134.5	0.000009115
-20129.5	0.000009218
-20124.5	0.000008437
-20119.5	0.00000901
-20114.5	0.000009062
-20109.5	0.000008906
-20104.5	0.000009791
-20099.5	0.000009427
-20094.5	0.000009323
-20089.5	0.00000901
-20084.5	0.000009583
-20079.5	0.000009062
-20074.5	0.000009791
-20069.5	0.000009999
-20064.5	0.00000974
-20059.5	0.000009583
-20054.5	0.000009479
-20049.5	0.00000974
-20044.5	0.000010364
-20039.5	0.00000901
-20034.5	0.000008281
-20029.5	0.000010729
-20024.5	0.000009583
-20019.5	0.000010469
-20014.5	0.000009062
-20009.5	0.000010937
-20004.5	0.000009427
-19999.5	0.000008854
-19994.5	0.000010469
-19989.5	0.000009115
-19984.5	0.000011197
-19979.5	0.000008698
-19974.5	0.000009948
-19969.5	0.000009114
-19964.5	0.000010208
-19959.5	0.000009115
-19954.5	0.000009375
-19949.5	0.000010364
-19944.5	0.000008646
-19939.5	0.000009479
-19934.5	0.000010572
-19929.5	0.000008854
-19924.5	0.000009375
-19919.5	0.000010052
-19914.5	0.000008906
-19909.5	0.000008437
-19904.5	0.000009115
-19899.5	0.000008125
-19894.5	0.000009323
-19889.5	0.000011145
-19884.5	0.000010416
-19879.5	0.00001177
-19874.5	0.00001
-19869.5	0.000008906
-19864.5	0.000007708
-19859.5	0.000011197
-19854.5	0.000010156
-19849.5	0.000009479
-19844.5	0.00000849
-19839.5	0.000009531
-19834.5	0.000008334
-19829.5	0.000010469
-19824.5	0.000010781
-19819.5	0.000010156
-19814.5	0.000009635
-19809.5	0.00000875
-19804.5	0.00000974
-19799.5	0.000009062
-19794.5	0.000007761
-19789.5	0.000010833
-19784.5	0.000010104
-19779.5	0.000010156
-19774.5	0.000008906
-19769.5	0.000009166
-19764.5	0.000009323
-19759.5	0.000010364
-19754.5	0.000008854
-19749.5	0.000010677
-19744.5	0.000009427
-19739.5	0.000009218
-19734.5	0.000010416
-19729.5	0.000010573
-19724.5	0.00000974
-19719.5	0.000009479
-19714.5	0.000009062
-19709.5	0.000009166
-19704.5	0.000010885
-19699.5	0.000009062
-19694.5	0.000010677
-19689.5	0.000010416
-19684.5	0.000008958
-19679.5	0.000009688
-19674.5	0.000009271
-19669.5	0.000010416
-19664.5	0.00000974
-19659.5	0.000008802
-19654.5	0.000010104
-19649.5	0.00000974
-19644.5	0.000008854
-19639.5	0.000008958
-19634.5	0.000009115
-19629.5	0.00001026
-19624.5	0.000009166
-19619.5	0.000010989
-19614.5	0.00001125
-19609.5	0.000008906
-19604.5	0.000009583
-19599.5	0.000011406
-19594.5	0.000011198
-19589.5	0.000010104
-19584.5	0.000008802
-19579.5	0.00000974
-19574.5	0.00000974
-19569.5	0.000009844
-19564.5	0.000010104
-19559.5	0.000010469
-19554.5	0.000009791
-19549.5	0.000009062
-19544.5	0.00001026
-19539.5	0.000009062
-19534.5	0.000009687
-19529.5	0.000010416
-19524.5	0.00001
-19519.5	0.000010156
-19514.5	0.000009843
-19509.5	0.000009479
-19504.5	0.000009896
-19499.5	0.000009427
-19494.5	0.00000974
-19489.5	0.000009948
-19484.5	0.000010469
-19479.5	0.000010729
-19474.5	0.000010208
-19469.5	0.000011197
-19464.5	0.000009635
-19459.5	0.000009688
-19454.5	0.000009375
-19449.5	0.000008333
-19444.5	0.000008906
-19439.5	0.000008802
-19434.5	0.000010052
-19429.5	0.000009791
-19424.5	0.000009375
-19419.5	0.000010469
-19414.5	0.000009948
-19409.5	0.000010364
-19404.5	0.000011042
-19399.5	0.000011458
-19394.5	0.000009583
-19389.5	0.000010104
-19384.5	0.000008698
-19379.5	0.000010469
-19374.5	0.000010052
-19369.5	0.000010208
-19364.5	0.000010208
-19359.5	0.000009999
-19354.5	0.000009583
-19349.5	0.00000974
-19344.5	0.000009688
-19339.5	0.000009687
-19334.5	0.000010573
-19329.5	0.000010572
-19324.5	0.000009115
-19319.5	0.000010572
-19314.5	0.000011302
-19309.5	0.00000974
-19304.5	0.000011094
-19299.5	0.00001026
-19294.5	0.000009583
-19289.5	0.000010677
-19284.5	0.000009166
-19279.5	0.000011094
-19274.5	0.000010781
-19269.5	0.000010313
-19264.5	0.000010729
-19259.5	0.000010416
-19254.5	0.000009531
-19249.5	0.000010521
-19244.5	0.000009791
-19239.5	0.000010416
-19234.5	0.000010104
-19229.5	0.000009843
-19224.5	0.000011197
-19219.5	0.00001026
-19214.5	0.000010364
-19209.5	0.000010104
-19204.5	0.000009583
-19199.5	0.000011354
-19194.5	0.00001
-19189.5	0.00001
-19184.5	0.00000849
-19179.5	0.000010677
-19174.5	0.000012239
-19169.5	0.000009635
-19164.5	0.000010677
-19159.5	0.000009583
-19154.5	0.000011719
-19149.5	0.000010469
-19144.5	0.000008906
-19139.5	0.000011614
-19134.5	0.000011562
-19129.5	0.00001026
-19124.5	0.000010052
-19119.5	0.00001125
-19114.5	0.000009166
-19109.5	0.000010624
-19104.5	0.000011094
-19099.5	0.000010156
-19094.5	0.000010833
-19089.5	0.000010364
-19084.5	0.000009531
-19079.5	0.000010989
-19074.5	0.000010833
-19069.5	0.000010781
-19064.5	0.000010572
-19059.5	0.000011145
-19054.5	0.000010156
-19049.5	0.000010885
-19044.5	0.000010313
-19039.5	0.00000901
-19034.5	0.000010469
-19029.5	0.000010781
-19024.5	0.000010313
-19019.5	0.000009687
-19014.5	0.000008906
-19009.5	0.000010208
-19004.5	0.00001
-18999.5	0.00001
-18994.5	0.000011302
-18989.5	0.000010469
-18984.5	0.000010469
-18979.5	0.000010313
-18974.5	0.000009948
-18969.5	0.000010625
-18964.5	0.000010052
-18959.5	0.00001026
-18954.5	0.000010104
-18949.5	0.000010781
-18944.5	0.00001026
-18939.5	0.000011145
-18934.5	0.000008542
-18929.5	0.000010208
-18924.5	0.000010781
-18919.5	0.000010885
-18914.5	0.000010625
-18909.5	0.000012083
-18904.5	0.000009166
-18899.5	0.000009999
-18894.5	0.000009948
-18889.5	0.000010208
-18884.5	0.000009844
-18879.5	0.000011719
-18874.5	0.000010104
-18869.5	0.000010677
-18864.5	0.00000901
-18859.5	0.000010469
-18854.5	0.000010313
-18849.5	0.000010781
-18844.5	0.000010729
-18839.5	0.000010364
-18834.5	0.00001125
-18829.5	0.000010208
-18824.5	0.000011354
-18819.5	0.000011042
-18814.5	0.000009427
-18809.5	0.000009479
-18804.5	0.000011145
-18799.5	0.000010156
-18794.5	0.000010989
-18789.5	0.000011771
-18784.5	0.000011145
-18779.5	0.000011875
-18774.5	0.000010416
-18769.5	0.000011302
-18764.5	0.000010208
-18759.5	0.000010104
-18754.5	0.000010625
-18749.5	0.000011614
-18744.5	0.000010417
-18739.5	0.00001125
-18734.5	0.000010833
-18729.5	0.000010729
-18724.5	0.000011197
-18719.5	0.000010469
-18714.5	0.000011458
-18709.5	0.000011562
-18704.5	0.000011145
-18699.5	0.000010677
-18694.5	0.000010625
-18689.5	0.000011197
-18684.5	0.000011354
-18679.5	0.000010364
-18674.5	0.000011875
-18669.5	0.000010625
-18664.5	0.000010677
-18659.5	0.000010313
-18654.5	0.000011719
-18649.5	0.000010313
-18644.5	0.000010729
-18639.5	0.000011875
-18634.5	0.000010677
-18629.5	0.000012135
-18624.5	0.000010416
-18619.5	0.000012239
-18614.5	0.000010469
-18609.5	0.000010729
-18604.5	0.000010937
-18599.5	0.000010989
-18594.5	0.000010208
-18589.5	0.000012343
-18584.5	0.000011458
-18579.5	0.000010833
-18574.5	0.000010677
-18569.5	0.000010624
-18564.5	0.000012604
-18559.5	0.000011094
-18554.5	0.000012083
-18549.5	0.000010833
-18544.5	0.000010364
-18539.5	0.000011458
-18534.5	0.000011094
-18529.5	0.000013229
-18524.5	0.000011978
-18519.5	0.000011458
-18514.5	0.00001224
-18509.5	0.00001125
-18504.5	0.000012083
-18499.5	0.000012031
-18494.5	0.000011302
-18489.5	0.000011354
-18484.5	0.00001177
-18479.5	0.000012343
-18474.5	0.000011979
-18469.5	0.000010208
-18464.5	0.000011145
-18459.5	0.000011927
-18454.5	0.000011145
-18449.5	0.000010469
-18444.5	0.000011614
-18439.5	0.000011406
-18434.5	0.000012031
-18429.5	0.00001151
-18424.5	0.000011302
-18419.5	0.000011198
-18414.5	0.000011094
-18409.5	0.000010521
-18404.5	0.000011406
-18399.5	0.00001125
-18394.5	0.000011927
-18389.5	0.000011145
-18384.5	0.000012396
-18379.5	0.000011719
-18374.5	0.000011875
-18369.5	0.000011614
-18364.5	0.000010572
-18359.5	0.000012812
-18354.5	0.000009844
-18349.5	0.000012187
-18344.5	0.000012292
-18339.5	0.00001177
-18334.5	0.000012135
-18329.5	0.000011979
-18324.5	0.000011354
-18319.5	0.000011719
-18314.5	0.000011145
-18309.5	0.000010833
-18304.5	0.000010104
-18299.5	0.000011354
-18294.5	0.000012031
-18289.5	0.00001276
-18284.5	0.000010886
-18279.5	0.000012448
-18274.5	0.000012187
-18269.5	0.000011667
-18264.5	0.000012083
-18259.5	0.000012187
-18254.5	0.000011145
-18249.5	0.000012916
-18244.5	0.000012708
-18239.5	0.00001151
-18234.5	0.000013489
-18229.5	0.000011719
-18224.5	0.000012916
-18219.5	0.000012812
-18214.5	0.000011458
-18209.5	0.000011875
-18204.5	0.000011198
-18199.5	0.0000125
-18194.5	0.000012135
-18189.5	0.000013229
-18184.5	0.000012551
-18179.5	0.000011666
-18174.5	0.000012812
-18169.5	0.000010469
-18164.5	0.000010989
-18159.5	0.000011145
-18154.5	0.000011145
-18149.5	0.00001125
-18144.5	0.000010989
-18139.5	0.000011406
-18134.5	0.000012187
-18129.5	0.000012083
-18124.5	0.000012031
-18119.5	0.000010313
-18114.5	0.000011094
-18109.5	0.000012083
-18104.5	0.000012396
-18099.5	0.000011979
-18094.5	0.000012135
-18089.5	0.000011094
-18084.5	0.000012708
-18079.5	0.00001125
-18074.5	0.000011354
-18069.5	0.000011614
-18064.5	0.000011771
-18059.5	0.000012916
-18054.5	0.000012604
-18049.5	0.000011823
-18044.5	0.000010729
-18039.5	0.000012031
-18034.5	0.000012396
-18029.5	0.000011406
-18024.5	0.000011302
-18019.5	0.000012968
-18014.5	0.000012031
-18009.5	0.000012656
-18004.5	0.000011979
-17999.5	0.000012448
-17994.5	0.000011823
-17989.5	0.000012031
-17984.5	0.000012448
-17979.5	0.000010625
-17974.5	0.000014218
-17969.5	0.00001125
-17964.5	0.000013385
-17959.5	0.000012604
-17954.5	0.000013541
-17949.5	0.000011823
-17944.5	0.000012916
-17939.5	0.000013698
-17934.5	0.000012292
-17929.5	0.000013698
-17924.5	0.000012812
-17919.5	0.000011562
-17914.5	0.000010521
-17909.5	0.000012396
-17904.5	0.000013021
-17899.5	0.000013749
-17894.5	0.000012343
-17889.5	0.000012187
-17884.5	0.000011562
-17879.5	0.000011927
-17874.5	0.000012968
-17869.5	0.000013229
-17864.5	0.000012865
-17859.5	0.000012396
-17854.5	0.000012968
-17849.5	0.000012552
-17844.5	0.000012812
-17839.5	0.0000125
-17834.5	0.0000125
-17829.5	0.000013124
-17824.5	0.000011562
-17819.5	0.00001401
-17814.5	0.000013021
-17809.5	0.000014843
-17804.5	0.00001276
-17799.5	0.000012135
-17794.5	0.00001276
-17789.5	0.000012239
-17784.5	0.000012292
-17779.5	0.000012083
-17774.5	0.000013333
-17769.5	0.00001125
-17764.5	0.000013438
-17759.5	0.000012812
-17754.5	0.000011354
-17749.5	0.000012395
-17744.5	0.000013177
-17739.5	0.000014166
-17734.5	0.000011198
-17729.5	0.000012343
-17724.5	0.000013646
-17719.5	0.000013073
-17714.5	0.000012656
-17709.5	0.000012604
-17704.5	0.0000125
-17699.5	0.000011823
-17694.5	0.000012031
-17689.5	0.000014219
-17684.5	0.000012292
-17679.5	0.00001401
-17674.5	0.000013646
-17669.5	0.000013541
-17664.5	0.000014427
-17659.5	0.000013541
-17654.5	0.000013333
-17649.5	0.000012708
-17644.5	0.000012604
-17639.5	0.000013541
-17634.5	0.000013489
-17629.5	0.000013749
-17624.5	0.000013229
-17619.5	0.00001375
-17614.5	0.000013073
-17609.5	0.000012396
-17604.5	0.00001401
-17599.5	0.000013906
-17594.5	0.000012604
-17589.5	0.000013124
-17584.5	0.000013437
-17579.5	0.00001276
-17574.5	0.000012448
-17569.5	0.000012916
-17564.5	0.000013176
-17559.5	0.000013489
-17554.5	0.000015364
-17549.5	0.000014636
-17544.5	0.000012864
-17539.5	0.000013229
-17534.5	0.000013594
-17529.5	0.000013906
-17524.5	0.000014114
-17519.5	0.0000125
-17514.5	0.000013073
-17509.5	0.000013021
-17504.5	0.000013124
-17499.5	0.000014374
-17494.5	0.000013594
-17489.5	0.000014895
-17484.5	0.000014375
-17479.5	0.000013385
-17474.5	0.000015104
-17469.5	0.000012968
-17464.5	0.000013438
-17459.5	0.000013021
-17454.5	0.000014479
-17449.5	0.000014739
-17444.5	0.000012708
-17439.5	0.000015
-17434.5	0.000014844
-17429.5	0.000015052
-17424.5	0.000015156
-17419.5	0.000014635
-17414.5	0.000014687
-17409.5	0.000013281
-17404.5	0.00001526
-17399.5	0.000012656
-17394.5	0.000014479
-17389.5	0.000012865
-17384.5	0.000013594
-17379.5	0.000013593
-17374.5	0.000015104
-17369.5	0.000014531
-17364.5	0.000013541
-17359.5	0.000013124
-17354.5	0.000014635
-17349.5	0.000013646
-17344.5	0.000016042
-17339.5	0.000015364
-17334.5	0.000012083
-17329.5	0.000014166
-17324.5	0.000012656
-17319.5	0.000014271
-17314.5	0.000014114
-17309.5	0.000012187
-17304.5	0.000015208
-17299.5	0.000015156
-17294.5	0.000013281
-17289.5	0.000015052
-17284.5	0.000013593
-17279.5	0.000013229
-17274.5	0.000014844
-17269.5	0.000013177
-17264.5	0.000015677
-17259.5	0.000016198
-17254.5	0.000014531
-17249.5	0.000013646
-17244.5	0.000015729
-17239.5	0.000013698
-17234.5	0.000013958
-17229.5	0.000015677
-17224.5	0.000013437
-17219.5	0.00001401
-17214.5	0.000014947
-17209.5	0.000013958
-17204.5	0.000014739
-17199.5	0.000017239
-17194.5	0.000014114
-17189.5	0.000013854
-17184.5	0.000013437
-17179.5	0.000014427
-17174.5	0.000014114
-17169.5	0.000015781
-17164.5	0.000015677
-17159.5	0.00001625
-17154.5	0.000015937
-17149.5	0.000014687
-17144.5	0.000015364
-17139.5	0.000014844
-17134.5	0.000013489
-17129.5	0.00001552
-17124.5	0.00001651
-17119.5	0.000015781
-17114.5	0.000015312
-17109.5	0.000015364
-17104.5	0.000015052
-17099.5	0.000015573
-17094.5	0.000017083
-17089.5	0.000014323
-17084.5	0.000014271
-17079.5	0.000015052
-17074.5	0.000015312
-17069.5	0.000014791
-17064.5	0.000016458
-17059.5	0.000014739
-17054.5	0.000015885
-17049.5	0.000015729
-17044.5	0.000015572
-17039.5	0.000015156
-17034.5	0.000013802
-17029.5	0.000016458
-17024.5	0.00001651
-17019.5	0.000015468
-17014.5	0.000014792
-17009.5	0.000016771
-17004.5	0.000015104
-16999.5	0.000013541
-16994.5	0.000016979
-16989.5	0.000015312
-16984.5	0.000016301
-16979.5	0.000016823
-16974.5	0.000014583
-16969.5	0.000014948
-16964.5	0.000016042
-16959.5	0.000014687
-16954.5	0.000017083
-16949.5	0.000016406
-16944.5	0.000017083
-16939.5	0.00001526
-16934.5	0.000016874
-16929.5	0.00001651
-16924.5	0.000015677
-16919.5	0.000015468
-16914.5	0.00001375
-16909.5	0.000017083
-16904.5	0.000015417
-16899.5	0.000013124
-16894.5	0.000017604
-16889.5	0.000014063
-16884.5	0.00001526
-16879.5	0.000015052
-16874.5	0.000015573
-16869.5	0.000016666
-16864.5	0.000016718
-16859.5	0.000016042
-16854.5	0.000018645
-16849.5	0.000016301
-16844.5	0.000015312
-16839.5	0.000016093
-16834.5	0.00001625
-16829.5	0.000015833
-16824.5	0.000018385
-16819.5	0.000017083
-16814.5	0.000015416
-16809.5	0.000017343
-16804.5	0.000015677
-16799.5	0.000016406
-16794.5	0.000017656
-16789.5	0.000018072
-16784.5	0.00001552
-16779.5	0.000016198
-16774.5	0.00001776
-16769.5	0.000014687
-16764.5	0.000019947
-16759.5	0.00001901
-16754.5	0.000016718
-16749.5	0.000017239
-16744.5	0.000017239
-16739.5	0.000017135
-16734.5	0.000017135
-16729.5	0.000015833
-16724.5	0.00001599
-16719.5	0.00001651
-16714.5	0.000016406
-16709.5	0.000017968
-16704.5	0.000017135
-16699.5	0.000016874
-16694.5	0.000015417
-16689.5	0.000017656
-16684.5	0.000015364
-16679.5	0.000018853
-16674.5	0.000017864
-16669.5	0.000016042
-16664.5	0.000017396
-16659.5	0.000016458
-16654.5	0.000015885
-16649.5	0.000017968
-16644.5	0.000017604
-16639.5	0.000017864
-16634.5	0.000019739
-16629.5	0.000016458
-16624.5	0.000017083
-16619.5	0.000017552
-16614.5	0.000016979
-16609.5	0.000017552
-16604.5	0.000017291
-16599.5	0.000016927
-16594.5	0.000018021
-16589.5	0.000017968
-16584.5	0.000019062
-16579.5	0.000017656
-16574.5	0.000019062
-16569.5	0.000015833
-16564.5	0.000017083
-16559.5	0.00001776
-16554.5	0.000017396
-16549.5	0.000016354
-16544.5	0.000017499
-16539.5	0.000018594
-16534.5	0.00001776
-16529.5	0.000017031
-16524.5	0.000018333
-16519.5	0.000017187
-16514.5	0.000018385
-16509.5	0.000017916
-16504.5	0.000018958
-16499.5	0.000019062
-16494.5	0.000020051
-16489.5	0.000018958
-16484.5	0.000017812
-16479.5	0.000018229
-16474.5	0.000018802
-16469.5	0.000018281
-16464.5	0.000018437
-16459.5	0.0000175
-16454.5	0.000017969
-16449.5	0.000019531
-16444.5	0.00001927
-16439.5	0.000016718
-16434.5	0.00002026
-16429.5	0.000016927
-16424.5	0.000019843
-16419.5	0.000018229
-16414.5	0.000020103
-16409.5	0.000020468
-16404.5	0.000018437
-16399.5	0.000017812
-16394.5	0.000019062
-16389.5	0.000019843
-16384.5	0.000019323
-16379.5	0.000018072
-16374.5	0.000019947
-16369.5	0.00002026
-16364.5	0.000017969
-16359.5	0.000018072
-16354.5	0.000017969
-16349.5	0.000020104
-16344.5	0.000020677
-16339.5	0.00001776
-16334.5	0.000018906
-16329.5	0.000021249
-16324.5	0.000019167
-16319.5	0.000018281
-16314.5	0.000019167
-16309.5	0.000022655
-16304.5	0.000021041
-16299.5	0.000017239
-16294.5	0.000018124
-16289.5	0.00002
-16284.5	0.000019635
-16279.5	0.00002026
-16274.5	0.000020573
-16269.5	0.000018021
-16264.5	0.000018021
-16259.5	0.000021146
-16254.5	0.000020989
-16249.5	0.000023437
-16244.5	0.000018177
-16239.5	0.000018229
-16234.5	0.000017969
-16229.5	0.000018645
-16224.5	0.000019114
-16219.5	0.000018489
-16214.5	0.000018437
-16209.5	0.000020468
-16204.5	0.000018489
-16199.5	0.000020208
-16194.5	0.000020781
-16189.5	0.000021354
-16184.5	0.000020312
-16179.5	0.000019479
-16174.5	0.000020832
-16169.5	0.000020624
-16164.5	0.000019948
-16159.5	0.000020885
-16154.5	0.00002026
-16149.5	0.00002026
-16144.5	0.000021406
-16139.5	0.000021458
-16134.5	0.000022135
-16129.5	0.000021666
-16124.5	0.000023229
-16119.5	0.000020156
-16114.5	0.000020677
-16109.5	0.000019478
-16104.5	0.000019947
-16099.5	0.000020624
-16094.5	0.000020156
-16089.5	0.000022812
-16084.5	0.000020729
-16079.5	0.00001927
-16074.5	0.000021302
-16069.5	0.000021041
-16064.5	0.000017552
-16059.5	0.000021406
-16054.5	0.000022395
-16049.5	0.000022083
-16044.5	0.000020781
-16039.5	0.000018906
-16034.5	0.000021718
-16029.5	0.000022135
-16024.5	0.000019791
-16019.5	0.000020364
-16014.5	0.000021197
-16009.5	0.000020208
-16004.5	0.000019895
-15999.5	0.000023072
-15994.5	0.000020156
-15989.5	0.000021666
-15984.5	0.00002151
-15979.5	0.000021249
-15974.5	0.000020624
-15969.5	0.000021927
-15964.5	0.000019843
-15959.5	0.000023645
-15954.5	0.000021354
-15949.5	0.000020833
-15944.5	0.00002276
-15939.5	0.000022968
-15934.5	0.000021666
-15929.5	0.000020781
-15924.5	0.000021719
-15919.5	0.00002276
-15914.5	0.000021458
-15909.5	0.000023125
-15904.5	0.000020677
-15899.5	0.000022239
-15894.5	0.000020781
-15889.5	0.000021093
-15884.5	0.000020521
-15879.5	0.0000225
-15874.5	0.000022239
-15869.5	0.000021614
-15864.5	0.000021979
-15859.5	0.000022344
-15854.5	0.000021718
-15849.5	0.000024375
-15844.5	0.000023906
-15839.5	0.000022291
-15834.5	0.000022603
-15829.5	0.000025104
-15824.5	0.000024166
-15819.5	0.000023176
-15814.5	0.000021979
-15809.5	0.000024271
-15804.5	0.000024635
-15799.5	0.000024843
-15794.5	0.000022812
-15789.5	0.000027135
-15784.5	0.000023176
-15779.5	0.000024218
-15774.5	0.000025104
-15769.5	0.000024478
-15764.5	0.000022135
-15759.5	0.000022031
-15754.5	0.00002302
-15749.5	0.00002302
-15744.5	0.000021354
-15739.5	0.000023489
-15734.5	0.000021666
-15729.5	0.000024271
-15724.5	0.000024895
-15719.5	0.000025469
-15714.5	0.000023698
-15709.5	0.000025
-15704.5	0.000026458
-15699.5	0.000023854
-15694.5	0.000024427
-15689.5	0.000024739
-15684.5	0.000024583
-15679.5	0.000025208
-15674.5	0.000024999
-15669.5	0.000024427
-15664.5	0.000027916
-15659.5	0.000024114
-15654.5	0.000023073
-15649.5	0.000023333
-15644.5	0.00002526
-15639.5	0.00002349
-15634.5	0.000024791
-15629.5	0.000023437
-15624.5	0.000024166
-15619.5	0.000025417
-15614.5	0.000024063
-15609.5	0.000026405
-15604.5	0.000022656
-15599.5	0.000026979
-15594.5	0.000027395
-15589.5	0.000024843
-15584.5	0.000024791
-15579.5	0.000024947
-15574.5	0.000027708
-15569.5	0.000023854
-15564.5	0.000026145
-15559.5	0.000024479
-15554.5	0.000022864
-15549.5	0.000026926
-15544.5	0.000026406
-15539.5	0.000025989
-15534.5	0.000025312
-15529.5	0.000027448
-15524.5	0.000022499
-15519.5	0.000025937
-15514.5	0.000027656
-15509.5	0.0000225
-15504.5	0.000027448
-15499.5	0.000028437
-15494.5	0.000026093
-15489.5	0.000026145
-15484.5	0.000025155
-15479.5	0.000023176
-15474.5	0.000027864
-15469.5	0.000027083
-15464.5	0.000026145
-15459.5	0.000024114
-15454.5	0.00002427
-15449.5	0.000023698
-15444.5	0.000025104
-15439.5	0.00002625
-15434.5	0.000026979
-15429.5	0.000026458
-15424.5	0.000026823
-15419.5	0.000027968
-15414.5	0.00002724
-15409.5	0.000027031
-15404.5	0.000026406
-15399.5	0.00002427
-15394.5	0.000030416
-15389.5	0.000029999
-15384.5	0.000024999
-15379.5	0.000030051
-15374.5	0.000027708
-15369.5	0.000028802
-15364.5	0.000029113
-15359.5	0.000029322
-15354.5	0.000029687
-15349.5	0.00002776
-15344.5	0.000027551
-15339.5	0.000027187
-15334.5	0.000027812
-15329.5	0.000029583
-15324.5	0.000031562
-15319.5	0.000025885
-15314.5	0.00003172
-15309.5	0.000028385
-15304.5	0.000027603
-15299.5	0.000028021
-15294.5	0.000027656
-15289.5	0.00002927
-15284.5	0.000029374
-15279.5	0.000028177
-15274.5	0.000028385
-15269.5	0.000030625
-15264.5	0.000030208
-15259.5	0.00002927
-15254.5	0.00003333
-15249.5	0.000026926
-15244.5	0.000028854
-15239.5	0.000029219
-15234.5	0.000027395
-15229.5	0.000030416
-15224.5	0.000029687
-15219.5	0.000028958
-15214.5	0.00003338
-15209.5	0.000026875
-15204.5	0.000028697
-15199.5	0.000026302
-15194.5	0.000028437
-15189.5	0.000030937
-15184.5	0.000029635
-15179.5	0.000031301
-15174.5	0.000028802
-15169.5	0.000028749
-15164.5	0.00003344
-15159.5	0.00003026
-15154.5	0.000029531
-15149.5	0.00003255
-15144.5	0.00003
-15139.5	0.00003151
-15134.5	0.000026614
-15129.5	0.00003026
-15124.5	0.00003234
-15119.5	0.00003026
-15114.5	0.00003208
-15109.5	0.000030468
-15104.5	0.000031562
-15099.5	0.0000325
-15094.5	0.000028437
-15089.5	0.000031406
-15084.5	0.000030103
-15079.5	0.00003516
-15074.5	0.00003286
-15069.5	0.00003167
-15064.5	0.00003255
-15059.5	0.000029843
-15054.5	0.000031354
-15049.5	0.00003396
-15044.5	0.00003354
-15039.5	0.000031614
-15034.5	0.00003286
-15029.5	0.000030676
-15024.5	0.00002927
-15019.5	0.00003229
-15014.5	0.00003469
-15009.5	0.00003375
-15004.5	0.00003286
-14999.5	0.00003489
-14994.5	0.00003385
-14989.5	0.00003297
-14984.5	0.00003578
-14979.5	0.00003833
-14974.5	0.00003443
-14969.5	0.0000363
-14964.5	0.00003208
-14959.5	0.00003693
-14954.5	0.00003698
-14949.5	0.00003187
-14944.5	0.00003505
-14939.5	0.0000374
-14934.5	0.00003333
-14929.5	0.00003833
-14924.5	0.00003495
-14919.5	0.0000326
-14914.5	0.00003469
-14909.5	0.000031249
-14904.5	0.00003151
-14899.5	0.00003458
-14894.5	0.0000324
-14889.5	0.00003396
-14884.5	0.00003411
-14879.5	0.00003344
-14874.5	0.00003609
-14869.5	0.00003338
-14864.5	0.00003781
-14859.5	0.00003818
-14854.5	0.00003614
-14849.5	0.00003625
-14844.5	0.00003682
-14839.5	0.0000338
-14834.5	0.00003838
-14829.5	0.00003484
-14824.5	0.00003776
-14819.5	0.00003568
-14814.5	0.00003469
-14809.5	0.00003448
-14804.5	0.00003771
-14799.5	0.00003719
-14794.5	0.00003219
-14789.5	0.00003979
-14784.5	0.00003969
-14779.5	0.00003724
-14774.5	0.00003531
-14769.5	0.00003599
-14764.5	0.00003562
-14759.5	0.0000351
-14754.5	0.00003198
-14749.5	0.00003979
-14744.5	0.00003917
-14739.5	0.00003323
-14734.5	0.00003823
-14729.5	0.00004318
-14724.5	0.00003547
-14719.5	0.00004208
-14714.5	0.0000376
-14709.5	0.00004203
-14704.5	0.00003734
-14699.5	0.00003703
-14694.5	0.00003865
-14689.5	0.00003542
-14684.5	0.00003885
-14679.5	0.00003974
-14674.5	0.00004104
-14669.5	0.0000401
-14664.5	0.00004323
-14659.5	0.00004271
-14654.5	0.00003818
-14649.5	0.00003963
-14644.5	0.00003859
-14639.5	0.0000375
-14634.5	0.0000388
-14629.5	0.00003896
-14624.5	0.00003917
-14619.5	0.00004062
-14614.5	0.00004083
-14609.5	0.00003802
-14604.5	0.00004
-14599.5	0.00004193
-14594.5	0.00004417
-14589.5	0.0000374
-14584.5	0.00004141
-14579.5	0.00004411
-14574.5	0.00003963
-14569.5	0.00004099
-14564.5	0.00003937
-14559.5	0.00004286
-14554.5	0.00004396
-14549.5	0.00003901
-14544.5	0.00004276
-14539.5	0.00004146
-14534.5	0.00004271
-14529.5	0.00004005
-14524.5	0.00004338
-14519.5	0.00004229
-14514.5	0.00004547
-14509.5	0.00004489
-14504.5	0.00003792
-14499.5	0.00004271
-14494.5	0.00004182
-14489.5	0.00004417
-14484.5	0.00004484
-14479.5	0.00004057
-14474.5	0.00004359
-14469.5	0.00004323
-14464.5	0.0000462
-14459.5	0.00004599
-14454.5	0.00004281
-14449.5	0.00004354
-14444.5	0.0000412
-14439.5	0.0000438
-14434.5	0.00004161
-14429.5	0.00004307
-14424.5	0.00004557
-14419.5	0.00003932
-14414.5	0.00004698
-14409.5	0.00004927
-14404.5	0.00004667
-14399.5	0.00004396
-14394.5	0.00004151
-14389.5	0.0000449
-14384.5	0.00004484
-14379.5	0.00004271
-14374.5	0.00004469
-14369.5	0.00004375
-14364.5	0.0000488
-14359.5	0.00004781
-14354.5	0.00004328
-14349.5	0.0000501
-14344.5	0.00004812
-14339.5	0.00004312
-14334.5	0.00004792
-14329.5	0.00004604
-14324.5	0.00004516
-14319.5	0.00004812
-14314.5	0.00004193
-14309.5	0.00004734
-14304.5	0.00004958
-14299.5	0.00004448
-14294.5	0.00004552
-14289.5	0.0000463
-14284.5	0.00004786
-14279.5	0.00004833
-14274.5	0.0000488
-14269.5	0.00004984
-14264.5	0.00004838
-14259.5	0.00004724
-14254.5	0.00004844
-14249.5	0.00004911
-14244.5	0.00004937
-14239.5	0.00005443
-14234.5	0.00004599
-14229.5	0.00004823
-14224.5	0.00004656
-14219.5	0.00004906
-14214.5	0.00004542
-14209.5	0.00004781
-14204.5	0.00005406
-14199.5	0.000055
-14194.5	0.00005062
-14189.5	0.00005302
-14184.5	0.00005568
-14179.5	0.00005708
-14174.5	0.00004797
-14169.5	0.00005073
-14164.5	0.00005318
-14159.5	0.00004979
-14154.5	0.00005271
-14149.5	0.00005
-14144.5	0.0000576
-14139.5	0.00005349
-14134.5	0.00005599
-14129.5	0.00005328
-14124.5	0.00005583
-14119.5	0.0000539
-14114.5	0.0000538
-14109.5	0.00005239
-14104.5	0.00004875
-14099.5	0.00005167
-14094.5	0.00005734
-14089.5	0.00005307
-14084.5	0.00005989
-14079.5	0.00005552
-14074.5	0.00005271
-14069.5	0.00005359
-14064.5	0.00005151
-14059.5	0.00005365
-14054.5	0.0000551
-14049.5	0.00005927
-14044.5	0.00005443
-14039.5	0.00005875
-14034.5	0.00005318
-14029.5	0.00005755
-14024.5	0.00006016
-14019.5	0.00004927
-14014.5	0.00005687
-14009.5	0.00005797
-14004.5	0.00005609
-13999.5	0.00005083
-13994.5	0.00005536
-13989.5	0.00005219
-13984.5	0.00005708
-13979.5	0.00006031
-13974.5	0.00005901
-13969.5	0.00005984
-13964.5	0.00005708
-13959.5	0.00005385
-13954.5	0.00005984
-13949.5	0.00005453
-13944.5	0.00006359
-13939.5	0.00005969
-13934.5	0.00005406
-13929.5	0.00005651
-13924.5	0.00005739
-13919.5	0.00006338
-13914.5	0.00006359
-13909.5	0.00006302
-13904.5	0.00006047
-13899.5	0.0000625
-13894.5	0.00005693
-13889.5	0.00006396
-13884.5	0.00005854
-13879.5	0.00005844
-13874.5	0.00005651
-13869.5	0.00005916
-13864.5	0.00005792
-13859.5	0.00006062
-13854.5	0.00006073
-13849.5	0.0000601
-13844.5	0.00006323
-13839.5	0.00006276
-13834.5	0.00006187
-13829.5	0.00006292
-13824.5	0.00006739
-13819.5	0.00006047
-13814.5	0.00005755
-13809.5	0.00006489
-13804.5	0.00006516
-13799.5	0.00006047
-13794.5	0.00006766
-13789.5	0.00006812
-13784.5	0.00006062
-13779.5	0.00006312
-13774.5	0.00006359
-13769.5	0.00005766
-13764.5	0.00006922
-13759.5	0.00006385
-13754.5	0.00006333
-13749.5	0.00006396
-13744.5	0.00006495
-13739.5	0.00006391
-13734.5	0.00006844
-13729.5	0.00007224
-13724.5	0.00007526
-13719.5	0.00006979
-13714.5	0.00006661
-13709.5	0.0000614
-13704.5	0.00007047
-13699.5	0.00006391
-13694.5	0.00006406
-13689.5	0.00007036
-13684.5	0.00006802
-13679.5	0.00006922
-13674.5	0.00006562
-13669.5	0.00006802
-13664.5	0.00006135
-13659.5	0.00006765
-13654.5	0.00007026
-13649.5	0.00007042
-13644.5	0.00006969
-13639.5	0.00007239
-13634.5	0.00006885
-13629.5	0.0000737
-13624.5	0.00007266
-13619.5	0.00007364
-13614.5	0.00006995
-13609.5	0.0000689
-13604.5	0.0000751
-13599.5	0.00007703
-13594.5	0.000075
-13589.5	0.00007239
-13584.5	0.00007568
-13579.5	0.0000763
-13574.5	0.0000787
-13569.5	0.0000726
-13564.5	0.00007234
-13559.5	0.0000763
-13554.5	0.0000701
-13549.5	0.00008057
-13544.5	0.00007557
-13539.5	0.00007614
-13534.5	0.00007917
-13529.5	0.00007734
-13524.5	0.00007542
-13519.5	0.00007281
-13514.5	0.0000826
-13509.5	0.00007161
-13504.5	0.00007682
-13499.5	0.00008495
-13494.5	0.00007255
-13489.5	0.00008333
-13484.5	0.00008177
-13479.5	0.00007854
-13474.5	0.0000764
-13469.5	0.0000738
-13464.5	0.00007739
-13459.5	0.00007646
-13454.5	0.00008156
-13449.5	0.00007927
-13444.5	0.00008437
-13439.5	0.00008515
-13434.5	0.00008583
-13429.5	0.00008193
-13424.5	0.0000887
-13419.5	0.00008557
-13414.5	0.00008078
-13409.5	0.00008557
-13404.5	0.00008432
-13399.5	0.00007557
-13394.5	0.00008703
-13389.5	0.00008651
-13384.5	0.00007969
-13379.5	0.00007833
-13374.5	0.00008541
-13369.5	0.000085
-13364.5	0.00009073
-13359.5	0.00007739
-13354.5	0.00008562
-13349.5	0.00008187
-13344.5	0.00008505
-13339.5	0.00008625
-13334.5	0.00008724
-13329.5	0.00008864
-13324.5	0.00008234
-13319.5	0.00008916
-13314.5	0.00008443
-13309.5	0.00009005
-13304.5	0.0000837
-13299.5	0.00009005
-13294.5	0.00008292
-13289.5	0.00009239
-13284.5	0.00009484
-13279.5	0.00010026
-13274.5	0.00009073
-13269.5	0.0001014
-13264.5	0.0000887
-13259.5	0.00009739
-13254.5	0.00009135
-13249.5	0.0000901
-13244.5	0.0000864
-13239.5	0.00009542
-13234.5	0.00009187
-13229.5	0.00009573
-13224.5	0.00008437
-13219.5	0.00009453
-13214.5	0.00008927
-13209.5	0.00008771
-13204.5	0.00008542
-13199.5	0.00010151
-13194.5	0.00009646
-13189.5	0.00009802
-13184.5	0.00009463
-13179.5	0.0001014
-13174.5	0.00010114
-13169.5	0.00009318
-13164.5	0.00009307
-13159.5	0.0001013
-13154.5	0.00009765
-13149.5	0.0000951
-13144.5	0.00009713
-13139.5	0.00010984
-13134.5	0.00010786
-13129.5	0.00010349
-13124.5	0.00010067
-13119.5	0.00009875
-13114.5	0.0000989
-13109.5	0.00009724
-13104.5	0.00010687
-13099.5	0.00010437
-13094.5	0.00010422
-13089.5	0.00011364
-13084.5	0.00010396
-13079.5	0.00010745
-13074.5	0.00010239
-13069.5	0.00010312
-13064.5	0.00010807
-13059.5	0.00011286
-13054.5	0.0001087
-13049.5	0.00010682
-13044.5	0.00010661
-13039.5	0.00011265
-13034.5	0.00009755
-13029.5	0.00011333
-13024.5	0.00010484
-13019.5	0.00010776
-13014.5	0.00010854
-13009.5	0.00010969
-13004.5	0.00011562
-12999.5	0.00011203
-12994.5	0.00011536
-12989.5	0.00010974
-12984.5	0.00010854
-12979.5	0.00011531
-12974.5	0.00011448
-12969.5	0.00010792
-12964.5	0.00011187
-12959.5	0.00012271
-12954.5	0.00011901
-12949.5	0.0001201
-12944.5	0.0001164
-12939.5	0.00012062
-12934.5	0.00011703
-12929.5	0.00011656
-12924.5	0.00011792
-12919.5	0.00012349
-12914.5	0.00011666
-12909.5	0.00011661
-12904.5	0.00011896
-12899.5	0.00011286
-12894.5	0.00012276
-12889.5	0.00011068
-12884.5	0.0001189
-12879.5	0.0001212
-12874.5	0.00011344
-12869.5	0.00011927
-12864.5	0.00012567
-12859.5	0.00012692
-12854.5	0.00012521
-12849.5	0.00011443
-12844.5	0.00011057
-12839.5	0.00012437
-12834.5	0.00012687
-12829.5	0.00013646
-12824.5	0.00012281
-12819.5	0.00012417
-12814.5	0.00013453
-12809.5	0.00013968
-12804.5	0.00013406
-12799.5	0.00013786
-12794.5	0.00012552
-12789.5	0.0001288
-12784.5	0.00013828
-12779.5	0.00013286
-12774.5	0.00012229
-12769.5	0.00013838
-12764.5	0.0001364
-12759.5	0.00013838
-12754.5	0.00013812
-12749.5	0.00013208
-12744.5	0.00014151
-12739.5	0.00012734
-12734.5	0.00013583
-12729.5	0.00013542
-12724.5	0.00013984
-12719.5	0.0001314
-12714.5	0.00015041
-12709.5	0.00014031
-12704.5	0.00014276
-12699.5	0.00014573
-12694.5	0.00014864
-12689.5	0.00012864
-12684.5	0.00013385
-12679.5	0.00014651
-12674.5	0.00013515
-12669.5	0.00014895
-12664.5	0.0001488
-12659.5	0.00015146
-12654.5	0.0001601
-12649.5	0.00013823
-12644.5	0.00015911
-12639.5	0.00015062
-12634.5	0.00014807
-12629.5	0.0001526
-12624.5	0.00014099
-12619.5	0.0001564
-12614.5	0.00015245
-12609.5	0.00014687
-12604.5	0.00016177
-12599.5	0.00014547
-12594.5	0.00014187
-12589.5	0.00016083
-12584.5	0.00016609
-12579.5	0.00015041
-12574.5	0.00015958
-12569.5	0.00014463
-12564.5	0.00016729
-12559.5	0.00015911
-12554.5	0.00016875
-12549.5	0.00015526
-12544.5	0.00015651
-12539.5	0.0001588
-12534.5	0.00016885
-12529.5	0.00016078
-12524.5	0.00015875
-12519.5	0.00016578
-12514.5	0.00015286
-12509.5	0.0001664
-12504.5	0.0001675
-12499.5	0.00017573
-12494.5	0.00016093
-12489.5	0.00017656
-12484.5	0.00016531
-12479.5	0.00016224
-12474.5	0.00018046
-12469.5	0.00017109
-12464.5	0.00016442
-12459.5	0.00016932
-12454.5	0.00017047
-12449.5	0.0001776
-12444.5	0.00016776
-12439.5	0.00017953
-12434.5	0.00017645
-12429.5	0.00016901
-12424.5	0.00017474
-12419.5	0.00016833
-12414.5	0.00018234
-12409.5	0.00017718
-12404.5	0.00018036
-12399.5	0.00017848
-12394.5	0.00018974
-12389.5	0.00017817
-12384.5	0.00017953
-12379.5	0.00020354
-12374.5	0.00019552
-12369.5	0.00018713
-12364.5	0.00019104
-12359.5	0.00019989
-12354.5	0.00019515
-12349.5	0.00018713
-12344.5	0.00019333
-12339.5	0.00019744
-12334.5	0.00018177
-12329.5	0.00019213
-12324.5	0.00019375
-12319.5	0.00019927
-12314.5	0.00018859
-12309.5	0.00020849
-12304.5	0.00019047
-12299.5	0.00019041
-12294.5	0.00019953
-12289.5	0.00018927
-12284.5	0.00019474
-12279.5	0.00019349
-12274.5	0.00020208
-12269.5	0.0001952
-12264.5	0.00020885
-12259.5	0.00020562
-12254.5	0.00021583
-12249.5	0.00021109
-12244.5	0.00021453
-12239.5	0.00021395
-12234.5	0.00021885
-12229.5	0.00022833
-12224.5	0.00021208
-12219.5	0.00020364
-12214.5	0.00022625
[truncated: 458 more rows]
