# Supplementary material for: Climate influence on the early human occupation of South America during the late Pleistocene
Source: Nat Commun. 2025 Mar 21;16:2780. doi: 10.1038/s41467-025-58134-5 (PMC11928665; doi:10.1038/s41467-025-58134-5)
Supplement: Supplementary file 10 — Source data [file 41467_2025_58134_MOESM10_ESM.zip › Source Data file/PP_S_3.prior]

-9704.5	0
-9699.5	9.812e-8
-9694.5	9.812e-8
-9689.5	6.214e-7
-9684.5	6.214e-7
-9679.5	4.088e-7
-9674.5	3.1071e-7
-9669.5	0.0000010466
-9664.5	2.1259e-7
-9659.5	5.233e-7
-9654.5	3.1071e-7
-9649.5	9.321e-7
-9644.5	6.214e-7
-9639.5	7.359e-7
-9634.5	8.34e-7
-9629.5	6.214e-7
-9624.5	9.321e-7
-9619.5	7.359e-7
-9614.5	9.321e-7
-9609.5	6.214e-7
-9604.5	5.233e-7
-9599.5	0.0000015699
-9594.5	8.34e-7
-9589.5	0.0000014554
-9584.5	0.0000013573
-9579.5	0.0000012428
-9574.5	0.0000013573
-9569.5	0.0000013573
-9564.5	0.0000022894
-9559.5	0.0000013573
-9554.5	0.0000011447
-9549.5	0.0000014554
-9544.5	0.0000015699
-9539.5	0.0000026001
-9534.5	0.0000018806
-9529.5	0.0000019787
-9524.5	0.0000015699
-9519.5	0.0000015699
-9514.5	0.0000026001
-9509.5	0.0000020768
-9504.5	0.0000024039
-9499.5	0.0000022894
-9494.5	0.0000027146
-9489.5	0.0000027146
-9484.5	0.0000027146
-9479.5	0.000003745
-9474.5	0.0000028127
-9469.5	0.000002502
-9464.5	0.000004481
-9459.5	0.0000027146
-9454.5	0.0000027146
-9449.5	0.0000026001
-9444.5	0.000003434
-9439.5	0.000002502
-9434.5	0.0000052
-9429.5	0.0000031234
-9424.5	0.000005004
-9419.5	0.000003957
-9414.5	0.000005413
-9409.5	0.000006672
-9404.5	0.000005625
-9399.5	0.000004268
-9394.5	0.000006149
-9389.5	0.00000489
-9384.5	0.000005724
-9379.5	0.000007392
-9374.5	0.000007392
-9369.5	0.00000834
-9364.5	0.000008847
-9359.5	0.000006868
-9354.5	0.00000906
-9349.5	0.000012494
-9344.5	0.000010629
-9339.5	0.000012395
-9334.5	0.000014472
-9329.5	0.000012919
-9324.5	0.000013328
-9319.5	0.000011463
-9314.5	0.000015208
-9309.5	0.000016974
-9304.5	0.000015519
-9299.5	0.000014685
-9294.5	0.000018544
-9289.5	0.000017187
-9284.5	0.00001843
-9279.5	0.000021242
-9274.5	0.000021569
-9269.5	0.000024889
-9264.5	0.00002865
-9259.5	0.000028438
-9254.5	0.000025936
-9249.5	0.000027604
-9244.5	0.000031038
-9239.5	0.00003282
-9234.5	0.00003468
-9229.5	0.00004124
-9224.5	0.00004229
-9219.5	0.00005042
-9214.5	0.00004854
-9209.5	0.00005187
-9204.5	0.00004989
-9199.5	0.00005302
-9194.5	0.00006917
-9189.5	0.00006896
-9184.5	0.00008104
-9179.5	0.00007928
-9174.5	0.00008782
-9169.5	0.00010448
-9164.5	0.00010438
-9159.5	0.00011604
-9154.5	0.00013084
-9149.5	0.00013938
-9144.5	0.0001748
-9139.5	0.00018188
-9134.5	0.0002122
-9129.5	0.0002474
-9124.5	0.00029353
-9119.5	0.0003848
-9114.5	0.000529
-9109.5	0.0007129
-9104.5	0.000661
-9099.5	0.0004501
-9094.5	0.00029489
-9089.5	0.00019813
-9084.5	0.00019916
-9079.5	0.00017959
-9074.5	0.00023959
-9069.5	0.00029365
-9064.5	0.000398
-9059.5	0.0005933
-9054.5	0.0010113
-9049.5	0.0015085
-9044.5	0.0022778
-9039.5	0.0026099
-9034.5	0.0019932
-9029.5	0.0008088
-9024.5	0.00022426
-9019.5	0.00007823
-9014.5	0.00006541
-9009.5	0.00006698
-9004.5	0.0000599
-8999.5	0.00007167
-8994.5	0.00008906
-8989.5	0.00008271
-8984.5	0.00010374
-8979.5	0.00012188
-8974.5	0.0001249
-8969.5	0.00014292
-8964.5	0.00017115
-8959.5	0.00016875
-8954.5	0.00019615
-8949.5	0.00024219
-8944.5	0.00024905
-8939.5	0.00031303
-8934.5	0.0003469
-8929.5	0.0004114
-8924.5	0.000482
-8919.5	0.0005002
-8914.5	0.0006192
-8909.5	0.0006143
-8904.5	0.0006596
-8899.5	0.0007326
-8894.5	0.0008274
-8889.5	0.0009526
-8884.5	0.001168
-8879.5	0.0014683
-8874.5	0.0017644
-8869.5	0.0020549
-8864.5	0.00268
-8859.5	0.00322
-8854.5	0.004125
-8849.5	0.005329
-8844.5	0.006766
-8839.5	0.008269
-8834.5	0.010359
-8829.5	0.012487
-8824.5	0.014517
-8819.5	0.015583
-8814.5	0.016353
-8809.5	0.014997
-8804.5	0.012989
-8799.5	0.010323
-8794.5	0.007914
-8789.5	0.006014
-8784.5	0.004826
-8779.5	0.003607
-8774.5	0.0026831
-8769.5	0.0017426
-8764.5	0.0010173
-8759.5	0.0004239
-8754.5	0.00013542
-8749.5	0.000026034
-8744.5	0
