# Supplementary material for: Climate influence on the early human occupation of South America during the late Pleistocene
Source: Nat Commun. 2025 Mar 21;16:2780. doi: 10.1038/s41467-025-58134-5 (PMC11928665; doi:10.1038/s41467-025-58134-5)
Supplement: Supplementary file 10 — Source data [file 41467_2025_58134_MOESM10_ESM.zip › Source Data file/southernAndes_S.prior]

-15964.5	0
-15959.5	4.811e-8
-15954.5	9.382e-8
-15949.5	0
-15944.5	0.0000010417
-15939.5	9.382e-8
-15934.5	1.4194e-7
-15929.5	9.382e-8
-15924.5	0
-15919.5	9.382e-8
-15914.5	4.811e-8
-15909.5	1.4194e-7
-15904.5	4.811e-8
-15899.5	4.811e-8
-15894.5	9.382e-8
-15889.5	9.382e-8
-15884.5	9.382e-8
-15879.5	4.811e-8
-15874.5	9.382e-8
-15869.5	1.4194e-7
-15864.5	2.3576e-7
-15859.5	1.9005e-7
-15854.5	9.382e-8
-15849.5	9.382e-8
-15844.5	0
-15839.5	0
-15834.5	4.811e-8
-15829.5	0
-15824.5	4.811e-8
-15819.5	1.4194e-7
-15814.5	0
-15809.5	1.4194e-7
-15804.5	1.4194e-7
-15799.5	1.4194e-7
-15794.5	1.4194e-7
-15789.5	1.4194e-7
-15784.5	9.382e-8
-15779.5	2.8387e-7
-15774.5	1.4194e-7
-15769.5	1.4194e-7
-15764.5	1.4194e-7
-15759.5	2.3576e-7
-15754.5	3.32e-7
-15749.5	1.4194e-7
-15744.5	4.739e-7
-15739.5	3.777e-7
-15734.5	1.9005e-7
-15729.5	3.777e-7
-15724.5	1.9005e-7
-15719.5	9.382e-8
-15714.5	9.382e-8
-15709.5	1.4194e-7
-15704.5	4.739e-7
-15699.5	2.3576e-7
-15694.5	9.382e-8
-15689.5	2.3576e-7
-15684.5	2.3576e-7
-15679.5	1.9005e-7
-15674.5	1.9005e-7
-15669.5	3.777e-7
-15664.5	5.677e-7
-15659.5	4.258e-7
-15654.5	4.739e-7
-15649.5	5.22e-7
-15644.5	9.382e-8
-15639.5	2.3576e-7
-15634.5	5.22e-7
-15629.5	3.777e-7
-15624.5	2.3576e-7
-15619.5	4.739e-7
-15614.5	2.3576e-7
-15609.5	3.777e-7
-15604.5	8.516e-7
-15599.5	3.777e-7
-15594.5	1.9005e-7
-15589.5	7.097e-7
-15584.5	9.478e-7
-15579.5	8.516e-7
-15574.5	7.097e-7
-15569.5	5.677e-7
-15564.5	4.739e-7
-15559.5	7.578e-7
-15554.5	4.739e-7
-15549.5	8.516e-7
-15544.5	6.64e-7
-15539.5	8.997e-7
-15534.5	8.516e-7
-15529.5	3.777e-7
-15524.5	8.059e-7
-15519.5	7.578e-7
-15514.5	5.22e-7
-15509.5	8.059e-7
-15504.5	2.8387e-7
-15499.5	5.677e-7
-15494.5	9.935e-7
-15489.5	8.997e-7
-15484.5	8.997e-7
-15479.5	8.516e-7
-15474.5	0.0000011836
-15469.5	9.478e-7
-15464.5	0.0000010898
-15459.5	9.935e-7
-15454.5	0.0000013255
-15449.5	0.0000012317
-15444.5	0.0000014194
-15439.5	0.0000011836
-15434.5	8.997e-7
-15429.5	0.0000011355
-15424.5	0.0000014675
-15419.5	0.0000017994
-15414.5	0.0000011836
-15409.5	0.0000018476
-15404.5	0.0000016575
-15399.5	0.000004073
-15394.5	0.0000018933
-15389.5	0.0000017513
-15384.5	0.0000011836
-15379.5	0.0000018476
-15374.5	0.0000014194
-15369.5	0.0000015156
-15364.5	0.000008617
-15359.5	0.0000017513
-15354.5	0.0000026054
-15349.5	0.0000018476
-15344.5	0.0000023191
-15339.5	0.0000014675
-15334.5	0.0000029349
-15329.5	0.0000023191
-15324.5	0.0000025091
-15319.5	0.000003315
-15314.5	0.000003125
-15309.5	0.000015815
-15304.5	0.0000023191
-15299.5	0.000019176
-15294.5	0.000002983
-15289.5	0.000004641
-15284.5	0.000004689
-15279.5	0.000004641
-15274.5	0.000002461
-15269.5	0.000004689
-15264.5	0.000004641
-15259.5	0.000003315
-15254.5	0.000004831
-15249.5	0.000004167
-15244.5	0.00000625
-15239.5	0.000005918
-15234.5	0.000004451
-15229.5	0.000005208
-15224.5	0.000005586
-15219.5	0.00000535
-15214.5	0.000007102
-15209.5	0.000005872
-15204.5	0.000006724
-15199.5	0.000008711
-15194.5	0.000005918
-15189.5	0.000008285
-15184.5	0.000009707
-15179.5	0.000009897
-15174.5	0.000008239
-15169.5	0.000010652
-15164.5	0.000008665
-15159.5	0.000009517
-15154.5	0.000009043
-15149.5	0.000017472
-15144.5	0.000012074
-15139.5	0.000012736
-15134.5	0.000011316
-15129.5	0.000016241
-15124.5	0.000011458
-15119.5	0.00001141
-15114.5	0.000012926
-15109.5	0.000013116
-15104.5	0.000026799
-15099.5	0.000016051
-15094.5	0.000013825
-15089.5	0.00004522
-15084.5	0.000019176
-15079.5	0.000016618
-15074.5	0.000017756
-15069.5	0.000016193
-15064.5	0.000019318
-15059.5	0.000023248
-15054.5	0.000023864
-15049.5	0.000022397
-15044.5	0.000017614
-15039.5	0.000023532
-15034.5	0.000028409
-15029.5	0.000024668
-15024.5	0.000026657
-15019.5	0.000025522
-15014.5	0.00002983
-15009.5	0.000022917
-15004.5	0.00003177
-14999.5	0.00003296
-14994.5	0.00003471
-14989.5	0.00003168
-14984.5	0.00003759
-14979.5	0.00003812
-14974.5	0.00003793
-14969.5	0.00003736
-14964.5	0.0000437
-14959.5	0.00003641
-14954.5	0.00004337
-14949.5	0.00004522
-14944.5	0.00003821
-14939.5	0.00004986
-14934.5	0.0000571
-14929.5	0.00005526
-14924.5	0.00004811
-14919.5	0.00006453
-14914.5	0.00006761
-14909.5	0.00007633
-14904.5	0.0000599
-14899.5	0.00006316
-14894.5	0.00006676
-14889.5	0.00007694
-14884.5	0.00006885
-14879.5	0.00006951
-14874.5	0.00008187
-14869.5	0.00008116
-14864.5	0.00008352
-14859.5	0.00008329
-14854.5	0.00010189
-14849.5	0.00008793
-14844.5	0.00013158
-14839.5	0.00012964
-14834.5	0.00008627
-14829.5	0.00010757
-14824.5	0.00009976
-14819.5	0.00013111
-14814.5	0.00014361
-14809.5	0.00011761
-14804.5	0.00011364
-14799.5	0.00013849
-14794.5	0.00015975
-14789.5	0.000159
-14784.5	0.00015336
-14779.5	0.00017637
-14774.5	0.0001545
-14769.5	0.00016529
-14764.5	0.00016724
-14759.5	0.00017007
-14754.5	0.00021411
-14749.5	0.00021122
-14744.5	0.00023186
-14739.5	0.00019621
-14734.5	0.00022396
-14729.5	0.00023125
-14724.5	0.00025488
-14719.5	0.00027921
-14714.5	0.00023466
-14709.5	0.0002481
-14704.5	0.00030175
-14699.5	0.00028774
-14694.5	0.00028731
-14689.5	0.0003198
-14684.5	0.0003392
-14679.5	0.0003343
-14674.5	0.000322
-14669.5	0.000353
-14664.5	0.0003469
-14659.5	0.0003638
-14654.5	0.0004183
-14649.5	0.0004217
-14644.5	0.000402
-14639.5	0.0004235
-14634.5	0.000483
-14629.5	0.0004478
-14624.5	0.0004623
-14619.5	0.0005397
-14614.5	0.000532
-14609.5	0.0005522
-14604.5	0.0005083
-14599.5	0.0005829
-14594.5	0.00058
-14589.5	0.0006206
-14584.5	0.0006291
-14579.5	0.0006505
-14574.5	0.0006823
-14569.5	0.0007357
-14564.5	0.0007359
-14559.5	0.0007405
-14554.5	0.000768
-14549.5	0.0008163
-14544.5	0.0008543
-14539.5	0.0008745
-14534.5	0.0008757
-14529.5	0.0009493
-14524.5	0.0009259
-14519.5	0.0009211
-14514.5	0.0010235
-14509.5	0.0009769
-14504.5	0.0010023
-14499.5	0.0010977
-14494.5	0.0010065
-14489.5	0.0011141
-14484.5	0.0011439
-14479.5	0.0011897
-14474.5	0.0012504
-14469.5	0.0013517
-14464.5	0.0014482
-14459.5	0.0013512
-14454.5	0.0013746
-14449.5	0.001413
-14444.5	0.0014614
-14439.5	0.001521
-14434.5	0.0014307
-14429.5	0.0016045
-14424.5	0.0016312
-14419.5	0.0016725
-14414.5	0.0016783
-14409.5	0.0017604
-14404.5	0.0016867
-14399.5	0.0017465
-14394.5	0.0018606
-14389.5	0.0017875
-14384.5	0.0019408
-14379.5	0.0020286
-14374.5	0.0019668
-14369.5	0.0018305
-14364.5	0.0020022
-14359.5	0.0020018
-14354.5	0.00197
-14349.5	0.0021101
-14344.5	0.0020809
-14339.5	0.002108
-14334.5	0.0021802
-14329.5	0.002077
-14324.5	0.0021768
-14319.5	0.002122
-14314.5	0.0022148
-14309.5	0.0022975
-14304.5	0.0022045
-14299.5	0.0023497
-14294.5	0.0023204
-14289.5	0.0023017
-14284.5	0.0022868
-14279.5	0.002267
-14274.5	0.0022872
-14269.5	0.0022148
-14264.5	0.0022831
-14259.5	0.0024057
-14254.5	0.0023005
-14249.5	0.0023089
-14244.5	0.0022623
-14239.5	0.002135
-14234.5	0.0023541
-14229.5	0.0023521
-14224.5	0.0020973
-14219.5	0.0022142
-14214.5	0.002092
-14209.5	0.0020296
-14204.5	0.0019836
-14199.5	0.0020415
-14194.5	0.0019741
-14189.5	0.0020315
-14184.5	0.0019298
-14179.5	0.0019595
-14174.5	0.0019615
-14169.5	0.0017626
-14164.5	0.0017501
-14159.5	0.0017983
-14154.5	0.0016757
-14149.5	0.0017353
-14144.5	0.0015729
-14139.5	0.0015946
-14134.5	0.0015419
-14129.5	0.0014938
-14124.5	0.0013007
-14119.5	0.0012762
-14114.5	0.0012459
-14109.5	0.001229
-14104.5	0.0011588
-14099.5	0.0011834
-14094.5	0.0010038
-14089.5	0.0009854
-14084.5	0.0010411
-14079.5	0.0009266
-14074.5	0.0009196
-14069.5	0.0008559
-14064.5	0.0008967
-14059.5	0.0008342
-14054.5	0.0007527
-14049.5	0.0008269
-14044.5	0.0007091
-14039.5	0.0007358
-14034.5	0.0007517
-14029.5	0.0006711
-14024.5	0.0007221
-14019.5	0.0007572
-14014.5	0.0005308
-14009.5	0.0005182
-14004.5	0.0004884
-13999.5	0.0004732
-13994.5	0.0004818
-13989.5	0.0004184
-13984.5	0.0005312
-13979.5	0.0003877
-13974.5	0.0003591
-13969.5	0.00030653
-13964.5	0.00030952
-13959.5	0.00030592
-13954.5	0.00026681
-13949.5	0.00028674
-13944.5	0.00018234
-13939.5	0.00019034
-13934.5	0.0001705
-13929.5	0.00021037
-13924.5	0.00010521
-13919.5	0.00006832
-13914.5	0.00007443
-13909.5	0.000031014
-13904.5	0.000005398
