# Supplementary material for: Climate influence on the early human occupation of South America during the late Pleistocene
Source: Nat Commun. 2025 Mar 21;16:2780. doi: 10.1038/s41467-025-58134-5 (PMC11928665; doi:10.1038/s41467-025-58134-5)
Supplement: Supplementary file 10 — Source data [file 41467_2025_58134_MOESM10_ESM.zip › Source Data file/high_alt_S.prior]

-16039.5	0
-16034.5	9.53e-8
-16029.5	0
-16024.5	2.3677e-7
-16019.5	4.765e-8
-16014.5	9.53e-8
-16009.5	4.765e-8
-16004.5	4.765e-8
-15999.5	9.53e-8
-15994.5	4.765e-8
-15989.5	4.765e-8
-15984.5	0
-15979.5	9.53e-8
-15974.5	4.765e-8
-15969.5	4.765e-8
-15964.5	4.765e-8
-15959.5	0
-15954.5	9.53e-8
-15949.5	4.765e-8
-15944.5	9.53e-8
-15939.5	1.4147e-7
-15934.5	9.53e-8
-15929.5	4.765e-8
-15924.5	4.765e-8
-15919.5	4.765e-8
-15914.5	1.4147e-7
-15909.5	0
-15904.5	9.53e-8
-15899.5	9.53e-8
-15894.5	4.765e-8
-15889.5	0
-15884.5	4.765e-8
-15879.5	0
-15874.5	4.765e-8
-15869.5	4.765e-8
-15864.5	4.765e-8
-15859.5	0
-15854.5	0
-15849.5	4.765e-8
-15844.5	4.765e-8
-15839.5	4.765e-8
-15834.5	1.4147e-7
-15829.5	4.765e-8
-15824.5	0
-15819.5	0
-15814.5	1.4147e-7
-15809.5	0
-15804.5	9.53e-8
-15799.5	1.4147e-7
-15794.5	0
-15789.5	1.4147e-7
-15784.5	0
-15779.5	0
-15774.5	4.765e-8
-15769.5	0
-15764.5	9.53e-8
-15759.5	3.321e-7
-15754.5	1.4147e-7
-15749.5	3.321e-7
-15744.5	4.765e-8
-15739.5	0
-15734.5	4.765e-8
-15729.5	0
-15724.5	4.765e-8
-15719.5	9.53e-8
-15714.5	4.765e-8
-15709.5	0
-15704.5	1.4147e-7
-15699.5	4.765e-8
-15694.5	1.8912e-7
-15689.5	9.53e-8
-15684.5	4.765e-8
-15679.5	9.53e-8
-15674.5	0
-15669.5	4.765e-8
-15664.5	0
-15659.5	0
-15654.5	2.3677e-7
-15649.5	9.53e-8
-15644.5	0
-15639.5	9.53e-8
-15634.5	1.4147e-7
-15629.5	0
-15624.5	4.765e-8
-15619.5	9.53e-8
-15614.5	4.765e-8
-15609.5	4.765e-8
-15604.5	4.765e-8
-15599.5	1.4147e-7
-15594.5	4.765e-8
-15589.5	0
-15584.5	0
-15579.5	4.765e-8
-15574.5	2.3677e-7
-15569.5	4.765e-8
-15564.5	4.765e-8
-15559.5	4.765e-8
-15554.5	4.765e-8
-15549.5	1.4147e-7
-15544.5	1.4147e-7
-15539.5	4.765e-8
-15534.5	4.765e-8
-15529.5	4.765e-8
-15524.5	4.765e-8
-15519.5	1.4147e-7
-15514.5	4.765e-8
-15509.5	9.53e-8
-15504.5	4.765e-8
-15499.5	4.765e-8
-15494.5	2.3677e-7
-15489.5	9.53e-8
-15484.5	9.53e-8
-15479.5	0
-15474.5	9.53e-8
-15469.5	4.765e-8
-15464.5	0
-15459.5	1.4147e-7
-15454.5	4.765e-8
-15449.5	1.8912e-7
-15444.5	4.765e-8
-15439.5	1.4147e-7
-15434.5	1.4147e-7
-15429.5	2.3677e-7
-15424.5	9.53e-8
-15419.5	1.8912e-7
-15414.5	0
-15409.5	4.765e-8
-15404.5	4.765e-8
-15399.5	9.53e-8
-15394.5	0
-15389.5	4.765e-8
-15384.5	1.8912e-7
-15379.5	9.53e-8
-15374.5	4.765e-8
-15369.5	9.53e-8
-15364.5	1.8912e-7
-15359.5	1.4147e-7
-15354.5	4.765e-8
-15349.5	1.8912e-7
-15344.5	1.4147e-7
-15339.5	2.8442e-7
-15334.5	9.53e-8
-15329.5	4.765e-8
-15324.5	9.53e-8
-15319.5	0
-15314.5	1.4147e-7
-15309.5	1.4147e-7
-15304.5	0
-15299.5	4.765e-8
-15294.5	1.4147e-7
-15289.5	9.53e-8
-15284.5	2.8442e-7
-15279.5	4.765e-8
-15274.5	1.4147e-7
-15269.5	1.8912e-7
-15264.5	4.765e-8
-15259.5	2.3677e-7
-15254.5	0
-15249.5	2.3677e-7
-15244.5	1.4147e-7
-15239.5	1.8912e-7
-15234.5	4.765e-8
-15229.5	1.4147e-7
-15224.5	4.765e-8
-15219.5	1.4147e-7
-15214.5	9.53e-8
-15209.5	1.4147e-7
-15204.5	2.3677e-7
-15199.5	1.4147e-7
-15194.5	1.4147e-7
-15189.5	4.765e-8
-15184.5	1.4147e-7
-15179.5	1.4147e-7
-15174.5	1.8912e-7
-15169.5	9.53e-8
-15164.5	2.3677e-7
-15159.5	5.212e-7
-15154.5	1.8912e-7
-15149.5	2.3677e-7
-15144.5	2.3677e-7
-15139.5	1.4147e-7
-15134.5	1.4147e-7
-15129.5	1.4147e-7
-15124.5	1.8912e-7
-15119.5	2.3677e-7
-15114.5	1.4147e-7
-15109.5	7.58e-7
-15104.5	9.53e-8
-15099.5	4.765e-8
-15094.5	1.4147e-7
-15089.5	2.3677e-7
-15084.5	3.321e-7
-15079.5	1.4147e-7
-15074.5	3.321e-7
-15069.5	9.53e-8
-15064.5	1.4147e-7
-15059.5	4.765e-8
-15054.5	1.4147e-7
-15049.5	9.53e-8
-15044.5	3.321e-7
-15039.5	9.53e-8
-15034.5	0
-15029.5	2.8442e-7
-15024.5	9.53e-8
-15019.5	9.53e-8
-15014.5	2.8442e-7
-15009.5	1.4147e-7
-15004.5	2.8442e-7
-14999.5	9.53e-8
-14994.5	1.4147e-7
-14989.5	9.53e-8
-14984.5	0
-14979.5	2.3677e-7
-14974.5	4.765e-8
-14969.5	4.735e-7
-14964.5	4.765e-8
-14959.5	9.53e-8
-14954.5	9.53e-8
-14949.5	1.4147e-7
-14944.5	2.3677e-7
-14939.5	1.4147e-7
-14934.5	2.8442e-7
-14929.5	3.321e-7
-14924.5	1.8912e-7
-14919.5	1.4147e-7
-14914.5	2.3677e-7
-14909.5	3.321e-7
-14904.5	2.3677e-7
-14899.5	9.53e-8
-14894.5	5.212e-7
-14889.5	9.53e-8
-14884.5	3.321e-7
-14879.5	4.765e-8
-14874.5	1.8912e-7
-14869.5	9.53e-8
-14864.5	2.8442e-7
-14859.5	2.3677e-7
-14854.5	1.4147e-7
-14849.5	1.4147e-7
-14844.5	4.765e-8
-14839.5	1.4147e-7
-14834.5	1.4147e-7
-14829.5	1.8912e-7
-14824.5	2.8442e-7
-14819.5	2.3677e-7
-14814.5	2.3677e-7
-14809.5	3.782e-7
-14804.5	1.4147e-7
-14799.5	1.8912e-7
-14794.5	9.53e-8
-14789.5	8.518e-7
-14784.5	2.3677e-7
-14779.5	4.765e-8
-14774.5	4.735e-7
-14769.5	2.3677e-7
-14764.5	1.8912e-7
-14759.5	9.53e-8
-14754.5	3.782e-7
-14749.5	2.3677e-7
-14744.5	2.8442e-7
-14739.5	8.056e-7
-14734.5	5.212e-7
-14729.5	4.735e-7
-14724.5	3.782e-7
-14719.5	2.3677e-7
-14714.5	2.8442e-7
-14709.5	4.735e-7
-14704.5	3.321e-7
-14699.5	2.3677e-7
-14694.5	2.8442e-7
-14689.5	4.259e-7
-14684.5	5.212e-7
-14679.5	2.3677e-7
-14674.5	3.782e-7
-14669.5	2.3677e-7
-14664.5	2.8442e-7
-14659.5	6.15e-7
-14654.5	3.782e-7
-14649.5	4.735e-7
-14644.5	6.627e-7
-14639.5	3.321e-7
-14634.5	2.3677e-7
-14629.5	9.53e-8
-14624.5	2.8442e-7
-14619.5	9.471e-7
-14614.5	3.321e-7
-14609.5	1.8912e-7
-14604.5	2.8442e-7
-14599.5	4.259e-7
-14594.5	3.782e-7
-14589.5	1.4147e-7
-14584.5	3.782e-7
-14579.5	3.321e-7
-14574.5	2.3677e-7
-14569.5	5.688e-7
-14564.5	3.782e-7
-14559.5	3.321e-7
-14554.5	2.8442e-7
-14549.5	5.212e-7
-14544.5	5.212e-7
-14539.5	2.8442e-7
-14534.5	3.782e-7
-14529.5	8.056e-7
-14524.5	2.3677e-7
-14519.5	6.627e-7
-14514.5	3.782e-7
-14509.5	8.518e-7
-14504.5	2.3677e-7
-14499.5	2.8442e-7
-14494.5	3.782e-7
-14489.5	3.782e-7
-14484.5	3.782e-7
-14479.5	3.321e-7
-14474.5	7.58e-7
-14469.5	6.15e-7
-14464.5	4.259e-7
-14459.5	5.212e-7
-14454.5	3.782e-7
-14449.5	5.688e-7
-14444.5	5.212e-7
-14439.5	8.518e-7
-14434.5	7.103e-7
-14429.5	3.782e-7
-14424.5	5.212e-7
-14419.5	7.58e-7
-14414.5	6.15e-7
-14409.5	3.321e-7
-14404.5	6.15e-7
-14399.5	3.321e-7
-14394.5	4.735e-7
-14389.5	2.8442e-7
-14384.5	2.8442e-7
-14379.5	6.627e-7
-14374.5	6.15e-7
-14369.5	5.212e-7
-14364.5	8.056e-7
-14359.5	6.627e-7
-14354.5	3.782e-7
-14349.5	7.103e-7
-14344.5	4.735e-7
-14339.5	5.688e-7
-14334.5	3.321e-7
-14329.5	2.3677e-7
-14324.5	7.103e-7
-14319.5	3.782e-7
-14314.5	0.0000012315
-14309.5	5.212e-7
-14304.5	7.103e-7
-14299.5	6.15e-7
-14294.5	5.212e-7
-14289.5	6.15e-7
-14284.5	6.627e-7
-14279.5	0.000001373
-14274.5	8.056e-7
-14269.5	0.0000010885
-14264.5	7.58e-7
-14259.5	5.212e-7
-14254.5	3.321e-7
-14249.5	0.0000010424
-14244.5	4.735e-7
-14239.5	7.58e-7
-14234.5	7.103e-7
-14229.5	0.0000012315
-14224.5	8.518e-7
-14219.5	4.735e-7
-14214.5	0.0000010424
-14209.5	5.688e-7
-14204.5	6.627e-7
-14199.5	5.688e-7
-14194.5	6.15e-7
-14189.5	0.0000011362
-14184.5	8.518e-7
-14179.5	7.103e-7
-14174.5	7.58e-7
-14169.5	7.103e-7
-14164.5	0.0000011838
-14159.5	8.056e-7
-14154.5	0.0000013253
-14149.5	6.627e-7
-14144.5	0.0000013253
-14139.5	0.0000011838
-14134.5	9.947e-7
-14129.5	8.994e-7
-14124.5	0.0000014683
-14119.5	9.471e-7
-14114.5	0.000001705
-14109.5	0.0000015144
-14104.5	7.58e-7
-14099.5	6.15e-7
-14094.5	9.947e-7
-14089.5	0.0000011362
-14084.5	0.0000011838
-14079.5	5.212e-7
-14074.5	0.0000014683
-14069.5	7.103e-7
-14064.5	8.518e-7
-14059.5	8.994e-7
-14054.5	0.0000010885
-14049.5	0.0000015144
-14044.5	6.15e-7
-14039.5	7.103e-7
-14034.5	0.0000011362
-14029.5	0.0000010424
-14024.5	8.518e-7
-14019.5	0.0000012315
-14014.5	0.0000012791
-14009.5	0.0000011838
-14004.5	0.0000014683
-13999.5	8.994e-7
-13994.5	0.0000012315
-13989.5	0.0000014206
-13984.5	0.0000016574
-13979.5	7.58e-7
-13974.5	0.0000010424
-13969.5	0.0000011838
-13964.5	0.0000021786
-13959.5	0.0000015621
-13954.5	0.000003552
-13949.5	0.0000011362
-13944.5	0.0000014206
-13939.5	0.0000016574
-13934.5	0.0000017512
-13929.5	0.0000014683
-13924.5	0.0000018465
-13919.5	0.000001705
-13914.5	0.0000019418
-13909.5	0.0000014206
-13904.5	0.000003456
-13899.5	0.0000017988
-13894.5	0.0000018941
-13889.5	0.0000020356
-13884.5	0.0000011838
-13879.5	0.0000013253
-13874.5	0.0000020833
-13869.5	0.0000024153
-13864.5	0.0000017512
-13859.5	0.0000012315
-13854.5	0.0000016097
-13849.5	0.0000015144
-13844.5	0.0000012791
-13839.5	0.0000022247
-13834.5	0.0000012791
-13829.5	0.0000020833
-13824.5	0.0000019418
-13819.5	0.0000021786
-13814.5	0.0000015144
-13809.5	0.0000015621
-13804.5	0.0000018465
-13799.5	0.0000017988
-13794.5	0.0000023677
-13789.5	0.000003552
-13784.5	0.0000024615
-13779.5	0.000001988
-13774.5	0.0000016097
-13769.5	0.0000019418
-13764.5	0.0000024153
-13759.5	0.0000018465
-13754.5	0.000004545
-13749.5	0.00000393
-13744.5	0.0000020356
-13739.5	0.0000026045
-13734.5	0.0000022247
-13729.5	0.0000011838
-13724.5	0.0000026521
-13719.5	0.0000017512
-13714.5	0.0000026983
-13709.5	0.0000028889
-13704.5	0.0000021309
-13699.5	0.000002935
-13694.5	0.0000030303
-13689.5	0.0000025568
-13684.5	0.000003409
-13679.5	0.000001705
-13674.5	0.000003267
-13669.5	0.000003362
-13664.5	0.0000022247
-13659.5	0.0000024153
-13654.5	0.0000024153
-13649.5	0.000004451
-13644.5	0.0000024615
-13639.5	0.0000023677
-13634.5	0.0000021309
-13629.5	0.000003552
-13624.5	0.0000026045
-13619.5	0.000005066
-13614.5	0.000003741
-13609.5	0.000006013
-13604.5	0.000004073
-13599.5	0.000003172
-13594.5	0.0000022724
-13589.5	0.0000023677
-13584.5	0.000003836
-13579.5	0.0000028889
-13574.5	0.0000025568
-13569.5	0.000004025
-13564.5	0.000003362
-13559.5	0.000005114
-13554.5	0.000003456
-13549.5	0.000004735
-13544.5	0.000003552
-13539.5	0.000003409
-13534.5	0.000004308
-13529.5	0.000003788
-13524.5	0.000003078
-13519.5	0.000005018
-13514.5	0.000003267
-13509.5	0.0000027936
-13504.5	0.000004262
-13499.5	0.000003836
-13494.5	0.000003456
-13489.5	0.000003504
-13484.5	0.000005018
-13479.5	0.000004119
-13474.5	0.000003977
-13469.5	0.000003977
-13464.5	0.000002935
-13459.5	0.000004735
-13454.5	0.000004829
-13449.5	0.000003315
-13444.5	0.00000535
-13439.5	0.000004214
-13434.5	0.000004025
-13429.5	0.00000393
-13424.5	0.000004356
-13419.5	0.000004924
-13414.5	0.000003977
-13409.5	0.000005872
-13404.5	0.000004972
-13399.5	0.000004025
-13394.5	0.000005635
-13389.5	0.000007955
-13384.5	0.000003552
-13379.5	0.000005872
-13374.5	0.000004688
-13369.5	0.00000696
-13364.5	0.000004308
-13359.5	0.000006676
-13354.5	0.000005018
-13349.5	0.00000663
-13344.5	0.000006819
-13339.5	0.000005729
-13334.5	0.000008049
-13329.5	0.000007718
-13324.5	0.000008192
-13319.5	0.00000535
-13314.5	0.000010416
-13309.5	0.000005682
-13304.5	0.000005635
-13299.5	0.000005114
-13294.5	0.000006439
-13289.5	0.000005398
-13284.5	0.000006534
-13279.5	0.000006487
-13274.5	0.000006819
-13269.5	0.000006297
-13264.5	0.000006723
-13259.5	0.000006819
-13254.5	0.000007718
-13249.5	0.000006345
-13244.5	0.000007338
-13239.5	0.000006013
-13234.5	0.000007955
-13229.5	0.00000786
-13224.5	0.000007481
-13219.5	0.000007575
-13214.5	0.000005635
-13209.5	0.000010842
-13204.5	0.000005114
-13199.5	0.000007907
-13194.5	0.000008239
-13189.5	0.00000625
-13184.5	0.000006582
-13179.5	0.000009565
-13174.5	0.000007386
-13169.5	0.000007434
-13164.5	0.000008381
-13159.5	0.000009232
-13154.5	0.000008381
-13149.5	0.000012217
-13144.5	0.000012358
-13139.5	0.000009328
-13134.5	0.000013683
-13129.5	0.000007575
-13124.5	0.000008002
-13119.5	0.000010842
-13114.5	0.000010369
-13109.5	0.000008333
-13104.5	0.00001018
-13099.5	0.000013399
-13094.5	0.00001089
-13089.5	0.000008996
-13084.5	0.000012547
-13079.5	0.000008096
-13074.5	0.000011363
-13069.5	0.0000116
-13064.5	0.000016429
-13059.5	0.000011743
-13054.5	0.000011411
-13049.5	0.000016146
-13044.5	0.000012406
-13039.5	0.000012832
-13034.5	0.000013826
-13029.5	0.000013116
-13024.5	0.00001321
-13019.5	0.000014631
-13014.5	0.000015293
-13009.5	0.000010748
-13004.5	0.000012643
-12999.5	0.000012736
-12994.5	0.000017519
-12989.5	0.000015625
-12984.5	0.000015578
-12979.5	0.0000125
-12974.5	0.000011079
-12969.5	0.0000125
-12964.5	0.000015436
-12959.5	0.000014678
-12954.5	0.000015956
-12949.5	0.000015152
-12944.5	0.000013873
-12939.5	0.00001089
-12934.5	0.000014489
-12929.5	0.000020739
-12924.5	0.000017093
-12919.5	0.000016572
-12914.5	0.000014631
-12909.5	0.000014252
-12904.5	0.000018276
-12899.5	0.00001359
-12894.5	0.000018323
-12889.5	0.000015625
-12884.5	0.000016525
-12879.5	0.000022112
-12874.5	0.000019839
-12869.5	0.000025142
-12864.5	0.000019177
-12859.5	0.000016099
-12854.5	0.000018797
-12849.5	0.000020502
-12844.5	0.000019034
-12839.5	0.000023011
-12834.5	0.000019366
-12829.5	0.000028503
-12824.5	0.000025709
-12819.5	0.000023153
-12814.5	0.000025142
-12809.5	0.000021354
-12804.5	0.0000259
-12799.5	0.00002017
-12794.5	0.000018323
-12789.5	0.00003707
-12784.5	0.000029167
-12779.5	0.000021449
-12774.5	0.000027178
-12769.5	0.00002249
-12764.5	0.000028362
-12759.5	0.000024621
-12754.5	0.000026374
-12749.5	0.000027699
-12744.5	0.00003168
-12739.5	0.000023722
-12734.5	0.000025568
-12729.5	0.000028835
-12724.5	0.00003196
-12719.5	0.000027367
-12714.5	0.000030729
-12709.5	0.000028077
-12704.5	0.000030777
-12699.5	0.00003295
-12694.5	0.00002784
-12689.5	0.000026515
-12684.5	0.000030067
-12679.5	0.00003897
-12674.5	0.00003125
-12669.5	0.00003447
-12664.5	0.00003561
-12659.5	0.00003598
-12654.5	0.000029687
-12649.5	0.00003461
-12644.5	0.00003688
-12639.5	0.00003613
-12634.5	0.00003627
-12629.5	0.00003821
-12624.5	0.00003546
-12619.5	0.00004484
-12614.5	0.00003542
-12609.5	0.00005488
-12604.5	0.00003546
-12599.5	0.00004044
-12594.5	0.00003845
-12589.5	0.00003873
-12584.5	0.00003532
-12579.5	0.00004465
-12574.5	0.00005265
-12569.5	0.00004314
-12564.5	0.00005237
-12559.5	0.00005246
-12554.5	0.00004351
-12549.5	0.00004503
-12544.5	0.0000438
-12539.5	0.00005095
-12534.5	0.00005057
-12529.5	0.00005118
-12524.5	0.00005251
-12519.5	0.00004546
-12514.5	0.00005966
-12509.5	0.00005474
-12504.5	0.00005081
-12499.5	0.00005805
-12494.5	0.00005729
-12489.5	0.00005398
-12484.5	0.00005658
-12479.5	0.00005947
-12474.5	0.00006009
-12469.5	0.00005081
-12464.5	0.00006491
-12459.5	0.00006335
-12454.5	0.0000607
-12449.5	0.00005739
-12444.5	0.0000723
-12439.5	0.00007325
-12434.5	0.00007945
-12429.5	0.00006766
-12424.5	0.00006889
-12419.5	0.00006004
-12414.5	0.0000723
-12409.5	0.00007424
-12404.5	0.00007027
-12399.5	0.0000821
-12394.5	0.0000758
-12389.5	0.00007732
-12384.5	0.00007339
-12379.5	0.00006463
-12374.5	0.00006851
-12369.5	0.00008608
-12364.5	0.00008608
-12359.5	0.0000858
-12354.5	0.0000777
-12349.5	0.0000813
-12344.5	0.00008546
-12339.5	0.00008646
-12334.5	0.00008878
-12329.5	0.00009479
-12324.5	0.00008608
-12319.5	0.00010516
-12314.5	0.00009654
-12309.5	0.00010294
-12304.5	0.00010852
-12299.5	0.00009517
-12294.5	0.00010559
-12289.5	0.00010024
-12284.5	0.00009787
-12279.5	0.00008939
-12274.5	0.00010753
-12269.5	0.00010653
-12264.5	0.00013215
-12259.5	0.00010791
-12254.5	0.00011231
-12249.5	0.00011638
-12244.5	0.00012453
-12239.5	0.00011231
-12234.5	0.00012415
-12229.5	0.00010644
-12224.5	0.00012268
-12219.5	0.00012235
-12214.5	0.00013589
-12209.5	0.00014209
-12204.5	0.00013239
-12199.5	0.00014886
-12194.5	0.00015213
-12189.5	0.00013599
-12184.5	0.00013144
-12179.5	0.00014474
-12174.5	0.00013423
-12169.5	0.00013925
-12164.5	0.00014162
-12159.5	0.00013717
-12154.5	0.00014531
-12149.5	0.00015085
-12144.5	0.00015473
-12139.5	0.0001697
-12134.5	0.0001651
-12129.5	0.00015545
-12124.5	0.00017202
-12119.5	0.0001749
-12114.5	0.00015289
-12109.5	0.00018196
-12104.5	0.00018712
-12099.5	0.00017694
-12094.5	0.00019972
-12089.5	0.00019242
-12084.5	0.00020866
-12079.5	0.00018258
-12074.5	0.00017708
-12069.5	0.00021151
-12064.5	0.00020871
-12059.5	0.00021169
-12054.5	0.00022339
-12049.5	0.00021444
-12044.5	0.00022041
-12039.5	0.00023774
-12034.5	0.00022831
-12029.5	0.00023163
-12024.5	0.00026643
-12019.5	0.0002375
-12014.5	0.00026312
-12009.5	0.0002661
-12004.5	0.00020289
-11999.5	0.00024072
-11994.5	0.00024915
-11989.5	0.00025762
-11984.5	0.00027538
-11979.5	0.00024389
-11974.5	0.00027358
-11969.5	0.00029223
-11964.5	0.00026477
-11959.5	0.00027046
-11954.5	0.00031591
-11949.5	0.00031117
-11944.5	0.000325
-11939.5	0.00030133
-11934.5	0.0003183
-11929.5	0.00031525
-11924.5	0.0003108
-11919.5	0.000317
-11914.5	0.00031141
-11909.5	0.0003398
-11904.5	0.0003297
-11899.5	0.0003511
-11894.5	0.0003615
-11889.5	0.0003705
-11884.5	0.0003442
-11879.5	0.0003515
-11874.5	0.0003362
-11869.5	0.0003788
-11864.5	0.0004238
-11859.5	0.0003947
-11854.5	0.0003841
-11849.5	0.0003965
-11844.5	0.0004224
-11839.5	0.0004338
-11834.5	0.0004141
-11829.5	0.0004496
-11824.5	0.0004258
-11819.5	0.0004402
-11814.5	0.0004758
-11809.5	0.0004409
-11804.5	0.0004501
-11799.5	0.0004796
-11794.5	0.0005076
-11789.5	0.0005274
-11784.5	0.0004768
-11779.5	0.0005277
-11774.5	0.0004931
-11769.5	0.0005393
-11764.5	0.0004982
-11759.5	0.000565
-11754.5	0.0005462
-11749.5	0.00056
-11744.5	0.0005884
-11739.5	0.0005685
-11734.5	0.0005618
-11729.5	0.0006317
-11724.5	0.0005875
-11719.5	0.0006239
-11714.5	0.0005742
-11709.5	0.0006211
-11704.5	0.0006334
-11699.5	0.000671
-11694.5	0.0006218
-11689.5	0.000638
-11684.5	0.0006825
-11679.5	0.0007257
-11674.5	0.0007166
-11669.5	0.0007282
-11664.5	0.0007197
-11659.5	0.0007236
-11654.5	0.0007782
-11649.5	0.0007877
-11644.5	0.0006952
-11639.5	0.0008052
-11634.5	0.0007784
-11629.5	0.0008699
-11624.5	0.0008636
-11619.5	0.0008379
-11614.5	0.0008042
-11609.5	0.0007993
-11604.5	0.0008813
-11599.5	0.0008186
-11594.5	0.0008841
-11589.5	0.000872
-11584.5	0.000897
-11579.5	0.0009343
-11574.5	0.0009261
-11569.5	0.0009759
-11564.5	0.0009813
-11559.5	0.0010115
-11554.5	0.0009768
-11549.5	0.0010058
-11544.5	0.000983
-11539.5	0.0010546
-11534.5	0.0010055
-11529.5	0.0010527
-11524.5	0.0011572
-11519.5	0.0011116
-11514.5	0.0011399
-11509.5	0.0010861
-11504.5	0.0011357
-11499.5	0.0010415
-11494.5	0.0011022
-11489.5	0.0011673
-11484.5	0.0011131
-11479.5	0.0012015
-11474.5	0.0012347
-11469.5	0.0012156
-11464.5	0.0011676
-11459.5	0.0012529
-11454.5	0.001242
-11449.5	0.0012765
-11444.5	0.0012528
-11439.5	0.0012809
-11434.5	0.0013203
-11429.5	0.0012584
-11424.5	0.0013526
-11419.5	0.0013098
-11414.5	0.0013913
-11409.5	0.0012902
-11404.5	0.0012276
-11399.5	0.0013366
-11394.5	0.0013794
-11389.5	0.0013813
-11384.5	0.0014682
-11379.5	0.0013757
-11374.5	0.0013726
-11369.5	0.001415
-11364.5	0.0014118
-11359.5	0.0013982
-11354.5	0.0014741
-11349.5	0.0014891
-11344.5	0.0014078
-11339.5	0.0014351
-11334.5	0.0014404
-11329.5	0.0014617
-11324.5	0.001396
-11319.5	0.0013943
-11314.5	0.0014365
-11309.5	0.0014599
-11304.5	0.0013955
-11299.5	0.001351
-11294.5	0.0013275
-11289.5	0.0014047
-11284.5	0.0013342
-11279.5	0.0014179
-11274.5	0.0013977
-11269.5	0.0014124
-11264.5	0.0013373
-11259.5	0.0013498
-11254.5	0.001421
-11249.5	0.0013907
-11244.5	0.0014317
-11239.5	0.0012707
-11234.5	0.0013372
-11229.5	0.0012633
-11224.5	0.0013588
-11219.5	0.0012958
-11214.5	0.0013423
-11209.5	0.0012828
-11204.5	0.001264
-11199.5	0.0012818
-11194.5	0.0011793
-11189.5	0.0011698
-11184.5	0.0012774
-11179.5	0.0011786
-11174.5	0.0010312
-11169.5	0.0011767
-11164.5	0.0010693
-11159.5	0.0010961
-11154.5	0.0010965
-11149.5	0.001139
-11144.5	0.0009999
-11139.5	0.0010078
-11134.5	0.0010877
-11129.5	0.0010053
-11124.5	0.0010698
-11119.5	0.0009694
-11114.5	0.0010294
-11109.5	0.0010176
-11104.5	0.000943
-11099.5	0.0008481
-11094.5	0.0009353
-11089.5	0.0009081
-11084.5	0.0008764
-11079.5	0.000798
-11074.5	0.0008601
-11069.5	0.0008254
-11064.5	0.0007864
-11059.5	0.0007076
-11054.5	0.0007326
-11049.5	0.0006989
-11044.5	0.000789
-11039.5	0.0008838
-11034.5	0.0006747
-11029.5	0.0006581
-11024.5	0.0006356
-11019.5	0.0006619
-11014.5	0.0004926
-11009.5	0.0005007
-11004.5	0.000512
-10999.5	0.000438
-10994.5	0.000421
-10989.5	0.0003823
-10984.5	0.0004179
-10979.5	0.0003816
-10974.5	0.0004502
-10969.5	0.0003576
-10964.5	0.0003835
-10959.5	0.00029115
-10954.5	0.00030796
-10949.5	0.00025379
-10944.5	0.00027699
-10939.5	0.00021624
-10934.5	0.00020549
-10929.5	0.00017727
-10924.5	0.00018542
-10919.5	0.00015724
-10914.5	0.00015133
-10909.5	0.00015928
-10904.5	0.00013494
-10899.5	0.00012964
-10894.5	0.00010081
-10889.5	0.00008466
-10884.5	0.00008518
-10879.5	0.00007429
-10874.5	0.0000652
-10869.5	0.0000455
-10864.5	0.000028694
-10859.5	0.0000143
-10854.5	0.000021401
-10849.5	0.000009043
-10844.5	0.0000028412
