# Supplementary material for: Climate influence on the early human occupation of South America during the late Pleistocene
Source: Nat Commun. 2025 Mar 21;16:2780. doi: 10.1038/s41467-025-58134-5 (PMC11928665; doi:10.1038/s41467-025-58134-5)
Supplement: Supplementary file 10 — Source data [file 41467_2025_58134_MOESM10_ESM.zip › Source Data file/centralAndes_S.prior]

-15859.5	0
-15854.5	3.308e-7
-15849.5	6.63e-7
-15844.5	9.463e-7
-15839.5	0.000002652
-15834.5	0.0000015159
-15829.5	3.782e-7
-15824.5	0.0000012785
-15819.5	7.579e-7
-15814.5	6.63e-7
-15809.5	9.003e-7
-15804.5	0.000001326
-15799.5	0.0000011362
-15794.5	6.155e-7
-15789.5	5.206e-7
-15784.5	7.579e-7
-15779.5	0.0000010412
-15774.5	0.0000011362
-15769.5	0.0000024622
-15764.5	0.0000010412
-15759.5	0.0000011836
-15754.5	9.463e-7
-15749.5	7.579e-7
-15744.5	0.0000012785
-15739.5	8.529e-7
-15734.5	0.0000016093
-15729.5	0.0000012311
-15724.5	9.938e-7
-15719.5	0.0000014684
-15714.5	0.0000015159
-15709.5	0.0000011836
-15704.5	0.0000012311
-15699.5	0.000001326
-15694.5	0.0000012785
-15689.5	0.0000016093
-15684.5	0.0000012785
-15679.5	0.0000012785
-15674.5	0.0000018466
-15669.5	0.0000016568
-15664.5	0.0000011362
-15659.5	0.0000011836
-15654.5	0.0000013735
-15649.5	0.0000012311
-15644.5	0.0000010887
-15639.5	0.0000015159
-15634.5	0.0000015618
-15629.5	0.0000016093
-15624.5	0.0000014684
-15619.5	0.0000020839
-15614.5	0.000001326
-15609.5	0.0000016568
-15604.5	0.0000019415
-15599.5	0.0000014209
-15594.5	0.0000011836
-15589.5	0.000001326
-15584.5	0.0000019415
-15579.5	0.0000014209
-15574.5	0.0000015618
-15569.5	0.0000011836
-15564.5	0.0000025096
-15559.5	0.0000023672
-15554.5	0.0000017517
-15549.5	0.0000015159
-15544.5	0.0000017992
-15539.5	0.0000021314
-15534.5	0.000004071
-15529.5	0.0000024622
-15524.5	0.0000020839
-15519.5	0.0000017042
-15514.5	0.0000022248
-15509.5	0.0000020839
-15504.5	0.0000022723
-15499.5	0.0000018941
-15494.5	0.0000022248
-15489.5	0.0000022723
-15484.5	0.0000018941
-15479.5	0.0000018466
-15474.5	0.0000019415
-15469.5	0.0000022723
-15464.5	0.000002652
-15459.5	0.0000023672
-15454.5	0.0000025571
-15449.5	0.0000023198
-15444.5	0.0000025096
-15439.5	0.0000027929
-15434.5	0.0000028404
-15429.5	0.0000029828
-15424.5	0.0000031252
-15419.5	0.000003931
-15414.5	0.0000024147
-15409.5	0.0000022248
-15404.5	0.000002652
-15399.5	0.0000030777
-15394.5	0.0000029353
-15389.5	0.000003315
-15384.5	0.0000028878
-15379.5	0.0000023198
-15374.5	0.000005303
-15369.5	0.000003551
-15364.5	0.000003361
-15359.5	0.000003646
-15354.5	0.000003741
-15349.5	0.000003693
-15344.5	0.000004404
-15339.5	0.000003551
-15334.5	0.000004261
-15329.5	0.000004309
-15324.5	0.000003598
-15319.5	0.000003977
-15314.5	0.000003741
-15309.5	0.000003503
-15304.5	0.0000031252
-15299.5	0.000004451
-15294.5	0.000003598
-15289.5	0.000004546
-15284.5	0.000004309
-15279.5	0.000003408
-15274.5	0.000004166
-15269.5	0.000004972
-15264.5	0.000004592
-15259.5	0.000003883
-15254.5	0.000004972
-15249.5	0.000005162
-15244.5	0.000006108
-15239.5	0.000005777
-15234.5	0.000006391
-15229.5	0.000005162
-15224.5	0.000004166
-15219.5	0.000007481
-15214.5	0.000008049
-15209.5	0.000004782
-15204.5	0.00000625
-15199.5	0.000006345
-15194.5	0.000004924
-15189.5	0.000004829
-15184.5	0.000005208
-15179.5	0.000005918
-15174.5	0.000007244
-15169.5	0.000005067
-15164.5	0.000007339
-15159.5	0.000007244
-15154.5	0.000006486
-15149.5	0.000005823
-15144.5	0.000006629
-15139.5	0.000005871
-15134.5	0.000009469
-15129.5	0.000005587
-15124.5	0.000007008
-15119.5	0.000007149
-15114.5	0.000005871
-15109.5	0.000007576
-15104.5	0.000006393
-15099.5	0.000011553
-15094.5	0.000007481
-15089.5	0.000007481
-15084.5	0.000006961
-15079.5	0.000007244
-15074.5	0.000006393
-15069.5	0.000008333
-15064.5	0.000008618
-15059.5	0.000008665
-15054.5	0.000010084
-15049.5	0.000008285
-15044.5	0.000008853
-15039.5	0.000007197
-15034.5	0.000009091
-15029.5	0.000009281
-15024.5	0.000015909
-15019.5	0.000010464
-15014.5	0.000011838
-15009.5	0.000009375
-15004.5	0.000008523
-14999.5	0.000012784
-14994.5	0.000011648
-14989.5	0.000013589
-14984.5	0.000010795
-14979.5	0.000012168
-14974.5	0.000011222
-14969.5	0.000013115
-14964.5	0.000012784
-14959.5	0.000013637
-14954.5	0.000011648
-14949.5	0.000011838
-14944.5	0.000015672
-14939.5	0.000012358
-14934.5	0.000013873
-14929.5	0.000014488
-14924.5	0.00001392
-14919.5	0.000014583
-14914.5	0.000016004
-14909.5	0.000015909
-14904.5	0.000014536
-14899.5	0.000015767
-14894.5	0.000016477
-14889.5	0.000013684
-14884.5	0.000017283
-14879.5	0.000014063
-14874.5	0.000014536
-14869.5	0.000018514
-14864.5	0.00001927
-14859.5	0.000016855
-14854.5	0.000017188
-14849.5	0.000022585
-14844.5	0.000020265
-14839.5	0.000019034
-14834.5	0.000019318
-14829.5	0.000017566
-14824.5	0.000019555
-14819.5	0.0000223
-14814.5	0.000017566
-14809.5	0.000021212
-14804.5	0.000022112
-14799.5	0.000020928
-14794.5	0.000024006
-14789.5	0.00002197
-14784.5	0.000023579
-14779.5	0.000028078
-14774.5	0.000021685
-14769.5	0.000021259
-14764.5	0.000024384
-14759.5	0.00003267
-14754.5	0.000027177
-14749.5	0.000026752
-14744.5	0.000030255
-14739.5	0.000023484
-14734.5	0.000027367
-14729.5	0.000028078
-14724.5	0.000027462
-14719.5	0.000029071
-14714.5	0.000029214
-14709.5	0.00003215
-14704.5	0.000031345
-14699.5	0.000029498
-14694.5	0.00003759
-14689.5	0.000030161
-14684.5	0.000029687
-14679.5	0.00003452
-14674.5	0.00003433
-14669.5	0.00003428
-14664.5	0.00003878
-14659.5	0.00004252
-14654.5	0.00003679
-14649.5	0.00003272
-14644.5	0.00003821
-14639.5	0.00004337
-14634.5	0.00003816
-14629.5	0.00004252
-14624.5	0.00004574
-14619.5	0.0000428
-14614.5	0.00003954
-14609.5	0.00004546
-14604.5	0.00004574
-14599.5	0.00004886
-14594.5	0.00004105
-14589.5	0.00005743
-14584.5	0.0000535
-14579.5	0.00004867
-14574.5	0.00005232
-14569.5	0.00004659
-14564.5	0.00005327
-14559.5	0.00005038
-14554.5	0.00004877
-14549.5	0.00005805
-14544.5	0.00005204
-14539.5	0.00005862
-14534.5	0.0000598
-14529.5	0.00006117
-14524.5	0.00005549
-14519.5	0.00006842
-14514.5	0.00006359
-14509.5	0.00007239
-14504.5	0.0000705
-14499.5	0.00006425
-14494.5	0.00007921
-14489.5	0.00007074
-14484.5	0.00007254
-14479.5	0.0000678
-14474.5	0.00007405
-14469.5	0.00008381
-14464.5	0.00007524
-14459.5	0.00007585
-14454.5	0.00007808
-14449.5	0.00008158
-14444.5	0.0000919
-14439.5	0.00008759
-14434.5	0.00008821
-14429.5	0.00010417
-14424.5	0.00008669
-14419.5	0.00009285
-14414.5	0.00009744
-14409.5	0.00009228
-14404.5	0.00009777
-14399.5	0.00010099
-14394.5	0.00010606
-14389.5	0.00010805
-14384.5	0.00011065
-14379.5	0.0001169
-14374.5	0.00010156
-14369.5	0.00011989
-14364.5	0.00012879
-14359.5	0.0001134
-14354.5	0.00011596
-14349.5	0.00011993
-14344.5	0.00013722
-14339.5	0.00011851
-14334.5	0.00013177
-14329.5	0.00014167
-14324.5	0.00012547
-14319.5	0.0001447
-14314.5	0.00014058
-14309.5	0.00016098
-14304.5	0.00015009
-14299.5	0.00013953
-14294.5	0.00015469
-14289.5	0.00016856
-14284.5	0.00015085
-14279.5	0.00015686
-14274.5	0.00016311
-14269.5	0.00016079
-14264.5	0.00017656
-14259.5	0.00016169
-14254.5	0.0001794
-14249.5	0.00017789
-14244.5	0.00018617
-14239.5	0.00018972
-14234.5	0.00020819
-14229.5	0.00019536
-14224.5	0.00020672
-14219.5	0.00020705
-14214.5	0.00020994
-14209.5	0.00021832
-14204.5	0.00021941
-14199.5	0.00023025
-14194.5	0.00021491
-14189.5	0.00024318
-14184.5	0.00023679
-14179.5	0.00024365
-14174.5	0.00024148
-14169.5	0.00026439
-14164.5	0.00028385
-14159.5	0.00026136
-14154.5	0.00026614
-14149.5	0.00026572
-14144.5	0.00028655
-14139.5	0.00027613
-14134.5	0.00029526
-14129.5	0.00028982
-14124.5	0.0002875
-14119.5	0.00031108
-14114.5	0.0003208
-14109.5	0.0003288
-14104.5	0.00031392
-14099.5	0.0003197
-14094.5	0.0003353
-14089.5	0.0003504
-14084.5	0.0003525
-14079.5	0.0003685
-14074.5	0.0003802
-14069.5	0.0003477
-14064.5	0.0003814
-14059.5	0.0003781
-14054.5	0.0004044
-14049.5	0.0004388
-14044.5	0.0004282
-14039.5	0.0004366
-14034.5	0.0004244
-14029.5	0.00045
-14024.5	0.0004374
-14019.5	0.0004348
-14014.5	0.0004717
-14009.5	0.0004705
-14004.5	0.0004768
-13999.5	0.000504
-13994.5	0.0004948
-13989.5	0.0005159
-13984.5	0.0005221
-13979.5	0.0005178
-13974.5	0.0005206
-13969.5	0.0005432
-13964.5	0.0005662
-13959.5	0.0005748
-13954.5	0.0005587
-13949.5	0.0006106
-13944.5	0.000586
-13939.5	0.0005962
-13934.5	0.0006172
-13929.5	0.0006513
-13924.5	0.0006365
-13919.5	0.0006709
-13914.5	0.0006874
-13909.5	0.0006623
-13904.5	0.0006599
-13899.5	0.0006907
-13894.5	0.0007391
-13889.5	0.0007328
-13884.5	0.0007265
-13879.5	0.0007491
-13874.5	0.0007774
-13869.5	0.0008433
-13864.5	0.0008377
-13859.5	0.0008234
-13854.5	0.000825
-13849.5	0.0008279
-13844.5	0.0008666
-13839.5	0.0008805
-13834.5	0.0008957
-13829.5	0.0008734
-13824.5	0.0009322
-13819.5	0.000954
-13814.5	0.0009633
-13809.5	0.0009552
-13804.5	0.0010537
-13799.5	0.0009546
-13794.5	0.0010191
-13789.5	0.0010416
-13784.5	0.0009908
-13779.5	0.0010194
-13774.5	0.0010227
-13769.5	0.0010944
-13764.5	0.0011164
-13759.5	0.0010982
-13754.5	0.0011061
-13749.5	0.0011499
-13744.5	0.0011561
-13739.5	0.0012218
-13734.5	0.0011751
-13729.5	0.0012513
-13724.5	0.0012207
-13719.5	0.0012524
-13714.5	0.0012601
-13709.5	0.0012763
-13704.5	0.0012958
-13699.5	0.0012914
-13694.5	0.0013238
-13689.5	0.0012818
-13684.5	0.0013399
-13679.5	0.001315
-13674.5	0.0013144
-13669.5	0.0013784
-13664.5	0.0013825
-13659.5	0.0013877
-13654.5	0.0014089
-13649.5	0.0013634
-13644.5	0.0013897
-13639.5	0.0013773
-13634.5	0.0014491
-13629.5	0.0013998
-13624.5	0.0014642
-13619.5	0.0014756
-13614.5	0.0014329
-13609.5	0.0014092
-13604.5	0.0014751
-13599.5	0.0014045
-13594.5	0.0014393
-13589.5	0.0014299
-13584.5	0.0014229
-13579.5	0.0014832
-13574.5	0.0014181
-13569.5	0.0013778
-13564.5	0.0014275
-13559.5	0.0014099
-13554.5	0.0013649
-13549.5	0.0014455
-13544.5	0.0013646
-13539.5	0.0013829
-13534.5	0.0013963
-13529.5	0.001393
-13524.5	0.0013141
-13519.5	0.0013523
-13514.5	0.0013643
-13509.5	0.0013205
-13504.5	0.0012564
-13499.5	0.0012483
-13494.5	0.0012825
-13489.5	0.0013107
-13484.5	0.0012068
-13479.5	0.0012204
-13474.5	0.0012734
-13469.5	0.00112
-13464.5	0.0011331
-13459.5	0.001146
-13454.5	0.0011195
-13449.5	0.0011238
-13444.5	0.0010976
-13439.5	0.0010103
-13434.5	0.0010456
-13429.5	0.0009678
-13424.5	0.0009345
-13419.5	0.0009569
-13414.5	0.0008689
-13409.5	0.0008724
-13404.5	0.000921
-13399.5	0.0008563
-13394.5	0.0008771
-13389.5	0.0008211
-13384.5	0.0008448
-13379.5	0.0007945
-13374.5	0.0007511
-13369.5	0.000712
-13364.5	0.000745
-13359.5	0.0007046
-13354.5	0.0006833
-13349.5	0.0007407
-13344.5	0.0006971
-13339.5	0.0006302
-13334.5	0.0006478
-13329.5	0.0006715
-13324.5	0.0006443
-13319.5	0.0006799
-13314.5	0.0006208
-13309.5	0.0006891
-13304.5	0.0006974
-13299.5	0.0006008
-13294.5	0.0005948
-13289.5	0.0006006
-13284.5	0.000619
-13279.5	0.000588
-13274.5	0.000603
-13269.5	0.0006294
-13264.5	0.0006636
-13259.5	0.0006258
-13254.5	0.0006081
-13249.5	0.0006557
-13244.5	0.0006303
-13239.5	0.0006529
-13234.5	0.000598
-13229.5	0.0006016
-13224.5	0.0006239
-13219.5	0.0006238
-13214.5	0.0006039
-13209.5	0.0006243
-13204.5	0.0006707
-13199.5	0.0006354
-13194.5	0.000575
-13189.5	0.0005983
-13184.5	0.0005781
-13179.5	0.0006299
-13174.5	0.0005918
-13169.5	0.0006089
-13164.5	0.0005972
-13159.5	0.0005047
-13154.5	0.0005849
-13149.5	0.0005324
-13144.5	0.0005219
-13139.5	0.000533
-13134.5	0.0004859
-13129.5	0.0004732
-13124.5	0.0004852
-13119.5	0.0004675
-13114.5	0.0004944
-13109.5	0.0004329
-13104.5	0.0004351
-13099.5	0.000407
-13094.5	0.0004091
-13089.5	0.0003543
-13084.5	0.0003907
-13079.5	0.0003432
-13074.5	0.0003576
-13069.5	0.00029067
-13064.5	0.00028508
-13059.5	0.00030307
-13054.5	0.0003134
-13049.5	0.00027225
-13044.5	0.0002741
-13039.5	0.00023674
-13034.5	0.00021619
-13029.5	0.00018584
-13024.5	0.00021425
-13019.5	0.00018092
-13014.5	0.00018849
-13009.5	0.00014342
-13004.5	0.00014541
-12999.5	0.00016089
-12994.5	0.00012912
-12989.5	0.00012969
-12984.5	0.00011373
-12979.5	0.00011567
-12974.5	0.00010795
-12969.5	0.00010308
-12964.5	0.00008674
-12959.5	0.00007822
-12954.5	0.00008513
-12949.5	0.00009957
-12944.5	0.00008111
-12939.5	0.00009365
-12934.5	0.0000696
-12929.5	0.00006766
-12924.5	0.00006884
-12919.5	0.00008632
-12914.5	0.00005966
-12909.5	0.00006392
-12904.5	0.0000616
-12899.5	0.00007093
-12894.5	0.0000571
-12889.5	0.00006847
-12884.5	0.00006795
-12879.5	0.0000572
-12874.5	0.00006941
-12869.5	0.00004915
-12864.5	0.00004408
-12859.5	0.00005578
-12854.5	0.0000536
-12849.5	0.00003793
-12844.5	0.00004105
-12839.5	0.00003802
-12834.5	0.00005336
-12829.5	0.00005445
-12824.5	0.00003433
-12819.5	0.00004015
-12814.5	0.00003494
-12809.5	0.0000349
-12804.5	0.00003428
-12799.5	0.00004143
-12794.5	0.00004631
-12789.5	0.000020265
-12784.5	0.000024242
-12779.5	0.0000321
-12774.5	0.00003556
-12769.5	0.000019507
-12764.5	0.000006439
-12759.5	0.0000030777
-12754.5	0.000017376
-12749.5	0.000005445
-12744.5	0.0000018466
-12739.5	0.000004499
-12734.5	0.0000021299
-12729.5	0.000004119
