# Supplementary material for: Climate influence on the early human occupation of South America during the late Pleistocene
Source: Nat Commun. 2025 Mar 21;16:2780. doi: 10.1038/s41467-025-58134-5 (PMC11928665; doi:10.1038/s41467-025-58134-5)
Supplement: Supplementary file 10 — Source data [file 41467_2025_58134_MOESM10_ESM.zip › Source Data file/northernAndes_S.prior]

-14259.5	0
-14254.5	1.0348e-7
-14249.5	5.217e-7
-14244.5	3.126e-7
-14239.5	0.0000014056
-14234.5	3.643e-7
-14229.5	5.217e-7
-14224.5	4.161e-7
-14219.5	2.0912e-7
-14214.5	6.769e-7
-14209.5	4.678e-7
-14204.5	5.217e-7
-14199.5	4.161e-7
-14194.5	3.126e-7
-14189.5	6.252e-7
-14184.5	3.126e-7
-14179.5	4.161e-7
-14174.5	5.217e-7
-14169.5	4.161e-7
-14164.5	3.126e-7
-14159.5	3.643e-7
-14154.5	6.252e-7
-14149.5	5.735e-7
-14144.5	2.0912e-7
-14139.5	3.643e-7
-14134.5	1.5522e-7
-14129.5	4.678e-7
-14124.5	2.0912e-7
-14119.5	5.735e-7
-14114.5	4.161e-7
-14109.5	5.735e-7
-14104.5	3.643e-7
-14099.5	4.678e-7
-14094.5	7.287e-7
-14089.5	6.252e-7
-14084.5	4.678e-7
-14079.5	3.126e-7
-14074.5	3.643e-7
-14069.5	6.252e-7
-14064.5	3.126e-7
-14059.5	4.161e-7
-14054.5	3.643e-7
-14049.5	3.126e-7
-14044.5	4.678e-7
-14039.5	4.678e-7
-14034.5	4.678e-7
-14029.5	4.161e-7
-14024.5	7.804e-7
-14019.5	5.217e-7
-14014.5	6.769e-7
-14009.5	2.0912e-7
-14004.5	6.769e-7
-13999.5	6.252e-7
-13994.5	4.678e-7
-13989.5	7.804e-7
-13984.5	5.217e-7
-13979.5	5.217e-7
-13974.5	7.804e-7
-13969.5	7.804e-7
-13964.5	6.769e-7
-13959.5	4.161e-7
-13954.5	4.678e-7
-13949.5	5.735e-7
-13944.5	5.735e-7
-13939.5	9.896e-7
-13934.5	6.769e-7
-13929.5	8.861e-7
-13924.5	9.896e-7
-13919.5	0.000001093
-13914.5	8.343e-7
-13909.5	6.769e-7
-13904.5	7.287e-7
-13899.5	8.343e-7
-13894.5	7.804e-7
-13889.5	7.804e-7
-13884.5	4.161e-7
-13879.5	5.735e-7
-13874.5	5.217e-7
-13869.5	7.804e-7
-13864.5	5.217e-7
-13859.5	8.861e-7
-13854.5	5.217e-7
-13849.5	5.735e-7
-13844.5	6.252e-7
-13839.5	0.000001563
-13834.5	8.861e-7
-13829.5	9.378e-7
-13824.5	8.861e-7
-13819.5	0.0000012504
-13814.5	9.896e-7
-13809.5	9.378e-7
-13804.5	5.217e-7
-13799.5	0.0000011987
-13794.5	9.378e-7
-13789.5	8.343e-7
-13784.5	7.287e-7
-13779.5	9.378e-7
-13774.5	0.0000010413
-13769.5	7.804e-7
-13764.5	0.0000011987
-13759.5	8.861e-7
-13754.5	7.804e-7
-13749.5	0.0000013022
-13744.5	8.861e-7
-13739.5	8.861e-7
-13734.5	8.861e-7
-13729.5	6.769e-7
-13724.5	7.804e-7
-13719.5	7.804e-7
-13714.5	9.896e-7
-13709.5	0.0000010413
-13704.5	7.287e-7
-13699.5	0.0000013539
-13694.5	9.896e-7
-13689.5	0.0000014574
-13684.5	0.0000014574
-13679.5	9.896e-7
-13674.5	7.804e-7
-13669.5	0.0000015113
-13664.5	0.0000011448
-13659.5	0.0000011448
-13654.5	0.0000016665
-13649.5	0.0000013022
-13644.5	0.00000177
-13639.5	7.287e-7
-13634.5	0.0000011448
-13629.5	0.0000013022
-13624.5	0.0000013539
-13619.5	0.000001563
-13614.5	0.000001093
-13609.5	0.0000014056
-13604.5	0.0000018239
-13599.5	0.0000010413
-13594.5	0.00000177
-13589.5	0.0000014056
-13584.5	0.0000017182
-13579.5	0.0000014574
-13574.5	0.000003281
-13569.5	0.000003178
-13564.5	0.000003333
-13559.5	0.0000016665
-13554.5	0.000001563
-13549.5	0.0000012504
-13544.5	0.000001563
-13539.5	0.0000014056
-13534.5	0.0000020308
-13529.5	0.0000013022
-13524.5	0.0000015113
-13519.5	0.0000015113
-13514.5	0.0000018239
-13509.5	0.0000023952
-13504.5	0.0000020308
-13499.5	0.0000021365
-13494.5	0.0000018239
-13489.5	0.0000028134
-13484.5	0.0000023952
-13479.5	0.0000023435
-13474.5	0.0000017182
-13469.5	0.000001563
-13464.5	0.0000028134
-13459.5	0.0000027595
-13454.5	0.0000024469
-13449.5	0.0000023435
-13444.5	0.0000027595
-13439.5	0.0000020826
-13434.5	0.0000029169
-13429.5	0.0000021882
-13424.5	0.0000026043
-13419.5	0.0000022917
-13414.5	0.0000030721
-13409.5	0.0000025526
-13404.5	0.0000029687
-13399.5	0.0000020826
-13394.5	0.0000030204
-13389.5	0.000005469
-13384.5	0.000003749
-13379.5	0.0000027078
-13374.5	0.000003333
-13369.5	0.000004167
-13364.5	0.0000030204
-13359.5	0.0000029687
-13354.5	0.000003906
-13349.5	0.000003333
-13344.5	0.0000030721
-13339.5	0.00000323
-13334.5	0.000003646
-13329.5	0.00000323
-13324.5	0.000003385
-13319.5	0.0000029687
-13314.5	0.0000030721
-13309.5	0.000003749
-13304.5	0.000003749
-13299.5	0.00000526
-13294.5	0.00000349
-13289.5	0.000004635
-13284.5	0.000005105
-13279.5	0.000004062
-13274.5	0.000004323
-13269.5	0.000004374
-13264.5	0.00000448
-13259.5	0.000004116
-13254.5	0.000004323
-13249.5	0.000005312
-13244.5	0.000005782
-13239.5	0.000005521
-13234.5	0.000009583
-13229.5	0.000004532
-13224.5	0.000006302
-13219.5	0.000004271
-13214.5	0.000004948
-13209.5	0.000004948
-13204.5	0.00000448
-13199.5	0.000006041
-13194.5	0.000006666
-13189.5	0.000005937
-13184.5	0.000006198
-13179.5	0.000007084
-13174.5	0.000007968
-13169.5	0.000005364
-13164.5	0.000007188
-13159.5	0.000005782
-13154.5	0.000008074
-13149.5	0.000006772
-13144.5	0.0000075
-13139.5	0.000005834
-13134.5	0.000006041
-13129.5	0.000006718
-13124.5	0.000006772
-13119.5	0.000008697
-13114.5	0.000008697
-13109.5	0.000006614
-13104.5	0.000007707
-13099.5	0.000011198
-13094.5	0.000009999
-13089.5	0.000009844
-13084.5	0.000012603
-13079.5	0.000007449
-13074.5	0.000012709
-13069.5	0.000008854
-13064.5	0.000008438
-13059.5	0.00001026
-13054.5	0.000012657
-13049.5	0.000011198
-13044.5	0.000010417
-13039.5	0.000007968
-13034.5	0.000015365
-13029.5	0.000010624
-13024.5	0.000016667
-13019.5	0.000010624
-13014.5	0.000013593
-13009.5	0.000013334
-13004.5	0.000011926
-12999.5	0.000011926
-12994.5	0.000010885
-12989.5	0.000014949
-12984.5	0.000012709
-12979.5	0.000013073
-12974.5	0.000016615
-12969.5	0.000016406
-12964.5	0.000013489
-12959.5	0.000012084
-12954.5	0.000014636
-12949.5	0.000015104
-12944.5	0.000015052
-12939.5	0.000014688
-12934.5	0.000013489
-12929.5	0.000015572
-12924.5	0.000018595
-12919.5	0.000014115
-12914.5	0.000018176
-12909.5	0.000016251
-12904.5	0.00001599
-12899.5	0.000018282
-12894.5	0.000016771
-12889.5	0.000017499
-12884.5	0.000024062
-12879.5	0.000021093
-12874.5	0.000020261
-12869.5	0.000023646
-12864.5	0.000019739
-12859.5	0.000026875
-12854.5	0.000023594
-12849.5	0.00002177
-12844.5	0.000020886
-12839.5	0.000024426
-12834.5	0.000024532
-12829.5	0.000027865
-12824.5	0.00002849
-12819.5	0.000020365
-12814.5	0.000027449
-12809.5	0.00002401
-12804.5	0.000024219
-12799.5	0.000027031
-12794.5	0.00002625
-12789.5	0.00003401
-12784.5	0.000031355
-12779.5	0.000031459
-12774.5	0.0000438
-12769.5	0.00003474
-12764.5	0.000029947
-12759.5	0.000028803
-12754.5	0.00003479
-12749.5	0.000028384
-12744.5	0.00003573
-12739.5	0.00003635
-12734.5	0.00003318
-12729.5	0.00003568
-12724.5	0.00004422
-12719.5	0.00003687
-12714.5	0.00003807
-12709.5	0.0000362
-12704.5	0.00003417
-12699.5	0.00003724
-12694.5	0.00003375
-12689.5	0.0000487
-12684.5	0.00004552
-12679.5	0.00005328
-12674.5	0.00005141
-12669.5	0.00004135
-12664.5	0.00004302
-12659.5	0.00005177
-12654.5	0.00005724
-12649.5	0.00005422
-12644.5	0.00005078
-12639.5	0.00006224
-12634.5	0.00005818
-12629.5	0.00006094
-12624.5	0.00005245
-12619.5	0.00005562
-12614.5	0.00006734
-12609.5	0.00005745
-12604.5	0.00005724
-12599.5	0.00005682
-12594.5	0.00006526
-12589.5	0.0000762
-12584.5	0.00007031
-12579.5	0.0000676
-12574.5	0.00007458
-12569.5	0.00006984
-12564.5	0.00006427
-12559.5	0.00008328
-12554.5	0.00006807
-12549.5	0.00007542
-12544.5	0.00007875
-12539.5	0.00007906
-12534.5	0.00008115
-12529.5	0.00007917
-12524.5	0.00008745
-12519.5	0.00008672
-12514.5	0.0000863
-12509.5	0.00009177
-12504.5	0.0001013
-12499.5	0.00009484
-12494.5	0.0000976
-12489.5	0.00008578
-12484.5	0.00009042
-12479.5	0.00010615
-12474.5	0.00009745
-12469.5	0.00010953
-12464.5	0.00010693
-12459.5	0.0001101
-12454.5	0.00010557
-12449.5	0.00011677
-12444.5	0.00012411
-12439.5	0.0001251
-12434.5	0.00011922
-12429.5	0.00012187
-12424.5	0.00014026
-12419.5	0.00012495
-12414.5	0.00012245
-12409.5	0.00014438
-12404.5	0.00014375
-12399.5	0.0001487
-12394.5	0.00014844
-12389.5	0.00015656
-12384.5	0.00015734
-12379.5	0.00015328
-12374.5	0.00015865
-12369.5	0.00017333
-12364.5	0.00016958
-12359.5	0.0001638
-12354.5	0.00017844
-12349.5	0.00018453
-12344.5	0.00018687
-12339.5	0.00018495
-12334.5	0.00020052
-12329.5	0.00019208
-12324.5	0.00019745
-12319.5	0.00020255
-12314.5	0.0002351
-12309.5	0.00021776
-12304.5	0.00020385
-12299.5	0.00020375
-12294.5	0.00023099
-12289.5	0.00024297
-12284.5	0.00023068
-12279.5	0.00025094
-12274.5	0.00025792
-12269.5	0.00022703
-12264.5	0.00024964
-12259.5	0.00026787
-12254.5	0.00026448
-12249.5	0.00028099
-12244.5	0.0002824
-12239.5	0.00029396
-12234.5	0.00030427
-12229.5	0.0002701
-12224.5	0.00029391
-12219.5	0.00028917
-12214.5	0.0003166
-12209.5	0.0003206
-12204.5	0.0003564
-12199.5	0.0003366
-12194.5	0.0003429
-12189.5	0.0004026
-12184.5	0.0003649
-12179.5	0.0003904
-12174.5	0.0004193
-12169.5	0.0003923
-12164.5	0.0003818
-12159.5	0.0004032
-12154.5	0.0004401
-12149.5	0.0003988
-12144.5	0.0004812
-12139.5	0.0004475
-12134.5	0.0004522
-12129.5	0.0004794
-12124.5	0.0004813
-12119.5	0.0004957
-12114.5	0.0005264
-12109.5	0.0005095
-12104.5	0.0005195
-12099.5	0.0005342
-12094.5	0.000546
-12089.5	0.0005394
-12084.5	0.000528
-12079.5	0.0005725
-12074.5	0.0006371
-12069.5	0.0006336
-12064.5	0.0006219
-12059.5	0.0006116
-12054.5	0.0006506
-12049.5	0.0006793
-12044.5	0.0006892
-12039.5	0.0007184
-12034.5	0.0007455
-12029.5	0.0007454
-12024.5	0.0007384
-12019.5	0.0007521
-12014.5	0.0007756
-12009.5	0.0007565
-12004.5	0.0008096
-11999.5	0.0007927
-11994.5	0.0009083
-11989.5	0.0008738
-11984.5	0.0008671
-11979.5	0.0008752
-11974.5	0.0009422
-11969.5	0.0009394
-11964.5	0.0009452
-11959.5	0.0009465
-11954.5	0.0010116
-11949.5	0.0010149
-11944.5	0.0010334
-11939.5	0.0010216
-11934.5	0.0010794
-11929.5	0.0010699
-11924.5	0.0011436
-11919.5	0.0011003
-11914.5	0.0011821
-11909.5	0.0012504
-11904.5	0.001268
-11899.5	0.0012844
-11894.5	0.0012858
-11889.5	0.0013952
-11884.5	0.001357
-11879.5	0.0013661
-11874.5	0.0014055
-11869.5	0.0014516
-11864.5	0.0014468
-11859.5	0.0014762
-11854.5	0.001529
-11849.5	0.0015988
-11844.5	0.0015724
-11839.5	0.0016911
-11834.5	0.0016075
-11829.5	0.0017488
-11824.5	0.0017657
-11819.5	0.001704
-11814.5	0.0017815
-11809.5	0.0017647
-11804.5	0.0018007
-11799.5	0.0018614
-11794.5	0.0018666
-11789.5	0.0018512
-11784.5	0.0018283
-11779.5	0.0018803
-11774.5	0.0018705
-11769.5	0.001927
-11764.5	0.0018853
-11759.5	0.001922
-11754.5	0.0019541
-11749.5	0.001965
-11744.5	0.0019523
-11739.5	0.0019898
-11734.5	0.0020681
-11729.5	0.0019821
-11724.5	0.0020366
-11719.5	0.0020501
-11714.5	0.002041
-11709.5	0.002056
-11704.5	0.0021339
-11699.5	0.0020066
-11694.5	0.0021372
-11689.5	0.0020476
-11684.5	0.0020937
-11679.5	0.0021368
-11674.5	0.0021559
-11669.5	0.0020336
-11664.5	0.0020085
-11659.5	0.0021229
-11654.5	0.0021008
-11649.5	0.0020006
-11644.5	0.002052
-11639.5	0.0019204
-11634.5	0.0019643
-11629.5	0.0019405
-11624.5	0.0018249
-11619.5	0.0018464
-11614.5	0.001799
-11609.5	0.0018092
-11604.5	0.0017359
-11599.5	0.0017247
-11594.5	0.0016274
-11589.5	0.0015992
-11584.5	0.0015915
-11579.5	0.0015595
-11574.5	0.0013328
-11569.5	0.0013874
-11564.5	0.0012781
-11559.5	0.0012271
-11554.5	0.0011733
-11549.5	0.0010897
-11544.5	0.0009779
-11539.5	0.000898
-11534.5	0.000909
-11529.5	0.0008731
-11524.5	0.0007998
-11519.5	0.000757
-11514.5	0.0007036
-11509.5	0.0006664
-11504.5	0.0006219
-11499.5	0.000656
-11494.5	0.0005738
-11489.5	0.0005234
-11484.5	0.0005153
-11479.5	0.0004526
-11474.5	0.000501
-11469.5	0.0003911
-11464.5	0.0003925
-11459.5	0.0004526
-11454.5	0.000417
-11449.5	0.0003902
-11444.5	0.0003424
-11439.5	0.0003756
-11434.5	0.0003943
-11429.5	0.000318
-11424.5	0.0003024
-11419.5	0.0002751
-11414.5	0.00024344
-11409.5	0.00019599
-11404.5	0.00023776
-11399.5	0.00015318
-11394.5	0.0001074
-11389.5	0.00013016
-11384.5	0.00008276
-11379.5	0.00007448
-11374.5	0.00005062
-11369.5	0.0000588
-11364.5	0.00003537
-11359.5	0.0000337
-11354.5	0.000023072
-11349.5	0.00005
-11344.5	0.000027917
-11339.5	0.00003245
-11334.5	0.000022188
-11329.5	0.000019791
-11324.5	0.00002448
-11319.5	0.000020155
-11314.5	0.000019584
-11309.5	0.000014115
-11304.5	0.000007084
-11299.5	0.000011094
-11294.5	0.000009999
-11289.5	0.000013438
-11284.5	0.000007343
-11279.5	0.000005625
-11274.5	0.000003646
-11269.5	0.000007343
-11264.5	0.000006823
-11259.5	0.000005364
-11254.5	0.0000021365
-11249.5	0.000017083
-11244.5	0.0000025526
-11239.5	0.0000015113
-11234.5	0
