# Supplementary material for: Climate influence on the early human occupation of South America during the late Pleistocene
Source: Nat Commun. 2025 Mar 21;16:2780. doi: 10.1038/s41467-025-58134-5 (PMC11928665; doi:10.1038/s41467-025-58134-5)
Supplement: Supplementary file 10 — Source data [file 41467_2025_58134_MOESM10_ESM.zip › Source Data file/uniface_tech_S.prior]

-15749.5	0
-15744.5	0
-15739.5	0
-15734.5	2.3631e-7
-15729.5	0
-15724.5	0
-15719.5	0
-15714.5	0
-15709.5	0
-15704.5	0
-15699.5	0
-15694.5	0
-15689.5	0
-15684.5	0
-15679.5	0
-15674.5	0
-15669.5	0
-15664.5	0
-15659.5	0
-15654.5	0
-15649.5	0
-15644.5	0
-15639.5	0
-15634.5	0
-15629.5	0
-15624.5	0.000007292
-15619.5	0
-15614.5	0
-15609.5	0
-15604.5	0
-15599.5	0
-15594.5	0
-15589.5	0
-15584.5	0
-15579.5	0
-15574.5	0
-15569.5	0
-15564.5	0
-15559.5	0
-15554.5	0
-15549.5	0
-15544.5	0
-15539.5	0
-15534.5	0.0000024153
-15529.5	0
-15524.5	0
-15519.5	0
-15514.5	0
-15509.5	0
-15504.5	0
-15499.5	0
-15494.5	0
-15489.5	0
-15484.5	0
-15479.5	4.266e-7
-15474.5	0
-15469.5	0
-15464.5	0
-15459.5	0
-15454.5	0
-15449.5	0
-15444.5	0
-15439.5	0
-15434.5	0
-15429.5	0
-15424.5	0
-15419.5	0
-15414.5	0
-15409.5	0
-15404.5	0
-15399.5	0
-15394.5	0
-15389.5	0
-15384.5	0
-15379.5	0
-15374.5	0
-15369.5	0
-15364.5	0.00000677
-15359.5	0
-15354.5	0
-15349.5	0
-15344.5	0
-15339.5	0
-15334.5	0
-15329.5	0
-15324.5	0
-15319.5	0
-15314.5	0
-15309.5	0
-15304.5	0
-15299.5	0
-15294.5	0
-15289.5	0
-15284.5	0
-15279.5	0
-15274.5	0
-15269.5	0
-15264.5	0
-15259.5	0
-15254.5	0
-15249.5	0
-15244.5	0
-15239.5	0
-15234.5	0
-15229.5	0
-15224.5	0
-15219.5	0
-15214.5	0
-15209.5	0
-15204.5	0
-15199.5	0
-15194.5	0
-15189.5	0
-15184.5	0.0000016572
-15179.5	0
-15174.5	0
-15169.5	0
-15164.5	0
-15159.5	0
-15154.5	0
-15149.5	0
-15144.5	0
-15139.5	0
-15134.5	0
-15129.5	0
-15124.5	4.603e-8
-15119.5	0
-15114.5	0
-15109.5	4.603e-8
-15104.5	0
-15099.5	0
-15094.5	0
-15089.5	0
-15084.5	0
-15079.5	0
-15074.5	0
-15069.5	0
-15064.5	9.514e-8
-15059.5	9.514e-8
-15054.5	0
-15049.5	0
-15044.5	0
-15039.5	0
-15034.5	0
-15029.5	0
-15024.5	0
-15019.5	4.726e-7
-15014.5	4.603e-8
-15009.5	2.3631e-7
-15004.5	0
-14999.5	4.266e-7
-14994.5	1.4117e-7
-14989.5	0
-14984.5	1.9027e-7
-14979.5	0
-14974.5	2.3631e-7
-14969.5	2.3631e-7
-14964.5	1.9027e-7
-14959.5	0.0000012797
-14954.5	4.726e-7
-14949.5	4.603e-8
-14944.5	0
-14939.5	1.4117e-7
-14934.5	1.4117e-7
-14929.5	4.603e-8
-14924.5	0.000004686
-14919.5	2.3631e-7
-14914.5	5.678e-7
-14909.5	7.089e-7
-14904.5	1.9027e-7
-14899.5	8.532e-7
-14894.5	5.678e-7
-14889.5	4.266e-7
-14884.5	0.000006393
-14879.5	2.8541e-7
-14874.5	7.58e-7
-14869.5	4.726e-7
-14864.5	5.678e-7
-14859.5	0.0000012797
-14854.5	7.089e-7
-14849.5	7.089e-7
-14844.5	0.0000016112
-14839.5	0.0000025104
-14834.5	0.0000025564
-14829.5	0.0000010895
-14824.5	0.000004119
-14819.5	2.8541e-7
-14814.5	0.000002225
-14809.5	0.0000013718
-14804.5	0.000003836
-14799.5	0.0000021789
-14794.5	0.0000027927
-14789.5	0.0000017033
-14784.5	7.089e-7
-14779.5	0.0000027927
-14774.5	0.000003268
-14769.5	0.000008096
-14764.5	0.0000025104
-14759.5	0.000003219
-14754.5	0.000003931
-14749.5	0.0000026976
-14744.5	0.00000341
-14739.5	0.000007482
-14734.5	0.000005113
-14729.5	0.000005871
-14724.5	0.000006343
-14719.5	0.000006675
-14714.5	0.00000677
-14709.5	0.00001482
-14704.5	0.000007292
-14699.5	0.000010085
-14694.5	0.000015246
-14689.5	0.000007338
-14684.5	0.000012122
-14679.5	0.000013353
-14674.5	0.00001378
-14669.5	0.000014298
-14664.5	0.00001501
-14659.5	0.000018134
-14654.5	0.000014298
-14649.5	0.000015578
-14644.5	0.00002055
-14639.5	0.000016999
-14634.5	0.000022158
-14629.5	0.000017613
-14624.5	0.000025331
-14619.5	0.000023579
-14614.5	0.000023437
-14609.5	0.000025712
-14604.5	0.00003689
-14599.5	0.00004271
-14594.5	0.0000428
-14589.5	0.00004849
-14584.5	0.00004209
-14579.5	0.00004261
-14574.5	0.00005729
-14569.5	0.00005606
-14564.5	0.0000483
-14559.5	0.00005686
-14554.5	0.00006278
-14549.5	0.00006236
-14544.5	0.00008755
-14539.5	0.00008456
-14534.5	0.00007571
-14529.5	0.00009498
-14524.5	0.00010966
-14519.5	0.00011203
-14514.5	0.00010999
-14509.5	0.00010672
-14504.5	0.00011785
-14499.5	0.00013333
-14494.5	0.00018092
-14489.5	0.00013115
-14484.5	0.00015279
-14479.5	0.00015208
-14474.5	0.00016335
-14469.5	0.0002089
-14464.5	0.00022623
-14459.5	0.00025445
-14454.5	0.00025204
-14449.5	0.00026061
-14444.5	0.00026368
-14439.5	0.00027794
-14434.5	0.0003277
-14429.5	0.0003457
-14424.5	0.000433
-14419.5	0.0003802
-14414.5	0.0003908
-14409.5	0.0004803
-14404.5	0.0005174
-14399.5	0.0005022
-14394.5	0.000447
-14389.5	0.0005452
-14384.5	0.0005764
-14379.5	0.0006677
-14374.5	0.0005867
-14369.5	0.0007689
-14364.5	0.0007234
-14359.5	0.0007893
-14354.5	0.000828
-14349.5	0.0008057
-14344.5	0.000847
-14339.5	0.0009643
-14334.5	0.000953
-14329.5	0.0009527
-14324.5	0.0009447
-14319.5	0.0010463
-14314.5	0.0010644
-14309.5	0.0010628
-14304.5	0.0011578
-14299.5	0.0012901
-14294.5	0.0013053
-14289.5	0.0012305
-14284.5	0.0015444
-14279.5	0.0013887
-14274.5	0.0015137
-14269.5	0.0014887
-14264.5	0.0015432
-14259.5	0.0017276
-14254.5	0.0019031
-14249.5	0.0018402
-14244.5	0.0019861
-14239.5	0.0018352
-14234.5	0.0020297
-14229.5	0.0021586
-14224.5	0.0020401
-14219.5	0.002059
-14214.5	0.002261
-14209.5	0.0023283
-14204.5	0.0023659
-14199.5	0.0023663
-14194.5	0.0023304
-14189.5	0.0023446
-14184.5	0.0025156
-14179.5	0.0024468
-14174.5	0.0024637
-14169.5	0.0026274
-14164.5	0.0027482
-14159.5	0.0026195
-14154.5	0.0027277
-14149.5	0.0027071
-14144.5	0.0029063
-14139.5	0.002939
-14134.5	0.0027156
-14129.5	0.002881
-14124.5	0.002717
-14119.5	0.0027895
-14114.5	0.0026724
-14109.5	0.0028474
-14104.5	0.0027834
-14099.5	0.0030689
-14094.5	0.0027145
-14089.5	0.002775
-14084.5	0.0026739
-14079.5	0.0026659
-14074.5	0.002795
-14069.5	0.0029169
-14064.5	0.0025707
-14059.5	0.0024977
-14054.5	0.0026498
-14049.5	0.0026652
-14044.5	0.002544
-14039.5	0.0024766
-14034.5	0.0025916
-14029.5	0.0025931
-14024.5	0.0027309
-14019.5	0.0027954
-14014.5	0.0027532
-14009.5	0.0026701
-14004.5	0.0026309
-13999.5	0.0026142
-13994.5	0.0025622
-13989.5	0.0026165
-13984.5	0.0025427
-13979.5	0.002335
-13974.5	0.0022045
-13969.5	0.0019225
-13964.5	0.002139
-13959.5	0.0021516
-13954.5	0.0020686
-13949.5	0.00167
-13944.5	0.0017346
-13939.5	0.001439
-13934.5	0.0011956
-13929.5	0.0013036
-13924.5	0.0009479
-13919.5	0.0008542
-13914.5	0.0005874
-13909.5	0.00030341
-13904.5	0.00013187
-13899.5	0.00010852
-13894.5	0.00004725
-13889.5	0.000003505
-13884.5	0
-13879.5	0
