# Supplementary material for: Climate influence on the early human occupation of South America during the late Pleistocene
Source: Nat Commun. 2025 Mar 21;16:2780. doi: 10.1038/s41467-025-58134-5 (PMC11928665; doi:10.1038/s41467-025-58134-5)
Supplement: Supplementary file 10 — Source data [file 41467_2025_58134_MOESM10_ESM.zip › Source Data file/Itaparica_tech_S.prior]

-13189.5	0
-13184.5	0
-13179.5	0
-13174.5	1.9093e-7
-13169.5	0
-13164.5	0
-13159.5	0
-13154.5	0
-13149.5	0
-13144.5	0
-13139.5	4.773e-8
-13134.5	0
-13129.5	0
-13124.5	0
-13119.5	0
-13114.5	0
-13109.5	0
-13104.5	4.773e-8
-13099.5	0
-13094.5	2.3548e-7
-13089.5	0
-13084.5	0
-13079.5	0
-13074.5	0
-13069.5	4.773e-8
-13064.5	0
-13059.5	0
-13054.5	4.773e-8
-13049.5	9.546e-8
-13044.5	0
-13039.5	0
-13034.5	0
-13029.5	0
-13024.5	0
-13019.5	1.9093e-7
-13014.5	0
-13009.5	4.773e-8
-13004.5	4.773e-8
-12999.5	4.773e-8
-12994.5	4.773e-8
-12989.5	0
-12984.5	4.773e-8
-12979.5	0
-12974.5	9.546e-8
-12969.5	4.773e-8
-12964.5	4.773e-8
-12959.5	0
-12954.5	0
-12949.5	9.546e-8
-12944.5	0
-12939.5	4.773e-8
-12934.5	9.546e-8
-12929.5	0
-12924.5	9.546e-8
-12919.5	9.546e-8
-12914.5	0
-12909.5	9.546e-8
-12904.5	0
-12899.5	9.546e-8
-12894.5	4.773e-8
-12889.5	4.773e-8
-12884.5	0
-12879.5	0
-12874.5	0
-12869.5	0
-12864.5	2.3548e-7
-12859.5	4.773e-8
-12854.5	1.432e-7
-12849.5	2.8321e-7
-12844.5	0
-12839.5	9.546e-8
-12834.5	9.546e-8
-12829.5	4.773e-8
-12824.5	9.546e-8
-12819.5	1.432e-7
-12814.5	0
-12809.5	1.9093e-7
-12804.5	4.773e-8
-12799.5	4.773e-8
-12794.5	0
-12789.5	0
-12784.5	4.773e-8
-12779.5	4.773e-8
-12774.5	0
-12769.5	9.546e-8
-12764.5	1.432e-7
-12759.5	4.773e-8
-12754.5	4.773e-8
-12749.5	4.773e-8
-12744.5	1.432e-7
-12739.5	4.773e-8
-12734.5	2.8321e-7
-12729.5	4.773e-8
-12724.5	4.773e-8
-12719.5	4.741e-7
-12714.5	2.8321e-7
-12709.5	9.546e-8
-12704.5	1.9093e-7
-12699.5	1.9093e-7
-12694.5	2.3548e-7
-12689.5	0.0000014192
-12684.5	9.546e-8
-12679.5	0.0000026985
-12674.5	4.773e-8
-12669.5	9.546e-8
-12664.5	1.9093e-7
-12659.5	2.3548e-7
-12654.5	9.546e-8
-12649.5	0
-12644.5	0
-12639.5	1.9093e-7
-12634.5	4.773e-8
-12629.5	2.3548e-7
-12624.5	1.432e-7
-12619.5	4.773e-8
-12614.5	1.9093e-7
-12609.5	1.9093e-7
-12604.5	9.546e-8
-12599.5	1.9093e-7
-12594.5	9.546e-8
-12589.5	4.773e-8
-12584.5	0
-12579.5	2.8321e-7
-12574.5	2.3548e-7
-12569.5	5.219e-7
-12564.5	5.219e-7
-12559.5	9.546e-8
-12554.5	9.546e-8
-12549.5	2.3548e-7
-12544.5	9.546e-8
-12539.5	1.432e-7
-12534.5	2.3548e-7
-12529.5	9.546e-8
-12524.5	0.0000022243
-12519.5	1.9093e-7
-12514.5	3.309e-7
-12509.5	4.773e-8
-12504.5	1.9093e-7
-12499.5	0
-12494.5	4.773e-8
-12489.5	3.309e-7
-12484.5	1.9093e-7
-12479.5	2.8321e-7
-12474.5	3.309e-7
-12469.5	1.9093e-7
-12464.5	3.787e-7
-12459.5	3.309e-7
-12454.5	1.432e-7
-12449.5	5.219e-7
-12444.5	9.546e-8
-12439.5	5.696e-7
-12434.5	4.264e-7
-12429.5	7.096e-7
-12424.5	1.9093e-7
-12419.5	6.142e-7
-12414.5	4.264e-7
-12409.5	1.9093e-7
-12404.5	6.142e-7
-12399.5	6.619e-7
-12394.5	2.8321e-7
-12389.5	1.432e-7
-12384.5	1.9093e-7
-12379.5	5.219e-7
-12374.5	5.696e-7
-12369.5	3.309e-7
-12364.5	4.741e-7
-12359.5	6.142e-7
-12354.5	5.219e-7
-12349.5	2.8321e-7
-12344.5	1.432e-7
-12339.5	5.696e-7
-12334.5	1.432e-7
-12329.5	4.741e-7
-12324.5	2.8321e-7
-12319.5	6.619e-7
-12314.5	6.619e-7
-12309.5	9.928e-7
-12304.5	1.432e-7
-12299.5	7.574e-7
-12294.5	0.0000026985
-12289.5	7.096e-7
-12284.5	3.787e-7
-12279.5	0.0000010406
-12274.5	3.787e-7
-12269.5	0.0000010406
-12264.5	5.219e-7
-12259.5	0.0000012315
-12254.5	2.8321e-7
-12249.5	0.0000013747
-12244.5	0.0000010883
-12239.5	0.0000012315
-12234.5	3.309e-7
-12229.5	0.0000010406
-12224.5	5.696e-7
-12219.5	6.142e-7
-12214.5	5.696e-7
-12209.5	7.574e-7
-12204.5	0.0000010406
-12199.5	0.000001467
-12194.5	4.741e-7
-12189.5	5.696e-7
-12184.5	5.219e-7
-12179.5	9.005e-7
-12174.5	0.0000014192
-12169.5	0.000001136
-12164.5	0.0000019411
-12159.5	0.0000014192
-12154.5	6.619e-7
-12149.5	0.000001467
-12144.5	0.0000010883
-12139.5	0.0000019888
-12134.5	8.051e-7
-12129.5	0.0000015624
-12124.5	0.0000030294
-12119.5	0.0000013747
-12114.5	0.0000015147
-12109.5	0.0000025107
-12104.5	0.000001467
-12099.5	0.00000729
-12094.5	0.0000027939
-12089.5	0.0000019411
-12084.5	0.0000020366
-12079.5	0.0000018456
-12074.5	0.0000019411
-12069.5	0.0000014192
-12064.5	0.0000026985
-12059.5	0.0000016579
-12054.5	0.0000022243
-12049.5	0.0000026985
-12044.5	0.0000022721
-12039.5	0.000002603
-12034.5	0.0000020843
-12029.5	0.0000017056
-12024.5	0.000007529
-12019.5	0.0000022721
-12014.5	0.0000029817
-12009.5	0.000004783
-12004.5	0.000002463
-11999.5	0.0000022243
-11994.5	0.0000045
-11989.5	0.000005301
-11984.5	0.000007908
-11979.5	0.00000336
-11974.5	0.0000021766
-11969.5	0.000009327
-11964.5	0.000004404
-11959.5	0.000005776
-11954.5	0.0000023198
-11949.5	0.00000393
-11944.5	0.00000336
-11939.5	0.0000045
-11934.5	0.000004309
-11929.5	0.000004261
-11924.5	0.000005919
-11919.5	0.000003316
-11914.5	0.000005871
-11909.5	0.000007764
-11904.5	0.000004213
-11899.5	0.000004544
-11894.5	0.000005445
-11889.5	0.000012452
-11884.5	0.000005301
-11879.5	0.000004878
-11874.5	0.000007386
-11869.5	0.00000715
-11864.5	0.000010606
-11859.5	0.000013966
-11854.5	0.000005301
-11849.5	0.000004404
-11844.5	0.000010227
-11839.5	0.000006628
-11834.5	0.000009753
-11829.5	0.000009327
-11824.5	0.000010889
-11819.5	0.000009187
-11814.5	0.000010415
-11809.5	0.000009613
-11804.5	0.000016382
-11799.5	0.000009944
-11794.5	0.000013636
-11789.5	0.00001747
-11784.5	0.000010797
-11779.5	0.000011507
-11774.5	0.000011933
-11769.5	0.000011599
-11764.5	0.000011128
-11759.5	0.000011176
-11754.5	0.000014962
-11749.5	0.000016429
-11744.5	0.000016477
-11739.5	0.000016808
-11734.5	0.000020881
-11729.5	0.000020977
-11724.5	0.000018135
-11719.5	0.000022444
-11714.5	0.000028172
-11709.5	0.00002126
-11704.5	0.00002462
-11699.5	0.000016808
-11694.5	0.000018845
-11689.5	0.00003205
-11684.5	0.00002197
-11679.5	0.000029642
-11674.5	0.000017139
-11669.5	0.000027793
-11664.5	0.000030065
-11659.5	0.0000446
-11654.5	0.00003428
-11649.5	0.00003437
-11644.5	0.000027697
-11639.5	0.000025712
-11634.5	0.00004413
-11629.5	0.00005421
-11624.5	0.00003324
-11619.5	0.00003395
-11614.5	0.000029499
-11609.5	0.00004328
-11604.5	0.00003547
-11599.5	0.00004882
-11594.5	0.0000392
-11589.5	0.00005313
-11584.5	0.00005421
-11579.5	0.00006013
-11574.5	0.0000464
-11569.5	0.00004801
-11564.5	0.00005757
-11559.5	0.00005795
-11554.5	0.00006368
-11549.5	0.00006823
-11544.5	0.00007467
-11539.5	0.00005814
-11534.5	0.00006889
-11529.5	0.00008381
-11524.5	0.00009848
-11519.5	0.00007817
-11514.5	0.00006795
-11509.5	0.0000875
-11504.5	0.00007997
-11499.5	0.00008835
-11494.5	0.00006799
-11489.5	0.00009209
-11484.5	0.00011757
-11479.5	0.0000911
-11474.5	0.0000902
-11469.5	0.00008622
-11464.5	0.00011042
-11459.5	0.0001367
-11454.5	0.00013655
-11449.5	0.00012708
-11444.5	0.00014915
-11439.5	0.0001278
-11434.5	0.00014432
-11429.5	0.00013442
-11424.5	0.0001285
-11419.5	0.00016993
-11414.5	0.00013452
-11409.5	0.00016132
-11404.5	0.00018636
-11399.5	0.00021141
-11394.5	0.00015952
-11389.5	0.00018617
-11384.5	0.00018816
-11379.5	0.00023845
-11374.5	0.00022514
-11369.5	0.0002107
-11364.5	0.00022349
-11359.5	0.00023868
-11354.5	0.0003267
-11349.5	0.00025261
-11344.5	0.0002759
-11339.5	0.00025142
-11334.5	0.00029242
-11329.5	0.00029323
-11324.5	0.00030672
-11319.5	0.0003636
-11314.5	0.0003525
-11309.5	0.0003485
-11304.5	0.0003581
-11299.5	0.0004025
-11294.5	0.0003948
-11289.5	0.0004571
-11284.5	0.0004051
-11279.5	0.000458
-11274.5	0.0004426
-11269.5	0.0004337
-11264.5	0.0005345
-11259.5	0.0005562
-11254.5	0.0005303
-11249.5	0.0005381
-11244.5	0.0005
-11239.5	0.0005986
-11234.5	0.0005285
-11229.5	0.0006291
-11224.5	0.0006009
-11219.5	0.0006463
-11214.5	0.0006547
-11209.5	0.0007638
-11204.5	0.0007069
-11199.5	0.0008051
-11194.5	0.0007245
-11189.5	0.0007826
-11184.5	0.0007854
-11179.5	0.0008367
-11174.5	0.0009117
-11169.5	0.000891
-11164.5	0.0009979
-11159.5	0.0009834
-11154.5	0.0009803
-11149.5	0.0011053
-11144.5	0.0011396
-11139.5	0.0011139
-11134.5	0.001204
-11129.5	0.0013117
-11124.5	0.0012146
-11119.5	0.0012984
-11114.5	0.0012219
-11109.5	0.0014098
-11104.5	0.0014104
-11099.5	0.0014391
-11094.5	0.0013897
-11089.5	0.0015348
-11084.5	0.0016438
-11079.5	0.0016499
-11074.5	0.0016336
-11069.5	0.0017172
-11064.5	0.0018435
-11059.5	0.0017387
-11054.5	0.0019378
-11049.5	0.002103
-11044.5	0.0019523
-11039.5	0.0018865
-11034.5	0.0021039
-11029.5	0.0020258
-11024.5	0.0022188
-11019.5	0.0022032
-11014.5	0.002423
-11009.5	0.0023787
-11004.5	0.0023841
-10999.5	0.0023718
-10994.5	0.002403
-10989.5	0.0024768
-10984.5	0.0024733
-10979.5	0.0024741
-10974.5	0.0026825
-10969.5	0.0026597
-10964.5	0.0025508
-10959.5	0.0027633
-10954.5	0.002727
-10949.5	0.0028623
-10944.5	0.003048
-10939.5	0.0028013
-10934.5	0.0030639
-10929.5	0.0029694
-10924.5	0.003182
-10919.5	0.0029742
-10914.5	0.0030659
-10909.5	0.0029958
-10904.5	0.0029593
-10899.5	0.0029671
-10894.5	0.0030944
-10889.5	0.0030936
-10884.5	0.0029206
-10879.5	0.0027666
-10874.5	0.0028592
-10869.5	0.0027568
-10864.5	0.0026815
-10859.5	0.0027836
-10854.5	0.002772
-10849.5	0.002675
-10844.5	0.0027706
-10839.5	0.0025384
-10834.5	0.0027189
-10829.5	0.0024952
-10824.5	0.0022536
-10819.5	0.0021432
-10814.5	0.0021917
-10809.5	0.0020349
-10804.5	0.0018021
-10799.5	0.0017824
-10794.5	0.0017033
-10789.5	0.0012868
-10784.5	0.0011215
-10779.5	0.0009577
-10774.5	0.0008053
-10769.5	0.0007719
-10764.5	0.0006844
-10759.5	0.0004914
-10754.5	0.0004173
-10749.5	0.0003385
-10744.5	0.00024247
-10739.5	0.00016814
-10734.5	0.00017277
-10729.5	0.00013333
-10724.5	0.00010597
-10719.5	0.00013688
-10714.5	0.00007533
-10709.5	0.0001099
-10704.5	0.00005545
-10699.5	0.000028315
-10694.5	0.00002197
