# Supplementary material for: Climate influence on the early human occupation of South America during the late Pleistocene
Source: Nat Commun. 2025 Mar 21;16:2780. doi: 10.1038/s41467-025-58134-5 (PMC11928665; doi:10.1038/s41467-025-58134-5)
Supplement: Supplementary file 10 — Source data [file 41467_2025_58134_MOESM10_ESM.zip › Source Data file/poleward40_S.prior]

-34149.5	0
-34144.5	0.0000010889
-34139.5	0.000003219
-34134.5	0.0000025568
-34129.5	6.625e-7
-34124.5	0.0000012784
-34119.5	6.159e-7
-34114.5	4.738e-7
-34109.5	3.79e-7
-34104.5	8.046e-7
-34099.5	5.211e-7
-34094.5	5.211e-7
-34089.5	7.573e-7
-34084.5	2.8425e-7
-34079.5	4.738e-7
-34074.5	2.8425e-7
-34069.5	5.211e-7
-34064.5	9.468e-7
-34059.5	3.79e-7
-34054.5	8.046e-7
-34049.5	1.4213e-7
-34044.5	3.79e-7
-34039.5	3.316e-7
-34034.5	3.79e-7
-34029.5	8.994e-7
-34024.5	6.159e-7
-34019.5	3.79e-7
-34014.5	8.52e-7
-34009.5	6.159e-7
-34004.5	4.264e-7
-33999.5	6.159e-7
-33994.5	6.159e-7
-33989.5	4.264e-7
-33984.5	4.738e-7
-33979.5	1.895e-7
-33974.5	4.264e-7
-33969.5	4.264e-7
-33964.5	4.738e-7
-33959.5	1.895e-7
-33954.5	5.211e-7
-33949.5	3.316e-7
-33944.5	2.8425e-7
-33939.5	4.738e-7
-33934.5	4.738e-7
-33929.5	3.316e-7
-33924.5	6.159e-7
-33919.5	3.79e-7
-33914.5	3.79e-7
-33909.5	6.625e-7
-33904.5	4.264e-7
-33899.5	3.79e-7
-33894.5	4.738e-7
-33889.5	4.738e-7
-33884.5	3.316e-7
-33879.5	4.264e-7
-33874.5	4.264e-7
-33869.5	6.159e-7
-33864.5	5.211e-7
-33859.5	1.895e-7
-33854.5	3.316e-7
-33849.5	5.211e-7
-33844.5	6.625e-7
-33839.5	4.264e-7
-33834.5	1.4213e-7
-33829.5	5.685e-7
-33824.5	4.264e-7
-33819.5	5.211e-7
-33814.5	4.738e-7
-33809.5	1.895e-7
-33804.5	2.8425e-7
-33799.5	4.264e-7
-33794.5	6.625e-7
-33789.5	4.264e-7
-33784.5	2.3688e-7
-33779.5	4.738e-7
-33774.5	1.4213e-7
-33769.5	3.79e-7
-33764.5	4.264e-7
-33759.5	5.211e-7
-33754.5	4.264e-7
-33749.5	2.8425e-7
-33744.5	4.264e-7
-33739.5	4.738e-8
-33734.5	2.3688e-7
-33729.5	3.79e-7
-33724.5	5.211e-7
-33719.5	5.211e-7
-33714.5	3.79e-7
-33709.5	2.3688e-7
-33704.5	3.316e-7
-33699.5	3.316e-7
-33694.5	3.79e-7
-33689.5	4.738e-7
-33684.5	2.8425e-7
-33679.5	2.8425e-7
-33674.5	1.4213e-7
-33669.5	1.4213e-7
-33664.5	4.264e-7
-33659.5	3.79e-7
-33654.5	5.685e-7
-33649.5	3.316e-7
-33644.5	6.159e-7
-33639.5	5.211e-7
-33634.5	3.79e-7
-33629.5	2.3688e-7
-33624.5	3.79e-7
-33619.5	3.79e-7
-33614.5	2.8425e-7
-33609.5	3.79e-7
-33604.5	8.994e-7
-33599.5	3.316e-7
-33594.5	4.738e-7
-33589.5	6.159e-7
-33584.5	3.79e-7
-33579.5	4.264e-7
-33574.5	2.8425e-7
-33569.5	4.738e-7
-33564.5	2.3688e-7
-33559.5	5.685e-7
-33554.5	4.264e-7
-33549.5	5.685e-7
-33544.5	1.895e-7
-33539.5	2.3688e-7
-33534.5	1.4213e-7
-33529.5	4.738e-7
-33524.5	1.4213e-7
-33519.5	1.895e-7
-33514.5	8.994e-7
-33509.5	4.738e-7
-33504.5	2.3688e-7
-33499.5	3.316e-7
-33494.5	2.8425e-7
-33489.5	4.264e-7
-33484.5	2.8425e-7
-33479.5	4.738e-7
-33474.5	4.264e-7
-33469.5	3.316e-7
-33464.5	2.8425e-7
-33459.5	2.8425e-7
-33454.5	3.316e-7
-33449.5	3.316e-7
-33444.5	1.895e-7
-33439.5	4.264e-7
-33434.5	7.099e-7
-33429.5	3.79e-7
-33424.5	3.316e-7
-33419.5	8.046e-7
-33414.5	4.738e-7
-33409.5	9.475e-8
-33404.5	2.8425e-7
-33399.5	3.316e-7
-33394.5	2.3688e-7
-33389.5	3.79e-7
-33384.5	6.159e-7
-33379.5	2.8425e-7
-33374.5	4.738e-7
-33369.5	2.8425e-7
-33364.5	4.264e-7
-33359.5	3.79e-7
-33354.5	1.4213e-7
-33349.5	1.895e-7
-33344.5	2.8425e-7
-33339.5	3.316e-7
-33334.5	3.79e-7
-33329.5	4.264e-7
-33324.5	2.3688e-7
-33319.5	9.475e-8
-33314.5	4.738e-8
-33309.5	9.475e-8
-33304.5	1.895e-7
-33299.5	4.738e-7
-33294.5	4.738e-7
-33289.5	3.316e-7
-33284.5	4.738e-7
-33279.5	3.316e-7
-33274.5	1.4213e-7
-33269.5	2.8425e-7
-33264.5	1.4213e-7
-33259.5	3.79e-7
-33254.5	2.3688e-7
-33249.5	4.738e-7
-33244.5	2.8425e-7
-33239.5	3.316e-7
-33234.5	5.685e-7
-33229.5	2.8425e-7
-33224.5	3.316e-7
-33219.5	4.738e-7
-33214.5	3.79e-7
-33209.5	3.316e-7
-33204.5	2.8425e-7
-33199.5	2.3688e-7
-33194.5	1.4213e-7
-33189.5	6.625e-7
-33184.5	3.79e-7
-33179.5	2.8425e-7
-33174.5	3.316e-7
-33169.5	2.8425e-7
-33164.5	2.3688e-7
-33159.5	5.685e-7
-33154.5	4.738e-7
-33149.5	2.8425e-7
-33144.5	2.8425e-7
-33139.5	4.738e-7
-33134.5	3.79e-7
-33129.5	3.79e-7
-33124.5	2.3688e-7
-33119.5	3.316e-7
-33114.5	3.79e-7
-33109.5	4.738e-7
-33104.5	1.4213e-7
-33099.5	2.3688e-7
-33094.5	3.316e-7
-33089.5	4.264e-7
-33084.5	5.211e-7
-33079.5	3.316e-7
-33074.5	2.3688e-7
-33069.5	4.738e-8
-33064.5	3.316e-7
-33059.5	1.895e-7
-33054.5	3.79e-7
-33049.5	8.046e-7
-33044.5	3.316e-7
-33039.5	1.4213e-7
-33034.5	2.3688e-7
-33029.5	5.211e-7
-33024.5	2.8425e-7
-33019.5	3.316e-7
-33014.5	3.79e-7
-33009.5	3.79e-7
-33004.5	1.4213e-7
-32999.5	8.994e-7
-32994.5	2.3688e-7
-32989.5	3.79e-7
-32984.5	3.316e-7
-32979.5	1.895e-7
-32974.5	8.046e-7
-32969.5	3.316e-7
-32964.5	2.3688e-7
-32959.5	4.264e-7
-32954.5	5.211e-7
-32949.5	5.211e-7
-32944.5	4.264e-7
-32939.5	1.895e-7
-32934.5	2.3688e-7
-32929.5	1.4213e-7
-32924.5	1.895e-7
-32919.5	3.79e-7
-32914.5	5.685e-7
-32909.5	4.264e-7
-32904.5	3.316e-7
-32899.5	4.264e-7
-32894.5	3.79e-7
-32889.5	1.4213e-7
-32884.5	3.316e-7
-32879.5	1.895e-7
-32874.5	9.475e-8
-32869.5	6.625e-7
-32864.5	5.211e-7
-32859.5	2.8425e-7
-32854.5	2.3688e-7
-32849.5	4.738e-7
-32844.5	1.895e-7
-32839.5	5.211e-7
-32834.5	2.3688e-7
-32829.5	2.8425e-7
-32824.5	1.895e-7
-32819.5	2.8425e-7
-32814.5	4.264e-7
-32809.5	4.264e-7
-32804.5	2.8425e-7
-32799.5	2.3688e-7
-32794.5	1.895e-7
-32789.5	2.8425e-7
-32784.5	2.8425e-7
-32779.5	2.3688e-7
-32774.5	4.738e-7
-32769.5	3.79e-7
-32764.5	3.79e-7
-32759.5	4.738e-7
-32754.5	4.264e-7
-32749.5	3.79e-7
-32744.5	5.211e-7
-32739.5	2.8425e-7
-32734.5	3.79e-7
-32729.5	3.316e-7
-32724.5	4.264e-7
-32719.5	5.211e-7
-32714.5	2.3688e-7
-32709.5	1.895e-7
-32704.5	4.264e-7
-32699.5	3.316e-7
-32694.5	2.8425e-7
-32689.5	2.3688e-7
-32684.5	2.3688e-7
-32679.5	3.79e-7
-32674.5	2.8425e-7
-32669.5	3.316e-7
-32664.5	5.211e-7
-32659.5	4.738e-8
-32654.5	3.79e-7
-32649.5	1.895e-7
-32644.5	1.4213e-7
-32639.5	4.264e-7
-32634.5	1.895e-7
-32629.5	3.79e-7
-32624.5	3.79e-7
-32619.5	3.79e-7
-32614.5	4.264e-7
-32609.5	3.316e-7
-32604.5	6.159e-7
-32599.5	2.3688e-7
-32594.5	5.211e-7
-32589.5	2.3688e-7
-32584.5	2.8425e-7
-32579.5	3.316e-7
-32574.5	2.8425e-7
-32569.5	2.3688e-7
-32564.5	2.8425e-7
-32559.5	2.8425e-7
-32554.5	3.316e-7
-32549.5	3.79e-7
-32544.5	6.159e-7
-32539.5	4.264e-7
-32534.5	2.8425e-7
-32529.5	4.264e-7
-32524.5	1.4213e-7
-32519.5	3.79e-7
-32514.5	2.8425e-7
-32509.5	1.4213e-7
-32504.5	1.4213e-7
-32499.5	2.3688e-7
-32494.5	4.738e-7
-32489.5	1.895e-7
-32484.5	4.738e-7
-32479.5	6.159e-7
-32474.5	3.79e-7
-32469.5	4.738e-7
-32464.5	5.211e-7
-32459.5	2.8425e-7
-32454.5	1.895e-7
-32449.5	2.8425e-7
-32444.5	2.8425e-7
-32439.5	2.3688e-7
-32434.5	2.8425e-7
-32429.5	2.8425e-7
-32424.5	4.738e-7
-32419.5	4.738e-8
-32414.5	1.4213e-7
-32409.5	4.738e-7
-32404.5	1.895e-7
-32399.5	2.8425e-7
-32394.5	4.264e-7
-32389.5	2.8425e-7
-32384.5	3.79e-7
-32379.5	2.3688e-7
-32374.5	4.738e-8
-32369.5	3.79e-7
-32364.5	2.8425e-7
-32359.5	1.895e-7
-32354.5	3.79e-7
-32349.5	2.3688e-7
-32344.5	3.316e-7
-32339.5	5.211e-7
-32334.5	2.8425e-7
-32329.5	1.895e-7
-32324.5	9.475e-8
-32319.5	1.895e-7
-32314.5	3.79e-7
-32309.5	5.211e-7
-32304.5	3.79e-7
-32299.5	3.316e-7
-32294.5	1.895e-7
-32289.5	4.738e-7
-32284.5	4.264e-7
-32279.5	3.316e-7
-32274.5	3.316e-7
-32269.5	4.738e-7
-32264.5	1.4213e-7
-32259.5	2.3688e-7
-32254.5	4.264e-7
-32249.5	2.3688e-7
-32244.5	3.79e-7
-32239.5	1.4213e-7
-32234.5	2.3688e-7
-32229.5	0
-32224.5	2.8425e-7
-32219.5	4.738e-7
-32214.5	3.316e-7
-32209.5	5.685e-7
-32204.5	1.895e-7
-32199.5	3.79e-7
-32194.5	2.3688e-7
-32189.5	3.316e-7
-32184.5	5.211e-7
-32179.5	2.3688e-7
-32174.5	3.79e-7
-32169.5	3.79e-7
-32164.5	3.316e-7
-32159.5	5.211e-7
-32154.5	1.895e-7
-32149.5	5.211e-7
-32144.5	2.8425e-7
-32139.5	2.3688e-7
-32134.5	3.79e-7
-32129.5	1.4213e-7
-32124.5	2.8425e-7
-32119.5	5.211e-7
-32114.5	2.8425e-7
-32109.5	4.738e-7
-32104.5	1.895e-7
-32099.5	5.211e-7
-32094.5	3.79e-7
-32089.5	4.264e-7
-32084.5	6.625e-7
-32079.5	4.738e-7
-32074.5	4.738e-7
-32069.5	2.3688e-7
-32064.5	2.8425e-7
-32059.5	1.895e-7
-32054.5	3.79e-7
-32049.5	3.79e-7
-32044.5	2.3688e-7
-32039.5	4.264e-7
-32034.5	3.316e-7
-32029.5	1.895e-7
-32024.5	3.316e-7
-32019.5	3.79e-7
-32014.5	4.738e-7
-32009.5	3.316e-7
-32004.5	2.8425e-7
-31999.5	2.3688e-7
-31994.5	5.685e-7
-31989.5	2.8425e-7
-31984.5	4.738e-7
-31979.5	4.738e-7
-31974.5	5.685e-7
-31969.5	2.8425e-7
-31964.5	1.895e-7
-31959.5	4.738e-7
-31954.5	4.264e-7
-31949.5	2.3688e-7
-31944.5	2.8425e-7
-31939.5	4.738e-7
-31934.5	3.79e-7
-31929.5	3.316e-7
-31924.5	3.79e-7
-31919.5	1.4213e-7
-31914.5	3.79e-7
-31909.5	4.264e-7
-31904.5	4.264e-7
-31899.5	5.211e-7
-31894.5	1.4213e-7
-31889.5	2.8425e-7
-31884.5	3.316e-7
-31879.5	3.79e-7
-31874.5	1.895e-7
-31869.5	3.79e-7
-31864.5	3.316e-7
-31859.5	4.264e-7
-31854.5	1.4213e-7
-31849.5	3.79e-7
-31844.5	5.211e-7
-31839.5	4.264e-7
-31834.5	4.738e-7
-31829.5	3.316e-7
-31824.5	3.79e-7
-31819.5	2.3688e-7
-31814.5	1.895e-7
-31809.5	3.79e-7
-31804.5	4.264e-7
-31799.5	3.79e-7
-31794.5	3.316e-7
-31789.5	4.264e-7
-31784.5	2.3688e-7
-31779.5	3.316e-7
-31774.5	1.895e-7
-31769.5	2.3688e-7
-31764.5	3.316e-7
-31759.5	2.8425e-7
-31754.5	2.8425e-7
-31749.5	3.79e-7
-31744.5	2.3688e-7
-31739.5	1.895e-7
-31734.5	1.4213e-7
-31729.5	2.8425e-7
-31724.5	2.3688e-7
-31719.5	1.895e-7
-31714.5	5.211e-7
-31709.5	3.79e-7
-31704.5	3.316e-7
-31699.5	4.738e-7
-31694.5	3.316e-7
-31689.5	3.316e-7
-31684.5	5.211e-7
-31679.5	2.8425e-7
-31674.5	6.159e-7
-31669.5	1.4213e-7
-31664.5	5.211e-7
-31659.5	1.895e-7
-31654.5	5.211e-7
-31649.5	2.8425e-7
-31644.5	4.264e-7
-31639.5	3.79e-7
-31634.5	4.738e-7
-31629.5	2.3688e-7
-31624.5	5.685e-7
-31619.5	9.475e-8
-31614.5	5.211e-7
-31609.5	8.046e-7
-31604.5	1.895e-7
-31599.5	3.79e-7
-31594.5	3.316e-7
-31589.5	6.625e-7
-31584.5	5.211e-7
-31579.5	5.685e-7
-31574.5	2.8425e-7
-31569.5	1.895e-7
-31564.5	2.3688e-7
-31559.5	5.211e-7
-31554.5	2.3688e-7
-31549.5	2.8425e-7
-31544.5	3.316e-7
-31539.5	1.4213e-7
-31534.5	3.79e-7
-31529.5	6.159e-7
-31524.5	2.3688e-7
-31519.5	2.3688e-7
-31514.5	4.264e-7
-31509.5	6.159e-7
-31504.5	3.79e-7
-31499.5	1.4213e-7
-31494.5	2.8425e-7
-31489.5	2.8425e-7
-31484.5	1.4213e-7
-31479.5	3.316e-7
-31474.5	6.159e-7
-31469.5	2.8425e-7
-31464.5	4.738e-7
-31459.5	1.895e-7
-31454.5	3.79e-7
-31449.5	4.264e-7
-31444.5	1.895e-7
-31439.5	2.3688e-7
-31434.5	4.264e-7
-31429.5	1.895e-7
-31424.5	1.895e-7
-31419.5	4.264e-7
-31414.5	3.79e-7
-31409.5	3.316e-7
-31404.5	3.316e-7
-31399.5	3.316e-7
-31394.5	6.159e-7
-31389.5	5.211e-7
-31384.5	2.3688e-7
-31379.5	2.3688e-7
-31374.5	3.316e-7
-31369.5	4.264e-7
-31364.5	5.685e-7
-31359.5	3.316e-7
-31354.5	3.316e-7
-31349.5	5.211e-7
-31344.5	1.4213e-7
-31339.5	4.738e-7
-31334.5	1.4213e-7
-31329.5	5.211e-7
-31324.5	4.264e-7
-31319.5	3.316e-7
-31314.5	5.211e-7
-31309.5	2.8425e-7
-31304.5	3.316e-7
-31299.5	2.3688e-7
-31294.5	3.316e-7
-31289.5	3.316e-7
-31284.5	2.3688e-7
-31279.5	4.264e-7
-31274.5	5.211e-7
-31269.5	3.79e-7
-31264.5	4.738e-7
-31259.5	4.738e-7
-31254.5	3.316e-7
-31249.5	2.3688e-7
-31244.5	2.8425e-7
-31239.5	3.316e-7
-31234.5	3.79e-7
-31229.5	2.3688e-7
-31224.5	3.316e-7
-31219.5	2.3688e-7
-31214.5	7.099e-7
-31209.5	3.316e-7
-31204.5	3.79e-7
-31199.5	3.79e-7
-31194.5	3.79e-7
-31189.5	3.316e-7
-31184.5	6.159e-7
-31179.5	3.316e-7
-31174.5	3.79e-7
-31169.5	5.685e-7
-31164.5	4.264e-7
-31159.5	2.8425e-7
-31154.5	3.79e-7
-31149.5	1.895e-7
-31144.5	2.3688e-7
-31139.5	3.79e-7
-31134.5	1.4213e-7
-31129.5	5.211e-7
-31124.5	6.159e-7
-31119.5	2.8425e-7
-31114.5	3.316e-7
-31109.5	3.79e-7
-31104.5	2.8425e-7
-31099.5	3.316e-7
-31094.5	9.475e-8
-31089.5	4.738e-7
-31084.5	1.895e-7
-31079.5	3.316e-7
-31074.5	3.316e-7
-31069.5	3.316e-7
-31064.5	3.79e-7
-31059.5	5.211e-7
-31054.5	9.475e-8
-31049.5	9.475e-8
-31044.5	2.3688e-7
-31039.5	4.264e-7
-31034.5	6.625e-7
-31029.5	3.316e-7
-31024.5	1.895e-7
-31019.5	5.211e-7
-31014.5	1.895e-7
-31009.5	1.4213e-7
-31004.5	1.895e-7
-30999.5	3.79e-7
-30994.5	2.3688e-7
-30989.5	2.3688e-7
-30984.5	6.159e-7
-30979.5	1.895e-7
-30974.5	3.79e-7
-30969.5	1.4213e-7
-30964.5	2.3688e-7
-30959.5	2.3688e-7
-30954.5	1.4213e-7
-30949.5	1.895e-7
-30944.5	4.264e-7
-30939.5	4.738e-7
-30934.5	4.738e-7
-30929.5	1.895e-7
-30924.5	3.79e-7
-30919.5	3.316e-7
-30914.5	4.264e-7
-30909.5	7.099e-7
-30904.5	5.211e-7
-30899.5	1.4213e-7
-30894.5	2.3688e-7
-30889.5	2.3688e-7
-30884.5	3.316e-7
-30879.5	3.79e-7
-30874.5	2.3688e-7
-30869.5	1.895e-7
-30864.5	2.8425e-7
-30859.5	1.895e-7
-30854.5	3.79e-7
-30849.5	7.099e-7
-30844.5	3.79e-7
-30839.5	5.211e-7
-30834.5	3.316e-7
-30829.5	2.8425e-7
-30824.5	2.8425e-7
-30819.5	2.8425e-7
-30814.5	4.738e-7
-30809.5	3.79e-7
-30804.5	2.3688e-7
-30799.5	2.8425e-7
-30794.5	2.8425e-7
-30789.5	4.264e-7
-30784.5	6.625e-7
-30779.5	4.264e-7
-30774.5	4.264e-7
-30769.5	3.79e-7
-30764.5	4.738e-7
-30759.5	2.8425e-7
-30754.5	2.8425e-7
-30749.5	3.79e-7
-30744.5	3.79e-7
-30739.5	2.3688e-7
-30734.5	4.264e-7
-30729.5	4.738e-7
-30724.5	4.264e-7
-30719.5	3.79e-7
-30714.5	2.8425e-7
-30709.5	1.895e-7
-30704.5	4.738e-7
-30699.5	1.4213e-7
-30694.5	5.685e-7
-30689.5	4.738e-7
-30684.5	3.79e-7
-30679.5	2.8425e-7
-30674.5	2.3688e-7
-30669.5	4.738e-7
-30664.5	2.3688e-7
-30659.5	2.8425e-7
-30654.5	5.685e-7
-30649.5	3.316e-7
-30644.5	2.8425e-7
-30639.5	4.264e-7
-30634.5	4.264e-7
-30629.5	1.895e-7
-30624.5	1.895e-7
-30619.5	5.685e-7
-30614.5	5.211e-7
-30609.5	4.738e-7
-30604.5	4.264e-7
-30599.5	5.211e-7
-30594.5	2.3688e-7
-30589.5	4.264e-7
-30584.5	2.8425e-7
-30579.5	1.895e-7
-30574.5	4.264e-7
-30569.5	4.738e-7
-30564.5	2.8425e-7
-30559.5	4.738e-7
-30554.5	2.8425e-7
-30549.5	3.79e-7
-30544.5	5.685e-7
-30539.5	2.3688e-7
-30534.5	1.895e-7
-30529.5	3.79e-7
-30524.5	1.895e-7
-30519.5	2.3688e-7
-30514.5	3.316e-7
-30509.5	3.79e-7
-30504.5	2.3688e-7
-30499.5	4.264e-7
-30494.5	2.3688e-7
-30489.5	3.79e-7
-30484.5	3.316e-7
-30479.5	3.316e-7
-30474.5	3.316e-7
-30469.5	4.738e-7
-30464.5	4.264e-7
-30459.5	1.895e-7
-30454.5	5.685e-7
-30449.5	2.8425e-7
-30444.5	6.625e-7
-30439.5	4.738e-7
-30434.5	4.264e-7
-30429.5	4.738e-7
-30424.5	4.264e-7
-30419.5	4.264e-7
-30414.5	2.3688e-7
-30409.5	5.211e-7
-30404.5	4.264e-7
-30399.5	3.79e-7
-30394.5	2.3688e-7
-30389.5	3.316e-7
-30384.5	9.475e-8
-30379.5	3.79e-7
-30374.5	2.3688e-7
-30369.5	3.316e-7
-30364.5	1.895e-7
-30359.5	2.3688e-7
-30354.5	6.625e-7
-30349.5	3.316e-7
-30344.5	3.79e-7
-30339.5	3.79e-7
-30334.5	5.211e-7
-30329.5	4.264e-7
-30324.5	3.316e-7
-30319.5	1.895e-7
-30314.5	6.625e-7
-30309.5	3.79e-7
-30304.5	2.8425e-7
-30299.5	2.3688e-7
-30294.5	5.685e-7
-30289.5	1.4213e-7
-30284.5	1.4213e-7
-30279.5	1.895e-7
-30274.5	1.4213e-7
-30269.5	4.264e-7
-30264.5	1.895e-7
-30259.5	5.211e-7
-30254.5	2.8425e-7
-30249.5	2.3688e-7
-30244.5	1.4213e-7
-30239.5	3.316e-7
-30234.5	6.625e-7
-30229.5	5.211e-7
-30224.5	1.895e-7
-30219.5	4.738e-7
-30214.5	5.211e-7
-30209.5	5.685e-7
-30204.5	2.8425e-7
-30199.5	2.3688e-7
-30194.5	1.895e-7
-30189.5	4.738e-7
-30184.5	2.8425e-7
-30179.5	3.316e-7
-30174.5	3.316e-7
-30169.5	6.159e-7
-30164.5	2.3688e-7
-30159.5	2.8425e-7
-30154.5	5.685e-7
-30149.5	1.895e-7
-30144.5	5.685e-7
-30139.5	2.8425e-7
-30134.5	3.316e-7
-30129.5	3.79e-7
-30124.5	2.8425e-7
-30119.5	2.8425e-7
-30114.5	3.79e-7
-30109.5	2.8425e-7
-30104.5	1.4213e-7
-30099.5	2.8425e-7
-30094.5	5.211e-7
-30089.5	3.316e-7
-30084.5	3.316e-7
-30079.5	2.3688e-7
-30074.5	9.475e-8
-30069.5	1.4213e-7
-30064.5	3.79e-7
-30059.5	6.159e-7
-30054.5	3.79e-7
-30049.5	4.264e-7
-30044.5	4.264e-7
-30039.5	1.895e-7
-30034.5	5.211e-7
-30029.5	3.79e-7
-30024.5	4.738e-7
-30019.5	4.264e-7
-30014.5	5.211e-7
-30009.5	9.942e-7
-30004.5	2.3688e-7
-29999.5	5.685e-7
-29994.5	1.4213e-7
-29989.5	3.316e-7
-29984.5	3.316e-7
-29979.5	2.3688e-7
-29974.5	6.159e-7
-29969.5	2.8425e-7
-29964.5	4.264e-7
-29959.5	2.8425e-7
-29954.5	6.625e-7
-29949.5	4.264e-7
-29944.5	3.316e-7
-29939.5	1.895e-7
-29934.5	4.264e-7
-29929.5	2.8425e-7
-29924.5	4.738e-7
-29919.5	4.264e-7
-29914.5	2.8425e-7
-29909.5	5.211e-7
-29904.5	3.316e-7
-29899.5	3.316e-7
-29894.5	4.738e-7
-29889.5	4.738e-7
-29884.5	1.895e-7
-29879.5	3.316e-7
-29874.5	3.316e-7
-29869.5	2.3688e-7
-29864.5	5.211e-7
-29859.5	4.264e-7
-29854.5	2.8425e-7
-29849.5	3.316e-7
-29844.5	4.264e-7
-29839.5	3.316e-7
-29834.5	2.3688e-7
-29829.5	4.738e-8
-29824.5	2.8425e-7
-29819.5	2.3688e-7
-29814.5	5.685e-7
-29809.5	4.264e-7
-29804.5	5.211e-7
-29799.5	3.316e-7
-29794.5	4.738e-7
-29789.5	4.264e-7
-29784.5	3.316e-7
-29779.5	2.8425e-7
-29774.5	2.8425e-7
-29769.5	2.3688e-7
-29764.5	6.625e-7
-29759.5	4.264e-7
-29754.5	5.211e-7
-29749.5	6.625e-7
-29744.5	3.316e-7
-29739.5	3.79e-7
-29734.5	1.895e-7
-29729.5	3.316e-7
-29724.5	3.79e-7
-29719.5	3.79e-7
-29714.5	5.685e-7
-29709.5	2.3688e-7
-29704.5	5.211e-7
-29699.5	5.211e-7
-29694.5	1.895e-7
-29689.5	3.79e-7
-29684.5	4.738e-7
-29679.5	3.316e-7
-29674.5	3.316e-7
-29669.5	4.264e-7
-29664.5	4.264e-7
-29659.5	5.685e-7
-29654.5	2.8425e-7
-29649.5	1.895e-7
-29644.5	2.8425e-7
-29639.5	1.895e-7
-29634.5	3.79e-7
-29629.5	3.316e-7
-29624.5	4.264e-7
-29619.5	4.264e-7
-29614.5	3.316e-7
-29609.5	3.316e-7
-29604.5	9.475e-8
-29599.5	4.264e-7
-29594.5	2.8425e-7
-29589.5	6.159e-7
-29584.5	3.79e-7
-29579.5	6.159e-7
-29574.5	1.4213e-7
-29569.5	2.3688e-7
-29564.5	2.3688e-7
-29559.5	3.316e-7
-29554.5	2.3688e-7
-29549.5	2.3688e-7
-29544.5	2.8425e-7
-29539.5	3.316e-7
-29534.5	3.79e-7
-29529.5	3.316e-7
-29524.5	4.738e-7
-29519.5	4.738e-7
-29514.5	5.211e-7
-29509.5	3.79e-7
-29504.5	5.211e-7
-29499.5	2.8425e-7
-29494.5	2.8425e-7
-29489.5	3.79e-7
-29484.5	3.316e-7
-29479.5	3.316e-7
-29474.5	3.316e-7
-29469.5	4.264e-7
-29464.5	2.3688e-7
-29459.5	4.264e-7
-29454.5	2.8425e-7
-29449.5	3.316e-7
-29444.5	8.046e-7
-29439.5	4.738e-7
-29434.5	4.264e-7
-29429.5	3.316e-7
-29424.5	2.3688e-7
-29419.5	2.3688e-7
-29414.5	2.8425e-7
-29409.5	4.264e-7
-29404.5	6.625e-7
-29399.5	4.264e-7
-29394.5	4.738e-7
-29389.5	3.79e-7
-29384.5	4.738e-7
-29379.5	3.79e-7
-29374.5	6.159e-7
-29369.5	4.738e-7
-29364.5	5.211e-7
-29359.5	4.264e-7
-29354.5	3.316e-7
-29349.5	3.79e-7
-29344.5	3.316e-7
-29339.5	4.738e-7
-29334.5	2.3688e-7
-29329.5	4.264e-7
-29324.5	4.738e-7
-29319.5	2.3688e-7
-29314.5	5.211e-7
-29309.5	3.316e-7
-29304.5	3.316e-7
-29299.5	3.316e-7
-29294.5	4.264e-7
-29289.5	4.264e-7
-29284.5	3.316e-7
-29279.5	2.3688e-7
-29274.5	4.264e-7
-29269.5	5.211e-7
-29264.5	3.79e-7
-29259.5	2.8425e-7
-29254.5	2.3688e-7
-29249.5	1.4213e-7
-29244.5	1.4213e-7
-29239.5	7.099e-7
-29234.5	4.264e-7
-29229.5	3.316e-7
-29224.5	2.8425e-7
-29219.5	5.685e-7
-29214.5	6.625e-7
-29209.5	5.211e-7
-29204.5	3.316e-7
-29199.5	4.738e-7
-29194.5	3.316e-7
-29189.5	5.211e-7
-29184.5	8.046e-7
-29179.5	3.79e-7
-29174.5	5.211e-7
-29169.5	4.264e-7
-29164.5	5.211e-7
-29159.5	4.264e-7
-29154.5	3.79e-7
-29149.5	2.3688e-7
-29144.5	2.8425e-7
-29139.5	4.264e-7
-29134.5	6.625e-7
-29129.5	2.8425e-7
-29124.5	1.895e-7
-29119.5	6.625e-7
-29114.5	6.159e-7
-29109.5	4.738e-7
-29104.5	4.264e-7
-29099.5	2.8425e-7
-29094.5	3.79e-7
-29089.5	3.79e-7
-29084.5	5.211e-7
-29079.5	7.099e-7
-29074.5	5.211e-7
-29069.5	4.264e-7
-29064.5	4.264e-7
-29059.5	4.738e-7
-29054.5	4.264e-7
-29049.5	6.159e-7
-29044.5	6.625e-7
-29039.5	6.625e-7
-29034.5	3.316e-7
-29029.5	4.264e-7
-29024.5	4.264e-7
-29019.5	2.3688e-7
-29014.5	5.685e-7
-29009.5	5.685e-7
-29004.5	3.79e-7
-28999.5	2.3688e-7
-28994.5	3.316e-7
-28989.5	4.264e-7
-28984.5	3.79e-7
-28979.5	2.8425e-7
-28974.5	4.264e-7
-28969.5	4.738e-8
-28964.5	4.738e-7
-28959.5	6.159e-7
-28954.5	4.264e-7
-28949.5	3.79e-7
-28944.5	3.79e-7
-28939.5	2.8425e-7
-28934.5	5.685e-7
-28929.5	3.316e-7
-28924.5	5.685e-7
-28919.5	1.4213e-7
-28914.5	2.8425e-7
-28909.5	3.79e-7
-28904.5	3.316e-7
-28899.5	3.79e-7
-28894.5	4.264e-7
-28889.5	4.264e-7
-28884.5	6.159e-7
-28879.5	1.4213e-7
-28874.5	1.895e-7
-28869.5	5.685e-7
-28864.5	3.316e-7
-28859.5	3.79e-7
-28854.5	5.211e-7
-28849.5	4.738e-7
-28844.5	4.738e-7
-28839.5	2.3688e-7
-28834.5	4.264e-7
-28829.5	1.895e-7
-28824.5	3.79e-7
-28819.5	5.685e-7
-28814.5	6.625e-7
-28809.5	2.3688e-7
-28804.5	8.046e-7
-28799.5	2.3688e-7
-28794.5	4.264e-7
-28789.5	5.685e-7
-28784.5	2.8425e-7
-28779.5	4.264e-7
-28774.5	5.211e-7
-28769.5	5.685e-7
-28764.5	5.211e-7
-28759.5	4.738e-7
-28754.5	6.159e-7
-28749.5	8.994e-7
-28744.5	3.79e-7
-28739.5	1.4213e-7
-28734.5	4.264e-7
-28729.5	2.3688e-7
-28724.5	4.264e-7
-28719.5	2.8425e-7
-28714.5	2.3688e-7
-28709.5	5.685e-7
-28704.5	4.738e-7
-28699.5	7.573e-7
-28694.5	4.264e-7
-28689.5	5.211e-7
-28684.5	6.625e-7
-28679.5	5.211e-7
-28674.5	2.8425e-7
-28669.5	3.79e-7
-28664.5	5.211e-7
-28659.5	4.738e-7
-28654.5	4.264e-7
-28649.5	4.264e-7
-28644.5	3.316e-7
-28639.5	5.685e-7
-28634.5	4.738e-7
-28629.5	4.738e-7
-28624.5	2.8425e-7
-28619.5	4.738e-7
-28614.5	1.895e-7
-28609.5	6.159e-7
-28604.5	4.264e-7
-28599.5	4.264e-7
-28594.5	7.099e-7
-28589.5	4.738e-7
-28584.5	5.685e-7
-28579.5	3.79e-7
-28574.5	4.738e-7
-28569.5	3.79e-7
-28564.5	5.211e-7
-28559.5	4.738e-7
-28554.5	5.211e-7
-28549.5	3.316e-7
-28544.5	4.738e-7
-28539.5	4.738e-7
-28534.5	5.211e-7
-28529.5	1.895e-7
-28524.5	2.8425e-7
-28519.5	6.159e-7
-28514.5	3.79e-7
-28509.5	3.316e-7
-28504.5	3.79e-7
-28499.5	2.8425e-7
-28494.5	4.738e-7
-28489.5	8.046e-7
-28484.5	5.685e-7
-28479.5	6.159e-7
-28474.5	3.316e-7
-28469.5	5.211e-7
-28464.5	2.8425e-7
-28459.5	4.264e-7
-28454.5	4.264e-7
-28449.5	3.79e-7
-28444.5	4.264e-7
-28439.5	3.79e-7
-28434.5	7.573e-7
-28429.5	3.79e-7
-28424.5	3.79e-7
-28419.5	3.316e-7
-28414.5	3.316e-7
-28409.5	6.159e-7
-28404.5	2.8425e-7
-28399.5	2.3688e-7
-28394.5	4.738e-7
-28389.5	5.211e-7
-28384.5	3.79e-7
-28379.5	2.8425e-7
-28374.5	4.264e-7
-28369.5	2.3688e-7
-28364.5	3.79e-7
-28359.5	4.738e-7
-28354.5	4.264e-7
-28349.5	6.159e-7
-28344.5	5.685e-7
-28339.5	4.738e-7
-28334.5	4.264e-7
-28329.5	3.79e-7
-28324.5	4.738e-7
-28319.5	4.264e-7
-28314.5	2.8425e-7
-28309.5	6.159e-7
-28304.5	9.475e-8
-28299.5	2.8425e-7
-28294.5	5.211e-7
-28289.5	2.8425e-7
-28284.5	4.264e-7
-28279.5	5.685e-7
-28274.5	5.211e-7
-28269.5	4.738e-7
-28264.5	2.8425e-7
-28259.5	6.625e-7
-28254.5	4.738e-7
-28249.5	5.685e-7
-28244.5	2.8425e-7
-28239.5	3.79e-7
-28234.5	3.79e-7
-28229.5	8.046e-7
-28224.5	5.685e-7
-28219.5	6.159e-7
-28214.5	5.685e-7
-28209.5	5.211e-7
-28204.5	6.159e-7
-28199.5	5.211e-7
-28194.5	6.159e-7
-28189.5	7.099e-7
-28184.5	5.685e-7
-28179.5	5.211e-7
-28174.5	3.316e-7
-28169.5	8.046e-7
-28164.5	4.738e-7
-28159.5	8.046e-7
-28154.5	5.211e-7
-28149.5	6.625e-7
-28144.5	4.738e-7
-28139.5	2.8425e-7
-28134.5	3.316e-7
-28129.5	3.316e-7
-28124.5	3.79e-7
-28119.5	5.211e-7
-28114.5	5.685e-7
-28109.5	5.211e-7
-28104.5	6.625e-7
-28099.5	4.738e-7
-28094.5	7.099e-7
-28089.5	5.211e-7
-28084.5	4.738e-8
-28079.5	3.316e-7
-28074.5	2.3688e-7
-28069.5	4.264e-7
-28064.5	2.3688e-7
-28059.5	4.264e-7
-28054.5	6.159e-7
-28049.5	4.264e-7
-28044.5	2.3688e-7
-28039.5	7.573e-7
-28034.5	5.685e-7
-28029.5	8.046e-7
-28024.5	2.3688e-7
-28019.5	6.159e-7
-28014.5	5.211e-7
-28009.5	5.211e-7
-28004.5	1.895e-7
-27999.5	4.738e-7
-27994.5	3.79e-7
-27989.5	5.685e-7
-27984.5	6.159e-7
-27979.5	3.79e-7
-27974.5	5.211e-7
-27969.5	4.264e-7
-27964.5	6.159e-7
-27959.5	4.738e-7
-27954.5	7.099e-7
-27949.5	3.79e-7
-27944.5	4.738e-7
-27939.5	4.264e-7
-27934.5	3.79e-7
-27929.5	5.685e-7
-27924.5	2.8425e-7
-27919.5	3.79e-7
-27914.5	3.79e-7
-27909.5	7.099e-7
-27904.5	4.264e-7
-27899.5	4.738e-7
-27894.5	8.994e-7
-27889.5	4.738e-7
-27884.5	3.316e-7
-27879.5	7.573e-7
-27874.5	3.316e-7
-27869.5	1.4213e-7
-27864.5	5.685e-7
-27859.5	2.8425e-7
-27854.5	3.316e-7
-27849.5	6.159e-7
-27844.5	4.738e-7
-27839.5	2.8425e-7
-27834.5	7.099e-7
-27829.5	6.159e-7
-27824.5	4.738e-7
-27819.5	2.3688e-7
-27814.5	3.79e-7
-27809.5	5.685e-7
-27804.5	3.316e-7
-27799.5	7.573e-7
-27794.5	5.685e-7
-27789.5	6.159e-7
-27784.5	3.79e-7
-27779.5	3.79e-7
-27774.5	5.685e-7
-27769.5	3.316e-7
-27764.5	6.159e-7
-27759.5	3.79e-7
-27754.5	4.738e-7
-27749.5	3.79e-7
-27744.5	4.264e-7
-27739.5	4.738e-7
-27734.5	2.8425e-7
-27729.5	5.211e-7
-27724.5	6.625e-7
-27719.5	2.8425e-7
-27714.5	6.159e-7
-27709.5	3.316e-7
-27704.5	6.625e-7
-27699.5	2.8425e-7
-27694.5	4.264e-7
-27689.5	6.159e-7
-27684.5	3.79e-7
-27679.5	7.099e-7
-27674.5	4.264e-7
-27669.5	6.159e-7
-27664.5	7.099e-7
-27659.5	5.211e-7
-27654.5	3.79e-7
-27649.5	8.046e-7
-27644.5	6.625e-7
-27639.5	2.8425e-7
-27634.5	3.316e-7
-27629.5	1.895e-7
-27624.5	7.573e-7
-27619.5	4.264e-7
-27614.5	4.738e-7
-27609.5	4.738e-7
-27604.5	5.211e-7
-27599.5	3.316e-7
-27594.5	3.316e-7
-27589.5	8.046e-7
-27584.5	5.685e-7
-27579.5	3.316e-7
-27574.5	4.264e-7
-27569.5	3.79e-7
-27564.5	3.79e-7
-27559.5	2.8425e-7
-27554.5	3.316e-7
-27549.5	4.738e-7
-27544.5	4.738e-7
-27539.5	6.159e-7
-27534.5	7.099e-7
-27529.5	5.211e-7
-27524.5	2.8425e-7
-27519.5	9.475e-8
-27514.5	5.211e-7
-27509.5	1.895e-7
-27504.5	3.79e-7
-27499.5	2.8425e-7
-27494.5	5.211e-7
-27489.5	4.264e-7
-27484.5	6.159e-7
-27479.5	4.738e-7
-27474.5	6.159e-7
-27469.5	5.685e-7
-27464.5	6.159e-7
-27459.5	3.316e-7
-27454.5	5.685e-7
-27449.5	5.685e-7
-27444.5	7.099e-7
-27439.5	5.685e-7
-27434.5	6.159e-7
-27429.5	0.0000011363
-27424.5	4.264e-7
-27419.5	4.264e-7
-27414.5	5.211e-7
-27409.5	3.79e-7
-27404.5	5.685e-7
-27399.5	5.685e-7
-27394.5	5.685e-7
-27389.5	6.159e-7
-27384.5	3.316e-7
-27379.5	7.573e-7
-27374.5	3.79e-7
-27369.5	5.685e-7
-27364.5	3.79e-7
-27359.5	2.3688e-7
-27354.5	4.738e-7
-27349.5	8.52e-7
-27344.5	7.573e-7
-27339.5	5.211e-7
-27334.5	3.79e-7
-27329.5	8.046e-7
-27324.5	3.79e-7
-27319.5	4.264e-7
-27314.5	3.79e-7
-27309.5	7.573e-7
-27304.5	5.685e-7
-27299.5	6.625e-7
-27294.5	5.211e-7
-27289.5	5.685e-7
-27284.5	3.79e-7
-27279.5	7.099e-7
-27274.5	3.316e-7
-27269.5	3.79e-7
-27264.5	4.264e-7
-27259.5	4.264e-7
-27254.5	4.264e-7
-27249.5	5.685e-7
-27244.5	4.738e-7
-27239.5	5.211e-7
-27234.5	5.211e-7
-27229.5	7.573e-7
-27224.5	5.685e-7
-27219.5	6.159e-7
-27214.5	3.316e-7
-27209.5	3.79e-7
-27204.5	3.79e-7
-27199.5	4.738e-7
-27194.5	2.8425e-7
-27189.5	3.79e-7
-27184.5	5.685e-7
-27179.5	2.8425e-7
-27174.5	7.099e-7
-27169.5	7.573e-7
-27164.5	4.264e-7
-27159.5	5.211e-7
-27154.5	8.52e-7
-27149.5	2.8425e-7
-27144.5	4.264e-7
-27139.5	4.738e-7
-27134.5	4.264e-7
-27129.5	3.316e-7
-27124.5	4.264e-7
-27119.5	6.625e-7
-27114.5	7.573e-7
-27109.5	4.738e-7
-27104.5	4.738e-7
-27099.5	3.79e-7
-27094.5	9.942e-7
-27089.5	5.211e-7
-27084.5	7.099e-7
-27079.5	4.738e-7
-27074.5	3.79e-7
-27069.5	6.625e-7
-27064.5	4.738e-7
-27059.5	1.4213e-7
-27054.5	4.738e-7
-27049.5	4.264e-7
-27044.5	6.625e-7
-27039.5	5.211e-7
-27034.5	5.685e-7
-27029.5	6.159e-7
-27024.5	5.211e-7
-27019.5	6.159e-7
-27014.5	4.264e-7
-27009.5	1.895e-7
-27004.5	6.625e-7
-26999.5	5.211e-7
-26994.5	5.211e-7
-26989.5	2.8425e-7
-26984.5	4.738e-7
-26979.5	6.159e-7
-26974.5	4.738e-7
-26969.5	8.52e-7
-26964.5	6.159e-7
-26959.5	4.264e-7
-26954.5	7.573e-7
-26949.5	5.211e-7
-26944.5	5.685e-7
-26939.5	5.685e-7
-26934.5	5.211e-7
-26929.5	7.099e-7
-26924.5	5.685e-7
-26919.5	4.264e-7
-26914.5	8.046e-7
-26909.5	6.159e-7
-26904.5	2.3688e-7
-26899.5	3.316e-7
-26894.5	3.79e-7
-26889.5	4.738e-7
-26884.5	6.625e-7
-26879.5	4.264e-7
-26874.5	0.0000010415
-26869.5	6.159e-7
-26864.5	4.264e-7
-26859.5	4.264e-7
-26854.5	3.316e-7
-26849.5	3.79e-7
-26844.5	2.3688e-7
-26839.5	7.099e-7
-26834.5	8.046e-7
-26829.5	8.52e-7
-26824.5	6.625e-7
-26819.5	3.316e-7
-26814.5	7.573e-7
-26809.5	6.159e-7
-26804.5	2.8425e-7
-26799.5	7.573e-7
-26794.5	4.264e-7
-26789.5	8.046e-7
-26784.5	6.159e-7
-26779.5	4.264e-7
-26774.5	5.211e-7
-26769.5	3.79e-7
-26764.5	7.573e-7
-26759.5	3.79e-7
-26754.5	7.573e-7
-26749.5	5.685e-7
-26744.5	4.738e-7
-26739.5	7.099e-7
-26734.5	8.046e-7
-26729.5	8.046e-7
-26724.5	4.264e-7
-26719.5	3.79e-7
-26714.5	4.738e-7
-26709.5	6.625e-7
-26704.5	3.79e-7
-26699.5	4.264e-7
-26694.5	9.468e-7
-26689.5	7.099e-7
-26684.5	5.685e-7
-26679.5	7.099e-7
-26674.5	4.738e-7
-26669.5	7.099e-7
-26664.5	4.264e-7
-26659.5	2.8425e-7
-26654.5	8.52e-7
-26649.5	7.099e-7
-26644.5	7.099e-7
-26639.5	6.159e-7
-26634.5	4.264e-7
-26629.5	6.625e-7
-26624.5	7.099e-7
-26619.5	7.099e-7
-26614.5	5.211e-7
-26609.5	2.8425e-7
-26604.5	4.738e-7
-26599.5	4.738e-7
-26594.5	4.264e-7
-26589.5	8.046e-7
-26584.5	8.52e-7
-26579.5	0.0000013258
-26574.5	6.159e-7
-26569.5	3.79e-7
-26564.5	6.625e-7
-26559.5	6.625e-7
-26554.5	7.099e-7
-26549.5	3.316e-7
-26544.5	7.573e-7
-26539.5	7.573e-7
-26534.5	6.159e-7
-26529.5	6.625e-7
-26524.5	4.738e-7
-26519.5	8.046e-7
-26514.5	8.046e-7
-26509.5	8.994e-7
-26504.5	3.316e-7
-26499.5	3.79e-7
-26494.5	7.573e-7
-26489.5	4.264e-7
-26484.5	5.211e-7
-26479.5	5.685e-7
-26474.5	7.573e-7
-26469.5	8.046e-7
-26464.5	5.211e-7
-26459.5	6.159e-7
-26454.5	5.211e-7
-26449.5	2.3688e-7
-26444.5	5.685e-7
-26439.5	8.046e-7
-26434.5	5.685e-7
-26429.5	8.52e-7
-26424.5	6.159e-7
-26419.5	6.625e-7
-26414.5	8.994e-7
-26409.5	3.79e-7
-26404.5	5.685e-7
-26399.5	0.0000010889
-26394.5	6.159e-7
-26389.5	6.159e-7
-26384.5	4.738e-7
-26379.5	7.099e-7
-26374.5	6.625e-7
-26369.5	5.211e-7
-26364.5	4.738e-7
-26359.5	0.0000010889
-26354.5	3.79e-7
-26349.5	3.316e-7
-26344.5	6.625e-7
-26339.5	5.685e-7
-26334.5	6.625e-7
-26329.5	4.264e-7
-26324.5	7.099e-7
-26319.5	0.0000010889
-26314.5	5.685e-7
-26309.5	5.211e-7
-26304.5	6.159e-7
-26299.5	5.211e-7
-26294.5	6.159e-7
-26289.5	4.738e-7
-26284.5	7.099e-7
-26279.5	8.52e-7
-26274.5	5.211e-7
-26269.5	2.3688e-7
-26264.5	7.099e-7
-26259.5	3.79e-7
-26254.5	7.099e-7
-26249.5	4.738e-7
-26244.5	4.738e-7
-26239.5	5.211e-7
-26234.5	9.942e-7
-26229.5	5.685e-7
-26224.5	0.0000010889
-26219.5	3.79e-7
-26214.5	5.211e-7
-26209.5	5.685e-7
-26204.5	6.625e-7
-26199.5	6.625e-7
-26194.5	8.046e-7
-26189.5	4.264e-7
-26184.5	7.099e-7
-26179.5	6.625e-7
-26174.5	5.685e-7
-26169.5	5.211e-7
-26164.5	7.099e-7
-26159.5	5.211e-7
-26154.5	9.942e-7
-26149.5	6.625e-7
-26144.5	4.264e-7
-26139.5	2.8425e-7
-26134.5	6.159e-7
-26129.5	2.3688e-7
-26124.5	4.264e-7
-26119.5	5.685e-7
-26114.5	0.0000010889
-26109.5	5.211e-7
-26104.5	6.625e-7
-26099.5	9.468e-7
-26094.5	7.573e-7
-26089.5	5.685e-7
-26084.5	2.3688e-7
-26079.5	6.625e-7
-26074.5	5.211e-7
-26069.5	8.52e-7
-26064.5	6.159e-7
-26059.5	4.738e-7
-26054.5	8.52e-7
-26049.5	8.046e-7
-26044.5	4.264e-7
-26039.5	4.738e-7
-26034.5	8.52e-7
-26029.5	6.625e-7
-26024.5	6.159e-7
-26019.5	8.046e-7
-26014.5	7.099e-7
-26009.5	4.738e-7
-26004.5	3.79e-7
-25999.5	8.52e-7
-25994.5	6.625e-7
-25989.5	2.8425e-7
-25984.5	0.0000010415
-25979.5	5.685e-7
-25974.5	7.099e-7
-25969.5	8.994e-7
-25964.5	5.211e-7
-25959.5	9.942e-7
-25954.5	0.0000010415
-25949.5	4.264e-7
-25944.5	8.52e-7
-25939.5	5.685e-7
-25934.5	0.0000010889
-25929.5	8.52e-7
-25924.5	7.099e-7
-25919.5	4.738e-7
-25914.5	8.046e-7
-25909.5	3.79e-7
-25904.5	5.685e-7
-25899.5	6.625e-7
-25894.5	7.573e-7
-25889.5	5.685e-7
-25884.5	5.685e-7
-25879.5	4.738e-7
-25874.5	8.046e-7
-25869.5	8.046e-7
-25864.5	8.52e-7
-25859.5	8.994e-7
-25854.5	8.046e-7
-25849.5	5.211e-7
-25844.5	4.264e-7
-25839.5	5.211e-7
-25834.5	8.52e-7
-25829.5	5.211e-7
-25824.5	6.159e-7
-25819.5	4.264e-7
-25814.5	8.046e-7
-25809.5	8.52e-7
-25804.5	8.994e-7
-25799.5	5.211e-7
-25794.5	4.738e-7
-25789.5	7.573e-7
-25784.5	6.159e-7
-25779.5	8.52e-7
-25774.5	7.573e-7
-25769.5	8.994e-7
-25764.5	6.159e-7
-25759.5	6.625e-7
-25754.5	6.159e-7
-25749.5	7.099e-7
-25744.5	0.0000010415
-25739.5	4.264e-7
-25734.5	6.159e-7
-25729.5	0.0000010415
-25724.5	6.625e-7
-25719.5	7.573e-7
-25714.5	6.159e-7
-25709.5	7.573e-7
-25704.5	4.264e-7
-25699.5	7.099e-7
-25694.5	6.159e-7
-25689.5	8.046e-7
-25684.5	8.52e-7
-25679.5	0.0000012784
-25674.5	8.994e-7
-25669.5	7.573e-7
-25664.5	7.573e-7
-25659.5	8.52e-7
-25654.5	4.738e-7
-25649.5	8.52e-7
-25644.5	6.159e-7
-25639.5	4.738e-7
-25634.5	8.994e-7
-25629.5	6.625e-7
-25624.5	3.79e-7
-25619.5	7.573e-7
-25614.5	6.159e-7
-25609.5	8.52e-7
-25604.5	8.994e-7
-25599.5	8.046e-7
-25594.5	6.625e-7
-25589.5	5.685e-7
-25584.5	4.264e-7
-25579.5	7.573e-7
-25574.5	6.159e-7
-25569.5	8.52e-7
-25564.5	0.0000012784
-25559.5	8.046e-7
-25554.5	5.211e-7
-25549.5	6.625e-7
-25544.5	4.738e-7
-25539.5	0.0000010889
-25534.5	7.099e-7
-25529.5	0.0000010415
-25524.5	5.211e-7
-25519.5	6.159e-7
-25514.5	5.211e-7
-25509.5	7.573e-7
-25504.5	3.316e-7
-25499.5	2.3688e-7
-25494.5	3.316e-7
-25489.5	7.099e-7
-25484.5	0.0000010415
-25479.5	5.211e-7
-25474.5	5.685e-7
-25469.5	7.099e-7
-25464.5	4.738e-7
-25459.5	2.3688e-7
-25454.5	6.625e-7
-25449.5	8.046e-7
-25444.5	7.099e-7
-25439.5	0.000001231
-25434.5	4.738e-7
-25429.5	8.994e-7
-25424.5	8.046e-7
-25419.5	7.099e-7
-25414.5	6.625e-7
-25409.5	5.211e-7
-25404.5	8.046e-7
-25399.5	0.0000013258
-25394.5	4.264e-7
-25389.5	6.625e-7
-25384.5	9.468e-7
-25379.5	0.0000011837
-25374.5	9.468e-7
-25369.5	8.52e-7
-25364.5	8.046e-7
-25359.5	7.573e-7
-25354.5	4.738e-7
-25349.5	9.468e-7
-25344.5	3.316e-7
-25339.5	4.738e-7
-25334.5	2.8425e-7
-25329.5	0.000001231
-25324.5	7.099e-7
-25319.5	7.099e-7
-25314.5	0.0000011363
-25309.5	5.211e-7
-25304.5	7.099e-7
-25299.5	3.79e-7
-25294.5	8.52e-7
-25289.5	6.625e-7
-25284.5	8.046e-7
-25279.5	6.625e-7
-25274.5	8.52e-7
-25269.5	7.099e-7
-25264.5	0.0000011363
-25259.5	6.625e-7
-25254.5	7.573e-7
-25249.5	6.159e-7
-25244.5	5.211e-7
-25239.5	8.046e-7
-25234.5	0.0000010415
-25229.5	8.046e-7
-25224.5	8.994e-7
-25219.5	9.468e-7
-25214.5	6.625e-7
-25209.5	8.52e-7
-25204.5	0.0000013732
-25199.5	8.046e-7
-25194.5	8.046e-7
-25189.5	0.0000011363
-25184.5	9.468e-7
-25179.5	9.942e-7
-25174.5	8.52e-7
-25169.5	7.099e-7
-25164.5	8.994e-7
-25159.5	8.046e-7
-25154.5	7.573e-7
-25149.5	3.79e-7
-25144.5	6.159e-7
-25139.5	5.685e-7
-25134.5	4.738e-7
-25129.5	6.159e-7
-25124.5	6.159e-7
-25119.5	0.0000011363
-25114.5	9.942e-7
-25109.5	6.159e-7
-25104.5	6.625e-7
-25099.5	8.046e-7
-25094.5	5.211e-7
-25089.5	8.046e-7
-25084.5	4.738e-7
-25079.5	4.738e-7
-25074.5	9.468e-7
-25069.5	6.159e-7
-25064.5	6.159e-7
-25059.5	8.046e-7
-25054.5	7.099e-7
-25049.5	8.52e-7
-25044.5	6.625e-7
-25039.5	9.942e-7
-25034.5	6.159e-7
-25029.5	6.625e-7
-25024.5	3.79e-7
-25019.5	9.942e-7
-25014.5	6.625e-7
-25009.5	8.046e-7
-25004.5	9.942e-7
-24999.5	4.264e-7
-24994.5	6.625e-7
-24989.5	5.211e-7
-24984.5	0.0000010415
-24979.5	0.000001231
-24974.5	5.211e-7
-24969.5	0.0000010415
-24964.5	6.159e-7
-24959.5	0.0000010889
-24954.5	8.994e-7
-24949.5	6.625e-7
-24944.5	0.0000010415
-24939.5	0.0000013258
-24934.5	7.573e-7
-24929.5	9.942e-7
-24924.5	9.468e-7
-24919.5	7.099e-7
-24914.5	5.211e-7
-24909.5	7.573e-7
-24904.5	7.099e-7
-24899.5	8.046e-7
-24894.5	7.573e-7
-24889.5	6.625e-7
-24884.5	0.0000013732
-24879.5	0.0000011837
-24874.5	8.994e-7
-24869.5	0.0000010415
-24864.5	6.625e-7
-24859.5	5.211e-7
-24854.5	7.573e-7
-24849.5	5.685e-7
-24844.5	7.099e-7
-24839.5	0.0000010415
-24834.5	4.264e-7
-24829.5	4.738e-7
-24824.5	8.52e-7
-24819.5	8.52e-7
-24814.5	8.994e-7
-24809.5	8.994e-7
-24804.5	6.625e-7
-24799.5	8.046e-7
-24794.5	8.046e-7
-24789.5	0.0000010889
-24784.5	7.573e-7
-24779.5	8.52e-7
-24774.5	8.52e-7
-24769.5	7.099e-7
-24764.5	8.046e-7
-24759.5	6.625e-7
-24754.5	0.0000010889
-24749.5	5.685e-7
-24744.5	8.994e-7
-24739.5	0.0000012784
-24734.5	6.625e-7
-24729.5	6.159e-7
-24724.5	0.0000016574
-24719.5	6.625e-7
-24714.5	0.000001231
-24709.5	9.468e-7
-24704.5	0.000001231
-24699.5	4.264e-7
-24694.5	9.942e-7
-24689.5	9.468e-7
-24684.5	8.994e-7
-24679.5	0.0000013732
-24674.5	0.000001231
-24669.5	8.994e-7
-24664.5	6.159e-7
-24659.5	0.0000011837
-24654.5	0.0000012784
-24649.5	8.52e-7
-24644.5	5.685e-7
-24639.5	9.468e-7
-24634.5	0.0000011837
-24629.5	8.994e-7
-24624.5	0.0000010889
-24619.5	0.0000011363
-24614.5	5.211e-7
-24609.5	6.159e-7
-24604.5	8.046e-7
-24599.5	5.211e-7
-24594.5	8.046e-7
-24589.5	0.0000015153
-24584.5	0.0000010889
-24579.5	9.468e-7
-24574.5	8.994e-7
-24569.5	0.0000013732
-24564.5	8.046e-7
-24559.5	8.994e-7
-24554.5	8.994e-7
-24549.5	8.52e-7
-24544.5	0.0000010415
-24539.5	6.625e-7
-24534.5	5.685e-7
-24529.5	9.942e-7
-24524.5	0.0000010415
-24519.5	8.52e-7
-24514.5	0.0000011363
-24509.5	7.099e-7
-24504.5	0.00000161
-24499.5	0.0000014205
-24494.5	6.625e-7
-24489.5	7.573e-7
-24484.5	0.000001231
-24479.5	0.0000012784
-24474.5	8.994e-7
-24469.5	7.573e-7
-24464.5	0.0000010889
-24459.5	0.0000011837
-24454.5	7.099e-7
-24449.5	7.099e-7
-24444.5	0.0000010415
-24439.5	8.52e-7
-24434.5	6.159e-7
-24429.5	8.52e-7
-24424.5	5.211e-7
-24419.5	9.942e-7
-24414.5	3.316e-7
-24409.5	5.211e-7
-24404.5	8.52e-7
-24399.5	0.0000011837
-24394.5	8.52e-7
-24389.5	6.159e-7
-24384.5	0.0000010415
-24379.5	0.0000010415
-24374.5	9.468e-7
-24369.5	7.573e-7
-24364.5	8.994e-7
-24359.5	5.211e-7
-24354.5	0.0000010889
-24349.5	8.52e-7
-24344.5	6.625e-7
-24339.5	0.0000010889
-24334.5	8.994e-7
-24329.5	6.159e-7
-24324.5	5.685e-7
-24319.5	0.0000014679
-24314.5	0.0000011837
-24309.5	7.099e-7
-24304.5	8.52e-7
-24299.5	6.625e-7
-24294.5	8.52e-7
-24289.5	0.000001231
-24284.5	8.52e-7
-24279.5	0.0000011837
-24274.5	5.211e-7
-24269.5	9.468e-7
-24264.5	8.52e-7
-24259.5	9.468e-7
-24254.5	0.0000013258
-24249.5	8.046e-7
-24244.5	8.52e-7
-24239.5	0.0000010889
-24234.5	8.52e-7
-24229.5	8.046e-7
-24224.5	0.0000012784
-24219.5	7.573e-7
-24214.5	7.099e-7
-24209.5	0.0000013258
-24204.5	8.046e-7
-24199.5	5.211e-7
-24194.5	6.625e-7
-24189.5	4.738e-7
-24184.5	5.211e-7
-24179.5	8.994e-7
-24174.5	0.0000010415
-24169.5	9.942e-7
-24164.5	0.00000161
-24159.5	8.994e-7
-24154.5	9.942e-7
[truncated: 2,340 more rows]
