# Supplementary material for: Climate influence on the early human occupation of South America during the late Pleistocene
Source: Nat Commun. 2025 Mar 21;16:2780. doi: 10.1038/s41467-025-58134-5 (PMC11928665; doi:10.1038/s41467-025-58134-5)
Supplement: Supplementary file 10 — Source data [file 41467_2025_58134_MOESM10_ESM.zip › Source Data file/Abriense_tech_S.prior]

-17859.5	0
-17854.5	0
-17849.5	0.00003339
-17844.5	0.00005448
-17839.5	0.0000538
-17834.5	0.00004875
-17829.5	0.00004406
-17824.5	0.00004443
-17819.5	0.00004245
-17814.5	0.00004354
-17809.5	0.00004182
-17804.5	0.00004047
-17799.5	0.00003719
-17794.5	0.00003734
-17789.5	0.00003802
-17784.5	0.00003865
-17779.5	0.00003927
-17774.5	0.00003734
-17769.5	0.00003792
-17764.5	0.00004151
-17759.5	0.00004047
-17754.5	0.00003609
-17749.5	0.00003724
-17744.5	0.00003375
-17739.5	0.00003234
-17734.5	0.00003219
-17729.5	0.00003552
-17724.5	0.00003177
-17719.5	0.00003281
-17714.5	0.00003521
-17709.5	0.0000338
-17704.5	0.00003635
-17699.5	0.00003266
-17694.5	0.000031041
-17689.5	0.000029426
-17684.5	0.00003365
-17679.5	0.00003297
-17674.5	0.00003344
-17669.5	0.000031407
-17664.5	0.0000337
-17659.5	0.00003365
-17654.5	0.000030625
-17649.5	0.000031094
-17644.5	0.000027709
-17639.5	0.00003172
-17634.5	0.00003177
-17629.5	0.00003177
-17624.5	0.00003255
-17619.5	0.000029583
-17614.5	0.000030782
-17609.5	0.000030417
-17604.5	0.000029687
-17599.5	0.000030208
-17594.5	0.000028593
-17589.5	0.000027968
-17584.5	0.00003125
-17579.5	0.000027292
-17574.5	0.000029479
-17569.5	0.00002651
-17564.5	0.000027968
-17559.5	0.000028646
-17554.5	0.000029635
-17549.5	0.000028489
-17544.5	0.000027813
-17539.5	0.000028229
-17534.5	0.000028125
-17529.5	0.000027396
-17524.5	0.000031562
-17519.5	0.000027813
-17514.5	0.000029792
-17509.5	0.000027396
-17504.5	0.000027813
-17499.5	0.00002776
-17494.5	0.000025624
-17489.5	0.000026875
-17484.5	0.000026145
-17479.5	0.000026927
-17474.5	0.000025365
-17469.5	0.000029947
-17464.5	0.000029583
-17459.5	0.000026302
-17454.5	0.000025781
-17449.5	0.000027813
-17444.5	0.000027292
-17439.5	0.00002552
-17434.5	0.000027864
-17429.5	0.000026667
-17424.5	0.000026251
-17419.5	0.000028073
-17414.5	0.000027031
-17409.5	0.00002599
-17404.5	0.000028489
-17399.5	0.000026041
-17394.5	0.000027552
-17389.5	0.000028906
-17384.5	0.000025156
-17379.5	0.000025416
-17374.5	0.00002349
-17369.5	0.00002474
-17364.5	0.000026667
-17359.5	0.000028438
-17354.5	0.000025261
-17349.5	0.000024375
-17344.5	0.000029531
-17339.5	0.000026251
-17334.5	0.000028697
-17329.5	0.000024531
-17324.5	0.000025729
-17319.5	0.000026145
-17314.5	0.000024687
-17309.5	0.000029322
-17304.5	0.000025677
-17299.5	0.000025365
-17294.5	0.00002375
-17289.5	0.000025156
-17284.5	0.000025261
-17279.5	0.000026041
-17274.5	0.000026041
-17269.5	0.000027396
-17264.5	0.000026771
-17259.5	0.000029063
-17254.5	0.000026251
-17249.5	0.000024999
-17244.5	0.00002698
-17239.5	0.000024583
-17234.5	0.000025729
-17229.5	0.000025885
-17224.5	0.000022969
-17219.5	0.000025885
-17214.5	0.000023073
-17209.5	0.000025104
-17204.5	0.00002375
-17199.5	0.000023698
-17194.5	0.000025104
-17189.5	0.000024531
-17184.5	0.00002375
-17179.5	0.000026094
-17174.5	0.000025104
-17169.5	0.00002599
-17164.5	0.000026563
-17159.5	0.000025365
-17154.5	0.000023021
-17149.5	0.000023178
-17144.5	0.000026771
-17139.5	0.000024844
-17134.5	0.000025624
-17129.5	0.000021875
-17124.5	0.000024427
-17119.5	0.000025729
-17114.5	0.000025781
-17109.5	0.000024844
-17104.5	0.000024636
-17099.5	0.000023073
-17094.5	0.000024583
-17089.5	0.000024479
-17084.5	0.000024791
-17079.5	0.000023907
-17074.5	0.0000225
-17069.5	0.000022083
-17064.5	0.000024844
-17059.5	0.000024375
-17054.5	0.000024166
-17049.5	0.000024166
-17044.5	0.000024427
-17039.5	0.000026355
-17034.5	0.000022761
-17029.5	0.000022917
-17024.5	0.000022708
-17019.5	0.000022761
-17014.5	0.000022969
-17009.5	0.00002474
-17004.5	0.000023541
-16999.5	0.000023541
-16994.5	0.000022447
-16989.5	0.000023333
-16984.5	0.000024375
-16979.5	0.000022239
-16974.5	0.000025156
-16969.5	0.000021822
-16964.5	0.000022657
-16959.5	0.000024999
-16954.5	0.000023646
-16949.5	0.000023178
-16944.5	0.000024323
-16939.5	0.000023282
-16934.5	0.000023386
-16929.5	0.00002474
-16924.5	0.000022031
-16919.5	0.000024115
-16914.5	0.000026198
-16909.5	0.000021926
-16904.5	0.000024427
-16899.5	0.000024323
-16894.5	0.000023333
-16889.5	0.000022708
-16884.5	0.000022031
-16879.5	0.000022657
-16874.5	0.000022396
-16869.5	0.000021926
-16864.5	0.00002349
-16859.5	0.000024844
-16854.5	0.0000225
-16849.5	0.0000225
-16844.5	0.000024687
-16839.5	0.00002349
-16834.5	0.000024062
-16829.5	0.000022969
-16824.5	0.000023541
-16819.5	0.000023541
-16814.5	0.000023802
-16809.5	0.000022865
-16804.5	0.00002427
-16799.5	0.000024166
-16794.5	0.000022917
-16789.5	0.000022812
-16784.5	0.000023386
-16779.5	0.00002125
-16774.5	0.000023282
-16769.5	0.000020885
-16764.5	0.000022292
-16759.5	0.000023541
-16754.5	0.000022292
-16749.5	0.000024323
-16744.5	0.000024062
-16739.5	0.000022761
-16734.5	0.000021979
-16729.5	0.000023698
-16724.5	0.00002349
-16719.5	0.000021771
-16714.5	0.000022553
-16709.5	0.000022396
-16704.5	0.000021042
-16699.5	0.000021718
-16694.5	0.000023854
-16689.5	0.000022135
-16684.5	0.000020468
-16679.5	0.000024323
-16674.5	0.000022708
-16669.5	0.000022708
-16664.5	0.000021822
-16659.5	0.000023386
-16654.5	0.000023229
-16649.5	0.000021354
-16644.5	0.000022292
-16639.5	0.000023229
-16634.5	0.000022865
-16629.5	0.000022657
-16624.5	0.000022604
-16619.5	0.000023282
-16614.5	0.000021614
-16609.5	0.000019427
-16604.5	0.000020364
-16599.5	0.000022187
-16594.5	0.000022865
-16589.5	0.000022396
-16584.5	0.000022604
-16579.5	0.000021406
-16574.5	0.000022708
-16569.5	0.000024895
-16564.5	0.000021771
-16559.5	0.000022553
-16554.5	0.000023386
-16549.5	0.000020989
-16544.5	0.000022708
-16539.5	0.000022553
-16534.5	0.000021563
-16529.5	0.000022812
-16524.5	0.000023437
-16519.5	0.000022708
-16514.5	0.000022083
-16509.5	0.000023646
-16504.5	0.000021146
-16499.5	0.000021614
-16494.5	0.000021771
-16489.5	0.000024219
-16484.5	0.000023907
-16479.5	0.000021354
-16474.5	0.000024011
-16469.5	0.000023125
-16464.5	0.000020364
-16459.5	0.000023854
-16454.5	0.00002375
-16449.5	0.000021771
-16444.5	0.000022083
-16439.5	0.000022292
-16434.5	0.000023541
-16429.5	0.000020156
-16424.5	0.000021771
-16419.5	0.000022239
-16414.5	0.000023229
-16409.5	0.000021614
-16404.5	0.000022657
-16399.5	0.000024583
-16394.5	0.000023907
-16389.5	0.000021926
-16384.5	0.000022083
-16379.5	0.00001901
-16374.5	0.000022447
-16369.5	0.000023854
-16364.5	0.000021406
-16359.5	0.000024323
-16354.5	0.000022812
-16349.5	0.000023386
-16344.5	0.000023229
-16339.5	0.000022553
-16334.5	0.000022708
-16329.5	0.000020885
-16324.5	0.000023958
-16319.5	0.000023541
-16314.5	0.000022812
-16309.5	0.000020156
-16304.5	0.000023073
-16299.5	0.000021614
-16294.5	0.000021406
-16289.5	0.000023386
-16284.5	0.000021771
-16279.5	0.000025052
-16274.5	0.000022031
-16269.5	0.000021718
-16264.5	0.000022917
-16259.5	0.000021771
-16254.5	0.00002125
-16249.5	0.000021197
-16244.5	0.000021875
-16239.5	0.000022187
-16234.5	0.000024479
-16229.5	0.000022657
-16224.5	0.000022812
-16219.5	0.000022604
-16214.5	0.000024323
-16209.5	0.000021302
-16204.5	0.000022343
-16199.5	0.000022917
-16194.5	0.000022083
-16189.5	0.000020521
-16184.5	0.000021926
-16179.5	0.000021875
-16174.5	0.000022031
-16169.5	0.000022083
-16164.5	0.000021822
-16159.5	0.000021875
-16154.5	0.000023594
-16149.5	0.0000225
-16144.5	0.000023802
-16139.5	0.000022865
-16134.5	0.000022812
-16129.5	0.000021614
-16124.5	0.000023594
-16119.5	0.000023541
-16114.5	0.000025208
-16109.5	0.000022657
-16104.5	0.000023333
-16099.5	0.000023021
-16094.5	0.000022343
-16089.5	0.000023178
-16084.5	0.000021093
-16079.5	0.000023854
-16074.5	0.000021926
-16069.5	0.000022553
-16064.5	0.000020105
-16059.5	0.000022031
-16054.5	0.000023125
-16049.5	0.000024166
-16044.5	0.000021197
-16039.5	0.000023854
-16034.5	0.000022657
-16029.5	0.00002349
-16024.5	0.000021875
-16019.5	0.000024427
-16014.5	0.000024375
-16009.5	0.0000225
-16004.5	0.000023541
-15999.5	0.000021146
-15994.5	0.000023802
-15989.5	0.000024375
-15984.5	0.000025365
-15979.5	0.000023386
-15974.5	0.000024011
-15969.5	0.00002427
-15964.5	0.000021614
-15959.5	0.000023178
-15954.5	0.000023958
-15949.5	0.0000225
-15944.5	0.000022812
-15939.5	0.000022917
-15934.5	0.000023907
-15929.5	0.000022553
-15924.5	0.000021406
-15919.5	0.000024427
-15914.5	0.000021667
-15909.5	0.000021458
-15904.5	0.000023594
-15899.5	0.000022292
-15894.5	0.000022396
-15889.5	0.000022812
-15884.5	0.000024375
-15879.5	0.000023437
-15874.5	0.000021875
-15869.5	0.000025885
-15864.5	0.000022761
-15859.5	0.000020834
-15854.5	0.000024427
-15849.5	0.000023594
-15844.5	0.000022761
-15839.5	0.000023021
-15834.5	0.000024062
-15829.5	0.000021926
-15824.5	0.000024791
-15819.5	0.000023698
-15814.5	0.000025261
-15809.5	0.000022657
-15804.5	0.000022812
-15799.5	0.000022396
-15794.5	0.00002349
-15789.5	0.000023698
-15784.5	0.0000225
-15779.5	0.000024895
-15774.5	0.000025312
-15769.5	0.000026145
-15764.5	0.00002427
-15759.5	0.000024636
-15754.5	0.000024219
-15749.5	0.000023073
-15744.5	0.000024531
-15739.5	0.000024219
-15734.5	0.000024219
-15729.5	0.000023907
-15724.5	0.000023646
-15719.5	0.000023229
-15714.5	0.000025312
-15709.5	0.000024375
-15704.5	0.000023907
-15699.5	0.000022031
-15694.5	0.000024583
-15689.5	0.000024791
-15684.5	0.000023021
-15679.5	0.000023437
-15674.5	0.000025416
-15669.5	0.000026302
-15664.5	0.000024427
-15659.5	0.000023907
-15654.5	0.000024583
-15649.5	0.000023594
-15644.5	0.000024636
-15639.5	0.000024999
-15634.5	0.000023854
-15629.5	0.000023282
-15624.5	0.00002698
-15619.5	0.000025833
-15614.5	0.000024115
-15609.5	0.000024479
-15604.5	0.000024427
-15599.5	0.000025156
-15594.5	0.000025416
-15589.5	0.00002552
-15584.5	0.000022187
-15579.5	0.000023386
-15574.5	0.00002427
-15569.5	0.000025729
-15564.5	0.000025937
-15559.5	0.000023437
-15554.5	0.00002552
-15549.5	0.000026406
-15544.5	0.000026355
-15539.5	0.000026823
-15534.5	0.000025833
-15529.5	0.000024479
-15524.5	0.000024583
-15519.5	0.000024531
-15514.5	0.000024636
-15509.5	0.000026563
-15504.5	0.000026406
-15499.5	0.000024844
-15494.5	0.000024687
-15489.5	0.00002427
-15484.5	0.000023541
-15479.5	0.000026355
-15474.5	0.000028334
-15469.5	0.000026249
-15464.5	0.000027239
-15459.5	0.000024999
-15454.5	0.000025469
-15449.5	0.000025937
-15444.5	0.000025937
-15439.5	0.000026041
-15434.5	0.000028125
-15429.5	0.000024791
-15424.5	0.000024479
-15419.5	0.000025729
-15414.5	0.000024895
-15409.5	0.000026875
-15404.5	0.000025208
-15399.5	0.000026563
-15394.5	0.000024948
-15389.5	0.000025624
-15384.5	0.000027813
-15379.5	0.000028125
-15374.5	0.000026145
-15369.5	0.000026406
-15364.5	0.000029218
-15359.5	0.000025729
-15354.5	0.000026459
-15349.5	0.000025156
-15344.5	0.000027239
-15339.5	0.000027396
-15334.5	0.000026823
-15329.5	0.000025885
-15324.5	0.000027968
-15319.5	0.000026459
-15314.5	0.000027552
-15309.5	0.000027292
-15304.5	0.000026145
-15299.5	0.000027292
-15294.5	0.000026563
-15289.5	0.000027292
-15284.5	0.000027864
-15279.5	0.00002552
-15274.5	0.000026667
-15269.5	0.000024427
-15264.5	0.000029114
-15259.5	0.000026719
-15254.5	0.000026406
-15249.5	0.000029583
-15244.5	0.000026198
-15239.5	0.000027552
-15234.5	0.000024999
-15229.5	0.000027605
-15224.5	0.000027343
-15219.5	0.00002776
-15214.5	0.000027605
-15209.5	0.000028489
-15204.5	0.000026614
-15199.5	0.000027813
-15194.5	0.000028385
-15189.5	0.000030157
-15184.5	0.000026771
-15179.5	0.000024791
-15174.5	0.000027135
-15169.5	0.000029218
-15164.5	0.000029271
-15159.5	0.000027188
-15154.5	0.000028385
-15149.5	0.000027709
-15144.5	0.000029063
-15139.5	0.00002875
-15134.5	0.000029531
-15129.5	0.000027448
-15124.5	0.000027031
-15119.5	0.000029218
-15114.5	0.000030678
-15109.5	0.000028021
-15104.5	0.000028646
-15099.5	0.000029322
-15094.5	0.000028906
-15089.5	0.000029792
-15084.5	0.000030469
-15079.5	0.000027864
-15074.5	0.000026459
-15069.5	0.000028489
-15064.5	0.000028802
-15059.5	0.00003
-15054.5	0.000030937
-15049.5	0.000028697
-15044.5	0.000029635
-15039.5	0.000029843
-15034.5	0.00003224
-15029.5	0.000029687
-15024.5	0.000029322
-15019.5	0.000027031
-15014.5	0.000028021
-15009.5	0.000031562
-15004.5	0.000029479
-14999.5	0.000029218
-14994.5	0.000029375
-14989.5	0.000029271
-14984.5	0.000029583
-14979.5	0.00003187
-14974.5	0.000030625
-14969.5	0.000031041
-14964.5	0.00003323
-14959.5	0.000031198
-14954.5	0.00003271
-14949.5	0.000030625
-14944.5	0.000031407
-14939.5	0.000031407
-14934.5	0.000030678
-14929.5	0.00003292
-14924.5	0.000031458
-14919.5	0.00003203
-14914.5	0.000030729
-14909.5	0.00003255
-14904.5	0.000031302
-14899.5	0.000030729
-14894.5	0.000031511
-14889.5	0.00003307
-14884.5	0.000028334
-14879.5	0.00003344
-14874.5	0.000031458
-14869.5	0.0000325
-14864.5	0.00003266
-14859.5	0.000029947
-14854.5	0.000028906
-14849.5	0.0000337
-14844.5	0.00003208
-14839.5	0.00003469
-14834.5	0.00003198
-14829.5	0.000031146
-14824.5	0.00003219
-14819.5	0.0000325
-14814.5	0.00003297
-14809.5	0.00003219
-14804.5	0.0000324
-14799.5	0.00003182
-14794.5	0.00003208
-14789.5	0.00003349
-14784.5	0.00003255
-14779.5	0.00003354
-14774.5	0.00003307
-14769.5	0.00003312
-14764.5	0.00003474
-14759.5	0.00003339
-14754.5	0.00003349
-14749.5	0.00003474
-14744.5	0.0000338
-14739.5	0.00003266
-14734.5	0.00003266
-14729.5	0.00003339
-14724.5	0.00003672
-14719.5	0.00003167
-14714.5	0.0000337
-14709.5	0.00003302
-14704.5	0.00003396
-14699.5	0.00003354
-14694.5	0.00003396
-14689.5	0.00003401
-14684.5	0.00003401
-14679.5	0.00003568
-14674.5	0.00003547
-14669.5	0.00003625
-14664.5	0.00003641
-14659.5	0.00003911
-14654.5	0.00003453
-14649.5	0.00003594
-14644.5	0.00003406
-14639.5	0.0000337
-14634.5	0.00003818
-14629.5	0.00003713
-14624.5	0.00003359
-14619.5	0.00003406
-14614.5	0.00003307
-14609.5	0.00003229
-14604.5	0.00003688
-14599.5	0.00003818
-14594.5	0.00003708
-14589.5	0.0000349
-14584.5	0.00003818
-14579.5	0.00003234
-14574.5	0.0000362
-14569.5	0.00003859
-14564.5	0.0000337
-14559.5	0.00003656
-14554.5	0.00003974
-14549.5	0.00003464
-14544.5	0.00003573
-14539.5	0.00003646
-14534.5	0.00003922
-14529.5	0.00003391
-14524.5	0.00003708
-14519.5	0.00003833
-14514.5	0.00003974
-14509.5	0.00003583
-14504.5	0.00003651
-14499.5	0.00003807
-14494.5	0.00003927
-14489.5	0.00003849
-14484.5	0.00003776
-14479.5	0.0000401
-14474.5	0.00003823
-14469.5	0.00004115
-14464.5	0.00004005
-14459.5	0.00003974
-14454.5	0.00003812
-14449.5	0.00004141
-14444.5	0.00003865
-14439.5	0.00004125
-14434.5	0.00003953
-14429.5	0.0000401
-14424.5	0.00003917
-14419.5	0.00003807
-14414.5	0.0000449
-14409.5	0.0000426
-14404.5	0.00003943
-14399.5	0.00003859
-14394.5	0.00004036
-14389.5	0.00004224
-14384.5	0.00003688
-14379.5	0.0000376
-14374.5	0.0000413
-14369.5	0.00003969
-14364.5	0.00003917
-14359.5	0.00004172
-14354.5	0.00003911
-14349.5	0.00004276
-14344.5	0.00004333
-14339.5	0.00004338
-14334.5	0.00004036
-14329.5	0.0000437
-14324.5	0.00004266
-14319.5	0.00004385
-14314.5	0.00004005
-14309.5	0.00004313
-14304.5	0.00004328
-14299.5	0.00004391
-14294.5	0.00004146
-14289.5	0.00004422
-14284.5	0.0000475
-14279.5	0.00004354
-14274.5	0.00004646
-14269.5	0.00004495
-14264.5	0.00004766
-14259.5	0.00004276
-14254.5	0.00004422
-14249.5	0.00004463
-14244.5	0.00004458
-14239.5	0.00004474
-14234.5	0.00004443
-14229.5	0.00004672
-14224.5	0.00004344
-14219.5	0.00004537
-14214.5	0.00004911
-14209.5	0.00004844
-14204.5	0.00004672
-14199.5	0.00004313
-14194.5	0.00004396
-14189.5	0.0000451
-14184.5	0.00004375
-14179.5	0.00004771
-14174.5	0.000045
-14169.5	0.00004469
-14164.5	0.00004531
-14159.5	0.00004734
-14154.5	0.00004724
-14149.5	0.00004578
-14144.5	0.00004687
-14139.5	0.00004943
-14134.5	0.00005052
-14129.5	0.00004818
-14124.5	0.00004615
-14119.5	0.00004911
-14114.5	0.00005146
-14109.5	0.00004833
-14104.5	0.0000499
-14099.5	0.0000513
-14094.5	0.00005
-14089.5	0.00004969
-14084.5	0.00004823
-14079.5	0.0000501
-14074.5	0.00004865
-14069.5	0.00004781
-14064.5	0.00004792
-14059.5	0.00005208
-14054.5	0.00004844
-14049.5	0.00005333
-14044.5	0.00004943
-14039.5	0.0000526
-14034.5	0.00004958
-14029.5	0.00005266
-14024.5	0.00004781
-14019.5	0.0000524
-14014.5	0.00005453
-14009.5	0.00005271
-14004.5	0.00005547
-13999.5	0.00004917
-13994.5	0.00005589
-13989.5	0.00005448
-13984.5	0.00005656
-13979.5	0.00005391
-13974.5	0.00005401
-13969.5	0.00004932
-13964.5	0.00005437
-13959.5	0.00005219
-13954.5	0.00005474
-13949.5	0.00005448
-13944.5	0.00005068
-13939.5	0.00005714
-13934.5	0.00005422
-13929.5	0.00005542
-13924.5	0.00005682
-13919.5	0.00005187
-13914.5	0.00005651
-13909.5	0.00005578
-13904.5	0.00005568
-13899.5	0.00005646
-13894.5	0.00005724
-13889.5	0.0000576
-13884.5	0.00005453
-13879.5	0.00005771
-13874.5	0.00005464
-13869.5	0.00005505
-13864.5	0.00005859
-13859.5	0.00005906
-13854.5	0.00005958
-13849.5	0.0000551
-13844.5	0.00005766
-13839.5	0.00005536
-13834.5	0.00005932
-13829.5	0.00005943
-13824.5	0.00005927
-13819.5	0.00006026
-13814.5	0.00006198
-13809.5	0.0000625
-13804.5	0.00006099
-13799.5	0.00005838
-13794.5	0.00006286
-13789.5	0.00006187
-13784.5	0.0000626
-13779.5	0.00006187
-13774.5	0.00006526
-13769.5	0.00006104
-13764.5	0.00006187
-13759.5	0.00005979
-13754.5	0.00006427
-13749.5	0.00007
-13744.5	0.00006542
-13739.5	0.00006495
-13734.5	0.00006698
-13729.5	0.00006792
-13724.5	0.00006693
-13719.5	0.00006453
-13714.5	0.00006609
-13709.5	0.00006391
-13704.5	0.00006661
-13699.5	0.00006677
-13694.5	0.00006339
-13689.5	0.00007448
-13684.5	0.00007052
-13679.5	0.00006672
-13674.5	0.00007125
-13669.5	0.0000726
-13664.5	0.00006641
-13659.5	0.00007318
-13654.5	0.00006823
-13649.5	0.00007089
-13644.5	0.00007083
-13639.5	0.00007099
-13634.5	0.00007401
-13629.5	0.0000701
-13624.5	0.00007667
-13619.5	0.00007042
-13614.5	0.00006359
-13609.5	0.00007641
-13604.5	0.0000712
-13599.5	0.00007943
-13594.5	0.00007484
-13589.5	0.00007578
-13584.5	0.0000763
-13579.5	0.00007094
-13574.5	0.00008021
-13569.5	0.00007255
-13564.5	0.00007677
-13559.5	0.00007729
-13554.5	0.00007656
-13549.5	0.0000712
-13544.5	0.00008448
-13539.5	0.00007703
-13534.5	0.00007682
-13529.5	0.00008464
-13524.5	0.00007786
-13519.5	0.00008213
-13514.5	0.00008078
-13509.5	0.00007719
-13504.5	0.00008349
-13499.5	0.00008281
-13494.5	0.00007635
-13489.5	0.00008531
-13484.5	0.00008005
-13479.5	0.00008088
-13474.5	0.00008505
-13469.5	0.00008781
-13464.5	0.00008187
-13459.5	0.00008792
-13454.5	0.00008651
-13449.5	0.00008323
-13444.5	0.00008833
-13439.5	0.00009
-13434.5	0.00008641
-13429.5	0.00008922
-13424.5	0.0000925
-13419.5	0.00008896
-13414.5	0.00008604
-13409.5	0.00008234
-13404.5	0.00008411
-13399.5	0.00008323
-13394.5	0.00008755
-13389.5	0.00008922
-13384.5	0.00008891
-13379.5	0.00009031
-13374.5	0.0000925
-13369.5	0.00009667
-13364.5	0.00009141
-13359.5	0.0000938
-13354.5	0.00008958
-13349.5	0.00009604
-13344.5	0.00009276
-13339.5	0.00009443
-13334.5	0.00009635
-13329.5	0.00009214
-13324.5	0.00009557
-13319.5	0.00009958
-13314.5	0.00010141
-13309.5	0.00009609
-13304.5	0.00009745
-13299.5	0.00009588
-13294.5	0.00009667
-13289.5	0.0001025
-13284.5	0.00010109
-13279.5	0.00010896
-13274.5	0.00010901
-13269.5	0.00010052
-13264.5	0.00009885
-13259.5	0.00010833
-13254.5	0.00010932
-13249.5	0.00010734
-13244.5	0.00010411
-13239.5	0.00010698
-13234.5	0.00010484
-13229.5	0.00010599
-13224.5	0.00010781
-13219.5	0.00011823
-13214.5	0.00010271
-13209.5	0.00010521
-13204.5	0.00010802
-13199.5	0.00010797
-13194.5	0.00010589
-13189.5	0.00010849
-13184.5	0.00011396
-13179.5	0.00011838
-13174.5	0.00010792
-13169.5	0.00011552
-13164.5	0.0001088
-13159.5	0.0001213
-13154.5	0.00011516
-13149.5	0.00011708
-13144.5	0.0001112
-13139.5	0.00011417
-13134.5	0.00011792
-13129.5	0.00011484
-13124.5	0.00013109
-13119.5	0.00011047
-13114.5	0.00011979
-13109.5	0.00012542
-13104.5	0.00012219
-13099.5	0.00012333
-13094.5	0.00012651
-13089.5	0.00013198
-13084.5	0.00013365
-13079.5	0.00011693
-13074.5	0.00012724
-13069.5	0.00012031
-13064.5	0.00011818
-13059.5	0.00014458
-13054.5	0.00013057
-13049.5	0.00013531
-13044.5	0.00012578
-13039.5	0.00013729
-13034.5	0.00012891
-13029.5	0.00013125
-13024.5	0.00013359
-13019.5	0.00014755
-13014.5	0.00013594
-13009.5	0.00014349
-13004.5	0.00014505
-12999.5	0.00013682
-12994.5	0.00014229
-12989.5	0.00013875
-12984.5	0.00013792
-12979.5	0.00015995
-12974.5	0.00014792
-12969.5	0.00014703
-12964.5	0.00015646
-12959.5	0.00015292
-12954.5	0.00015286
-12949.5	0.00015349
-12944.5	0.00015443
-12939.5	0.00014057
-12934.5	0.00015005
-12929.5	0.0001463
-12924.5	0.00015588
-12919.5	0.00015484
-12914.5	0.00016453
-12909.5	0.00016156
-12904.5	0.00015849
-12899.5	0.00016344
-12894.5	0.00016755
-12889.5	0.00016448
-12884.5	0.00016328
-12879.5	0.00016739
-12874.5	0.00015911
-12869.5	0.00015917
-12864.5	0.00015839
-12859.5	0.00016422
-12854.5	0.00016917
-12849.5	0.00017906
-12844.5	0.00017052
-12839.5	0.00017406
-12834.5	0.00017526
-12829.5	0.00017583
-12824.5	0.00017838
-12819.5	0.00018401
-12814.5	0.00017922
-12809.5	0.00018292
-12804.5	0.00017641
-12799.5	0.00017552
-12794.5	0.00018099
-12789.5	0.00019292
-12784.5	0.00018562
-12779.5	0.00019188
-12774.5	0.00018906
-12769.5	0.00018781
-12764.5	0.00019365
-12759.5	0.00020687
-12754.5	0.00019771
-12749.5	0.00018984
-12744.5	0.00019911
-12739.5	0.00020927
-12734.5	0.00020484
-12729.5	0.000205
-12724.5	0.0002076
-12719.5	0.00019812
-12714.5	0.0002125
-12709.5	0.00021083
-12704.5	0.00021609
-12699.5	0.00021307
-12694.5	0.00020745
-12689.5	0.00022104
-12684.5	0.00022172
-12679.5	0.00021484
-12674.5	0.00021604
-12669.5	0.0002262
-12664.5	0.00023276
-12659.5	0.00021948
-12654.5	0.00023115
-12649.5	0.00021698
-12644.5	0.00023786
-12639.5	0.00023849
-12634.5	0.00022219
-12629.5	0.00023766
-12624.5	0.00023656
-12619.5	0.00023734
-12614.5	0.0002413
-12609.5	0.00023792
-12604.5	0.0002563
-12599.5	0.00025443
-12594.5	0.00024698
-12589.5	0.00024588
-12584.5	0.00024911
-12579.5	0.00025917
-12574.5	0.00025812
-12569.5	0.00026187
-12564.5	0.00026104
-12559.5	0.00026083
-12554.5	0.0002688
-12549.5	0.00027234
-12544.5	0.00027818
-12539.5	0.00027911
-12534.5	0.00026604
-12529.5	0.00026979
-12524.5	0.0002862
-12519.5	0.00027469
-12514.5	0.0002701
-12509.5	0.0002838
-12504.5	0.00030344
-12499.5	0.00028151
-12494.5	0.00028713
-12489.5	0.0002951
-12484.5	0.00027797
-12479.5	0.00029292
-12474.5	0.00029615
-12469.5	0.00030443
-12464.5	0.00031281
-12459.5	0.00030135
-12454.5	0.00030901
-12449.5	0.0003342
-12444.5	0.0003228
-12439.5	0.0003232
-12434.5	0.0003166
-12429.5	0.0003088
-12424.5	0.0003262
-12419.5	0.0003235
-12414.5	0.0003251
-12409.5	0.0003447
-12404.5	0.0003311
-12399.5	0.0003372
-12394.5	0.0003463
-12389.5	0.0003377
-12384.5	0.0003619
-12379.5	0.0003307
-12374.5	0.0003643
-12369.5	0.0003849
-12364.5	0.0003568
-12359.5	0.0003537
-12354.5	0.0003689
-12349.5	0.000364
-12344.5	0.0003775
-12339.5	0.0003822
-12334.5	0.0003785
-12329.5	0.0003606
-12324.5	0.0003965
-12319.5	0.0003816
-12314.5	0.0003879
-12309.5	0.0004138
-12304.5	0.0003948
-12299.5	0.000394
-12294.5	0.0004171
-12289.5	0.0004155
-12284.5	0.0004281
-12279.5	0.0004297
-12274.5	0.0004015
-12269.5	0.0004204
-12264.5	0.000454
-12259.5	0.0004419
-12254.5	0.0004359
-12249.5	0.0004331
-12244.5	0.0004392
-12239.5	0.0004419
-12234.5	0.0004453
-12229.5	0.0004727
-12224.5	0.0004687
-12219.5	0.0004682
-12214.5	0.000492
-12209.5	0.0004926
-12204.5	0.0004921
-12199.5	0.00048
-12194.5	0.0004855
-12189.5	0.0005111
-12184.5	0.0005077
-12179.5	0.0005161
-12174.5	0.0005202
-12169.5	0.0005072
-12164.5	0.0005353
-12159.5	0.0005174
-12154.5	0.0005206
-12149.5	0.000543
-12144.5	0.0005353
-12139.5	0.0005573
-12134.5	0.0005385
-12129.5	0.0005473
-12124.5	0.0005709
-12119.5	0.0005689
-12114.5	0.0005975
-12109.5	0.000594
-12104.5	0.0006211
-12099.5	0.0006002
-12094.5	0.0006071
-12089.5	0.000617
-12084.5	0.0006055
-12079.5	0.0006244
-12074.5	0.0006687
-12069.5	0.0006656
-12064.5	0.0006698
-12059.5	0.0006681
-12054.5	0.0006589
-12049.5	0.0007056
-12044.5	0.0006585
-12039.5	0.000742
-12034.5	0.000725
-12029.5	0.0006659
-12024.5	0.000738
-12019.5	0.0007067
-12014.5	0.0007094
-12009.5	0.0007055
-12004.5	0.0007299
-11999.5	0.0007516
-11994.5	0.0007057
-11989.5	0.0007433
-11984.5	0.0007533
-11979.5	0.0007818
-11974.5	0.0007471
-11969.5	0.0007757
-11964.5	0.0008214
-11959.5	0.0008211
-11954.5	0.000817
-11949.5	0.0008593
-11944.5	0.0008471
-11939.5	0.0007887
-11934.5	0.0008679
-11929.5	0.0008399
-11924.5	0.0009079
-11919.5	0.0009459
-11914.5	0.0009144
-11909.5	0.0009462
-11904.5	0.0009969
-11899.5	0.0009214
-11894.5	0.0009781
-11889.5	0.0009885
-11884.5	0.0010064
-11879.5	0.0009561
-11874.5	0.0010107
-11869.5	0.0010387
-11864.5	0.001057
-11859.5	0.0010619
-11854.5	0.0010988
-11849.5	0.0011538
-11844.5	0.0011267
-11839.5	0.0012783
-11834.5	0.0011533
-11829.5	0.0011904
-11824.5	0.0012471
-11819.5	0.0012623
-11814.5	0.001216
-11809.5	0.0012417
-11804.5	0.0013183
-11799.5	0.0012267
-11794.5	0.0012709
-11789.5	0.0012846
-11784.5	0.0011991
-11779.5	0.0013004
-11774.5	0.0011882
-11769.5	0.0011461
-11764.5	0.0012095
-11759.5	0.0011786
-11754.5	0.0012076
-11749.5	0.0011552
-11744.5	0.0010774
-11739.5	0.001156
-11734.5	0.0010861
-11729.5	0.0011084
-11724.5	0.0010856
-11719.5	0.0011326
-11714.5	0.001088
-11709.5	0.0011566
-11704.5	0.0010362
-11699.5	0.0011267
-11694.5	0.0010707
-11689.5	0.0010299
-11684.5	0.0010945
-11679.5	0.0010874
-11674.5	0.0010018
-11669.5	0.0010134
-11664.5	0.0010598
-11659.5	0.0010195
-11654.5	0.0009864
-11649.5	0.0009867
-11644.5	0.0009796
-11639.5	0.0009566
-11634.5	0.0009153
-11629.5	0.0008849
-11624.5	0.0008981
-11619.5	0.0008489
-11614.5	0.000943
-11609.5	0.0008146
-11604.5	0.0007936
-11599.5	0.0007476
-11594.5	0.0007622
-11589.5	0.0007376
-11584.5	0.0007293
-11579.5	0.0007035
-11574.5	0.0005678
-11569.5	0.0005748
-11564.5	0.0005327
-11559.5	0.0005064
-11554.5	0.0004517
-11549.5	0.000403
-11544.5	0.0004101
-11539.5	0.0003316
-11534.5	0.00030271
-11529.5	0.0003365
-11524.5	0.00030891
-11519.5	0.00025479
-11514.5	0.00026578
-11509.5	0.00021453
-11504.5	0.0002225
-11499.5	0.00017885
-11494.5	0.00017458
-11489.5	0.00014458
-11484.5	0.00015687
-11479.5	0.00013891
-11474.5	0.0001349
-11469.5	0.00016266
-11464.5	0.00010859
-11459.5	0.00010469
-11454.5	0.00009646
-11449.5	0.00009839
-11444.5	0.00009364
-11439.5	0.00009958
-11434.5	0.00010714
-11429.5	0.00007911
-11424.5	0.00007203
-11419.5	0.00006115
-11414.5	0.00004604
-11409.5	0.00005094
-11404.5	0.00005219
-11399.5	0.00004542
-11394.5	0.00003
-11389.5	0.000021667
-11384.5	0.000019792
-11379.5	0.000012552
-11374.5	0.000010261
