# Supplementary material for: Climate influence on the early human occupation of South America during the late Pleistocene
Source: Nat Commun. 2025 Mar 21;16:2780. doi: 10.1038/s41467-025-58134-5 (PMC11928665; doi:10.1038/s41467-025-58134-5)
Supplement: Supplementary file 10 — Source data [file 41467_2025_58134_MOESM10_ESM.zip › Source Data file/Paraguaylow_S.prior]

-13614.5	0
-13609.5	1.5662e-7
-13604.5	2.0883e-7
-13599.5	1.5662e-7
-13594.5	7.293e-7
-13589.5	3.1324e-7
-13584.5	4.682e-7
-13579.5	2.6103e-7
-13574.5	4.16e-7
-13569.5	5.726e-7
-13564.5	2.0883e-7
-13559.5	3.1324e-7
-13554.5	2.6103e-7
-13549.5	3.638e-7
-13544.5	2.0883e-7
-13539.5	4.682e-7
-13534.5	5.726e-7
-13529.5	3.1324e-7
-13524.5	5.726e-7
-13519.5	3.638e-7
-13514.5	4.16e-7
-13509.5	5.204e-7
-13504.5	3.1324e-7
-13499.5	5.204e-7
-13494.5	7.293e-7
-13489.5	4.682e-7
-13484.5	5.726e-7
-13479.5	1.0441e-7
-13474.5	5.726e-7
-13469.5	0.0000010931
-13464.5	0.0000010409
-13459.5	7.293e-7
-13454.5	6.248e-7
-13449.5	5.726e-7
-13444.5	5.204e-7
-13439.5	4.682e-7
-13434.5	4.16e-7
-13429.5	8.337e-7
-13424.5	7.293e-7
-13419.5	8.337e-7
-13414.5	6.248e-7
-13409.5	6.771e-7
-13404.5	7.293e-7
-13399.5	5.726e-7
-13394.5	7.293e-7
-13389.5	8.859e-7
-13384.5	5.204e-7
-13379.5	7.293e-7
-13374.5	7.293e-7
-13369.5	0.0000010409
-13364.5	7.815e-7
-13359.5	7.815e-7
-13354.5	7.815e-7
-13349.5	7.293e-7
-13344.5	6.771e-7
-13339.5	8.859e-7
-13334.5	7.293e-7
-13329.5	9.381e-7
-13324.5	6.248e-7
-13319.5	8.337e-7
-13314.5	0.0000013541
-13309.5	0.0000010409
-13304.5	8.859e-7
-13299.5	0.0000010409
-13294.5	9.381e-7
-13289.5	0.0000010409
-13284.5	0.0000012497
-13279.5	0.0000015629
-13274.5	0.0000016673
-13269.5	0.0000010931
-13264.5	0.0000010409
-13259.5	0.0000011975
-13254.5	8.859e-7
-13249.5	0.0000015107
-13244.5	0.0000014585
-13239.5	0.0000010409
-13234.5	0.0000015629
-13229.5	0.0000013541
-13224.5	0.0000016151
-13219.5	0.0000015107
-13214.5	0.0000020312
-13209.5	0.0000017195
-13204.5	0.00000224
-13199.5	0.0000015629
-13194.5	0.0000016151
-13189.5	0.0000015629
-13184.5	0.0000023444
-13179.5	0.0000030214
-13174.5	0.0000016673
-13169.5	0.0000018745
-13164.5	0.0000016151
-13159.5	0.0000019789
-13154.5	0.0000021878
-13149.5	0.0000019267
-13144.5	0.0000025516
-13139.5	0.0000018745
-13134.5	0.00000224
-13129.5	0.0000023444
-13124.5	0.0000012497
-13119.5	0.0000013019
-13114.5	0.0000014585
-13109.5	0.0000017195
-13104.5	0.0000021878
-13099.5	0.000003385
-13094.5	0.0000027082
-13089.5	0.00000224
-13084.5	0.000003906
-13079.5	0.0000029692
-13074.5	0.000002917
-13069.5	0.000003542
-13064.5	0.0000027082
-13059.5	0.000003853
-13054.5	0.00000401
-13049.5	0.0000024472
-13044.5	0.0000021356
-13039.5	0.000003385
-13034.5	0.0000030737
-13029.5	0.000004376
-13024.5	0.000003698
-13019.5	0.000003281
-13014.5	0.000003646
-13009.5	0.000003385
-13004.5	0.000003281
-12999.5	0.000003906
-12994.5	0.000004428
-12989.5	0.000003958
-12984.5	0.0000030737
-12979.5	0.000004635
-12974.5	0.000005105
-12969.5	0.000004531
-12964.5	0.000004687
-12959.5	0.000004948
-12954.5	0.000006093
-12949.5	0.000004167
-12944.5	0.000005416
-12939.5	0.000004792
-12934.5	0.000004167
-12929.5	0.000005885
-12924.5	0.00000573
-12919.5	0.000004376
-12914.5	0.000005937
-12909.5	0.000005625
-12904.5	0.000004792
-12899.5	0.00000448
-12894.5	0.000007239
-12889.5	0.000008125
-12884.5	0.000007968
-12879.5	0.000006354
-12874.5	0.000006823
-12869.5	0.000006614
-12864.5	0.000006354
-12859.5	0.000007552
-12854.5	0.000007239
-12849.5	0.000007813
-12844.5	0.000010937
-12839.5	0.000010365
-12834.5	0.000006875
-12829.5	0.000007968
-12824.5	0.000008072
-12819.5	0.000007761
-12814.5	0.000008125
-12809.5	0.000008958
-12804.5	0.000010312
-12799.5	0.000009322
-12794.5	0.000009896
-12789.5	0.000009322
-12784.5	0.00000974
-12779.5	0.000011198
-12774.5	0.000008697
-12769.5	0.000010469
-12764.5	0.000009427
-12759.5	0.000011458
-12754.5	0.000014063
-12749.5	0.000013854
-12744.5	0.000011355
-12739.5	0.000011198
-12734.5	0.000013959
-12729.5	0.000013698
-12724.5	0.000012187
-12719.5	0.000012709
-12714.5	0.000013438
-12709.5	0.000012968
-12704.5	0.000013489
-12699.5	0.000013906
-12694.5	0.000016458
-12689.5	0.00001375
-12684.5	0.000017031
-12679.5	0.000016146
-12674.5	0.000014636
-12669.5	0.000016146
-12664.5	0.00001901
-12659.5	0.000016249
-12654.5	0.000020312
-12649.5	0.000015417
-12644.5	0.000016562
-12639.5	0.000020886
-12634.5	0.00002
-12629.5	0.000020313
-12624.5	0.000022188
-12619.5	0.00001901
-12614.5	0.000025989
-12609.5	0.000026198
-12604.5	0.000022397
-12599.5	0.000023176
-12594.5	0.000027709
-12589.5	0.000023229
-12584.5	0.000022813
-12579.5	0.00002677
-12574.5	0.000024844
-12569.5	0.000026459
-12564.5	0.000027761
-12559.5	0.000025208
-12554.5	0.000027188
-12549.5	0.000030469
-12544.5	0.00002573
-12539.5	0.000029792
-12534.5	0.000031303
-12529.5	0.00003484
-12524.5	0.00003312
-12519.5	0.00003151
-12514.5	0.00003635
-12509.5	0.00003297
-12504.5	0.00003594
-12499.5	0.00003609
-12494.5	0.00004255
-12489.5	0.00003901
-12484.5	0.00004162
-12479.5	0.00004156
-12474.5	0.00004286
-12469.5	0.00004312
-12464.5	0.00004396
-12459.5	0.00004286
-12454.5	0.0000501
-12449.5	0.00004484
-12444.5	0.00004818
-12439.5	0.00005385
-12434.5	0.00004979
-12429.5	0.00005307
-12424.5	0.00004911
-12419.5	0.00005641
-12414.5	0.00005443
-12409.5	0.0000562
-12404.5	0.00005604
-12399.5	0.00005312
-12394.5	0.00006229
-12389.5	0.0000599
-12384.5	0.00005974
-12379.5	0.00007745
-12374.5	0.00006677
-12369.5	0.00007213
-12364.5	0.00006901
-12359.5	0.00007911
-12354.5	0.00007219
-12349.5	0.00007609
-12344.5	0.00008443
-12339.5	0.00008463
-12334.5	0.0000776
-12329.5	0.00008323
-12324.5	0.00010031
-12319.5	0.0000863
-12314.5	0.00009651
-12309.5	0.00009328
-12304.5	0.00009604
-12299.5	0.00010646
-12294.5	0.00009906
-12289.5	0.0001101
-12284.5	0.00011161
-12279.5	0.00011161
-12274.5	0.0001249
-12269.5	0.00012281
-12264.5	0.00012875
-12259.5	0.00012823
-12254.5	0.00013391
-12249.5	0.00013568
-12244.5	0.00012703
-12239.5	0.00013068
-12234.5	0.00013505
-12229.5	0.00013859
-12224.5	0.00013213
-12219.5	0.00016187
-12214.5	0.0001613
-12209.5	0.00018089
-12204.5	0.00017427
-12199.5	0.00017698
-12194.5	0.00018906
-12189.5	0.0001725
-12184.5	0.00018781
-12179.5	0.00018338
-12174.5	0.00018719
-12169.5	0.00019823
-12164.5	0.00020547
-12159.5	0.00021578
-12154.5	0.00021536
-12149.5	0.00024672
-12144.5	0.00024094
-12139.5	0.00021854
-12134.5	0.00026078
-12129.5	0.00024833
-12124.5	0.0002687
-12119.5	0.0002675
-12114.5	0.00026255
-12109.5	0.00026474
-12104.5	0.00027922
-12099.5	0.00028453
-12094.5	0.00029182
-12089.5	0.00030646
-12084.5	0.00028505
-12079.5	0.00031265
-12074.5	0.0003193
-12069.5	0.0003338
-12064.5	0.0003391
-12059.5	0.0003342
-12054.5	0.0003603
-12049.5	0.0003591
-12044.5	0.0003798
-12039.5	0.0003743
-12034.5	0.0003753
-12029.5	0.0003914
-12024.5	0.0004337
-12019.5	0.0004116
-12014.5	0.0004256
-12009.5	0.0004482
-12004.5	0.000426
-11999.5	0.0004966
-11994.5	0.0004647
-11989.5	0.0004914
-11984.5	0.0004865
-11979.5	0.0005309
-11974.5	0.0005121
-11969.5	0.0005161
-11964.5	0.00052
-11959.5	0.0005499
-11954.5	0.0005641
-11949.5	0.0005933
-11944.5	0.0005747
-11939.5	0.0006477
-11934.5	0.0005983
-11929.5	0.0006235
-11924.5	0.0006813
-11919.5	0.0006737
-11914.5	0.0006592
-11909.5	0.0006619
-11904.5	0.0007102
-11899.5	0.0007177
-11894.5	0.0006958
-11889.5	0.0007488
-11884.5	0.0007211
-11879.5	0.0007946
-11874.5	0.0007938
-11869.5	0.0008166
-11864.5	0.0008253
-11859.5	0.0008357
-11854.5	0.000843
-11849.5	0.0008534
-11844.5	0.00095
-11839.5	0.0009549
-11834.5	0.0009713
-11829.5	0.0009354
-11824.5	0.001007
-11819.5	0.0010057
-11814.5	0.0010074
-11809.5	0.0010036
-11804.5	0.0010397
-11799.5	0.0010656
-11794.5	0.0011081
-11789.5	0.0011241
-11784.5	0.0011687
-11779.5	0.0011628
-11774.5	0.0012074
-11769.5	0.0011963
-11764.5	0.0012446
-11759.5	0.0012604
-11754.5	0.0012951
-11749.5	0.0012241
-11744.5	0.0013038
-11739.5	0.0012812
-11734.5	0.0013375
-11729.5	0.001393
-11724.5	0.0013435
-11719.5	0.0013928
-11714.5	0.0013821
-11709.5	0.0014513
-11704.5	0.001425
-11699.5	0.0014363
-11694.5	0.0014158
-11689.5	0.0014618
-11684.5	0.0015139
-11679.5	0.0015436
-11674.5	0.0015489
-11669.5	0.0015623
-11664.5	0.0015192
-11659.5	0.0015904
-11654.5	0.001579
-11649.5	0.0016058
-11644.5	0.001537
-11639.5	0.0015939
-11634.5	0.0015566
-11629.5	0.0016106
-11624.5	0.0015645
-11619.5	0.0016168
-11614.5	0.0015926
-11609.5	0.001605
-11604.5	0.0016005
-11599.5	0.0016315
-11594.5	0.0015443
-11589.5	0.0014972
-11584.5	0.0015783
-11579.5	0.0015787
-11574.5	0.0015312
-11569.5	0.0015455
-11564.5	0.0016198
-11559.5	0.001568
-11554.5	0.0015611
-11549.5	0.0015312
-11544.5	0.0015701
-11539.5	0.0015158
-11534.5	0.0014777
-11529.5	0.0015037
-11524.5	0.0015327
-11519.5	0.0015558
-11514.5	0.0015068
-11509.5	0.0015797
-11504.5	0.0015065
-11499.5	0.0015317
-11494.5	0.00151
-11489.5	0.0015503
-11484.5	0.0015541
-11479.5	0.0016033
-11474.5	0.0015208
-11469.5	0.0015241
-11464.5	0.0015697
-11459.5	0.0015786
-11454.5	0.0015662
-11449.5	0.0015328
-11444.5	0.001576
-11439.5	0.0015993
-11434.5	0.0015855
-11429.5	0.001585
-11424.5	0.0015923
-11419.5	0.0015303
-11414.5	0.0015083
-11409.5	0.0014507
-11404.5	0.001457
-11399.5	0.0014836
-11394.5	0.0015263
-11389.5	0.0015312
-11384.5	0.0015474
-11379.5	0.0015712
-11374.5	0.0014972
-11369.5	0.0014553
-11364.5	0.0014305
-11359.5	0.0014625
-11354.5	0.0014046
-11349.5	0.0014684
-11344.5	0.0014158
-11339.5	0.0013832
-11334.5	0.001341
-11329.5	0.0012816
-11324.5	0.0012311
-11319.5	0.0011891
-11314.5	0.0011365
-11309.5	0.0009629
-11304.5	0.0010071
-11299.5	0.0009341
-11294.5	0.0009013
-11289.5	0.0007492
-11284.5	0.0007629
-11279.5	0.000636
-11274.5	0.0005623
-11269.5	0.0004987
-11264.5	0.0004286
-11259.5	0.0003206
-11254.5	0.00027338
-11249.5	0.00020406
-11244.5	0.00016739
-11239.5	0.00013156
-11234.5	0.00010906
-11229.5	0.00005437
-11224.5	0.00004005
-11219.5	0.000027136
-11214.5	0.000022292
-11209.5	0.00001776
-11204.5	0.000011405
-11199.5	0.000016301
-11194.5	0.000004376
-11189.5	0.000005364
