# Supplementary material for: Climate influence on the early human occupation of South America during the late Pleistocene
Source: Nat Commun. 2025 Mar 21;16:2780. doi: 10.1038/s41467-025-58134-5 (PMC11928665; doi:10.1038/s41467-025-58134-5)
Supplement: Supplementary file 10 — Source data [file 41467_2025_58134_MOESM10_ESM.zip › Source Data file/projectile_tech_S.prior]

-14999.5	0
-14994.5	1.5682e-7
-14989.5	2.5957e-7
-14984.5	5.209e-7
-14979.5	0.000001406
-14974.5	4.687e-7
-14969.5	2.091e-7
-14964.5	1.5682e-7
-14959.5	1.0455e-7
-14954.5	3.1185e-7
-14949.5	1.0455e-7
-14944.5	2.091e-7
-14939.5	2.091e-7
-14934.5	2.091e-7
-14929.5	3.1185e-7
-14924.5	5.209e-7
-14919.5	5.209e-7
-14914.5	2.091e-7
-14909.5	3.1185e-7
-14904.5	1.5682e-7
-14899.5	3.1185e-7
-14894.5	2.5957e-7
-14889.5	3.1185e-7
-14884.5	3.1185e-7
-14879.5	1.5682e-7
-14874.5	1.0455e-7
-14869.5	5.732e-7
-14864.5	2.091e-7
-14859.5	5.209e-7
-14854.5	3.641e-7
-14849.5	3.1185e-7
-14844.5	2.091e-7
-14839.5	1.5682e-7
-14834.5	2.5957e-7
-14829.5	2.091e-7
-14824.5	4.164e-7
-14819.5	3.1185e-7
-14814.5	3.1185e-7
-14809.5	3.641e-7
-14804.5	4.687e-7
-14799.5	3.1185e-7
-14794.5	3.641e-7
-14789.5	3.1185e-7
-14784.5	1.0455e-7
-14779.5	4.164e-7
-14774.5	3.641e-7
-14769.5	3.641e-7
-14764.5	3.1185e-7
-14759.5	2.5957e-7
-14754.5	3.1185e-7
-14749.5	3.641e-7
-14744.5	4.687e-7
-14739.5	4.687e-7
-14734.5	2.5957e-7
-14729.5	5.209e-7
-14724.5	3.641e-7
-14719.5	2.5957e-7
-14714.5	4.164e-7
-14709.5	2.091e-7
-14704.5	2.091e-7
-14699.5	4.164e-7
-14694.5	2.091e-7
-14689.5	2.5957e-7
-14684.5	2.5957e-7
-14679.5	4.687e-7
-14674.5	6.255e-7
-14669.5	3.641e-7
-14664.5	3.1185e-7
-14659.5	3.1185e-7
-14654.5	6.255e-7
-14649.5	2.5957e-7
-14644.5	4.164e-7
-14639.5	6.255e-7
-14634.5	4.164e-7
-14629.5	4.164e-7
-14624.5	7.3e-7
-14619.5	3.641e-7
-14614.5	2.091e-7
-14609.5	5.732e-7
-14604.5	3.1185e-7
-14599.5	3.641e-7
-14594.5	2.5957e-7
-14589.5	6.255e-7
-14584.5	2.091e-7
-14579.5	3.641e-7
-14574.5	3.1185e-7
-14569.5	5.209e-7
-14564.5	4.687e-7
-14559.5	3.1185e-7
-14554.5	5.209e-7
-14549.5	6.255e-7
-14544.5	3.641e-7
-14539.5	5.209e-7
-14534.5	6.255e-7
-14529.5	3.1185e-7
-14524.5	5.209e-7
-14519.5	6.778e-7
-14514.5	7.3e-7
-14509.5	4.687e-7
-14504.5	5.732e-7
-14499.5	5.732e-7
-14494.5	5.209e-7
-14489.5	4.687e-7
-14484.5	5.732e-7
-14479.5	5.209e-7
-14474.5	4.164e-7
-14469.5	6.255e-7
-14464.5	5.732e-7
-14459.5	3.1185e-7
-14454.5	8.851e-7
-14449.5	6.255e-7
-14444.5	4.164e-7
-14439.5	3.1185e-7
-14434.5	3.1185e-7
-14429.5	7.805e-7
-14424.5	3.641e-7
-14419.5	3.641e-7
-14414.5	2.091e-7
-14409.5	4.164e-7
-14404.5	4.687e-7
-14399.5	7.3e-7
-14394.5	2.5957e-7
-14389.5	8.851e-7
-14384.5	6.255e-7
-14379.5	5.732e-7
-14374.5	5.209e-7
-14369.5	8.328e-7
-14364.5	6.778e-7
-14359.5	0.000001406
-14354.5	7.3e-7
-14349.5	8.328e-7
-14344.5	8.328e-7
-14339.5	6.778e-7
-14334.5	2.5957e-7
-14329.5	4.164e-7
-14324.5	8.328e-7
-14319.5	9.896e-7
-14314.5	0.0000011987
-14309.5	9.373e-7
-14304.5	6.255e-7
-14299.5	7.282e-7
-14294.5	3.1185e-7
-14289.5	5.732e-7
-14284.5	7.3e-7
-14279.5	5.732e-7
-14274.5	6.255e-7
-14269.5	7.3e-7
-14264.5	4.687e-7
-14259.5	7.805e-7
-14254.5	7.3e-7
-14249.5	0.0000024479
-14244.5	8.851e-7
-14239.5	6.778e-7
-14234.5	0.0000011464
-14229.5	7.282e-7
-14224.5	8.328e-7
-14219.5	6.255e-7
-14214.5	8.851e-7
-14209.5	7.805e-7
-14204.5	7.805e-7
-14199.5	0.0000011464
-14194.5	0.0000010419
-14189.5	0.0000010942
-14184.5	0.0000013015
-14179.5	8.851e-7
-14174.5	6.255e-7
-14169.5	0.0000013015
-14164.5	9.896e-7
-14159.5	7.3e-7
-14154.5	5.732e-7
-14149.5	0.0000013537
-14144.5	0.0000010419
-14139.5	7.805e-7
-14134.5	0.0000011464
-14129.5	0.0000013015
-14124.5	9.373e-7
-14119.5	0.0000010419
-14114.5	7.3e-7
-14109.5	0.0000012492
-14104.5	8.851e-7
-14099.5	8.328e-7
-14094.5	9.896e-7
-14089.5	0.0000010942
-14084.5	7.3e-7
-14079.5	0.0000011987
-14074.5	0.0000017701
-14069.5	0.0000010942
-14064.5	0.0000011464
-14059.5	0.0000015106
-14054.5	6.255e-7
-14049.5	0.0000011464
-14044.5	0.000003854
-14039.5	9.373e-7
-14034.5	7.282e-7
-14029.5	9.373e-7
-14024.5	7.3e-7
-14019.5	0.0000013015
-14014.5	0.0000010942
-14009.5	0.0000010419
-14004.5	0.0000010942
-13999.5	0.0000024479
-13994.5	0.0000013537
-13989.5	0.0000013015
-13984.5	0.0000013015
-13979.5	0.0000015628
-13974.5	0.0000018747
-13969.5	0.0000016151
-13964.5	8.328e-7
-13959.5	0.0000015628
-13954.5	0.0000011987
-13949.5	0.0000023434
-13944.5	0.0000011987
-13939.5	0.0000015106
-13934.5	0.0000010419
-13929.5	0.0000010942
-13924.5	0.0000017701
-13919.5	0.0000022911
-13914.5	0.0000015628
-13909.5	0.0000016151
-13904.5	9.373e-7
-13899.5	0.000001927
-13894.5	0.0000014583
-13889.5	0.0000018747
-13884.5	0.0000020315
-13879.5	0.0000016674
-13874.5	0.0000017701
-13869.5	0.0000017179
-13864.5	0.0000012492
-13859.5	0.0000017701
-13854.5	0.0000025002
-13849.5	0.0000016674
-13844.5	0.000001406
-13839.5	0.0000015628
-13834.5	0.0000023956
-13829.5	0.0000013537
-13824.5	0.0000017179
-13819.5	0.0000011464
-13814.5	0.0000018747
-13809.5	0.0000015106
-13804.5	0.0000023956
-13799.5	0.0000018747
-13794.5	0.0000015628
-13789.5	0.0000021361
-13784.5	0.0000015628
-13779.5	0.0000023434
-13774.5	0.0000021361
-13769.5	0.0000030211
-13764.5	0.0000016674
-13759.5	0.000002812
-13754.5	0.0000027075
-13749.5	0.0000019792
-13744.5	0.000001406
-13739.5	0.0000022388
-13734.5	0.0000017701
-13729.5	0.0000025002
-13724.5	0.0000025002
-13719.5	0.0000016674
-13714.5	0.0000016151
-13709.5	0.0000025525
-13704.5	0.0000020315
-13699.5	0.0000022388
-13694.5	0.0000020315
-13689.5	0.0000015628
-13684.5	0.0000023956
-13679.5	0.0000022388
-13674.5	0.000001927
-13669.5	0.0000030211
-13664.5	0.0000017701
-13659.5	0.0000024479
-13654.5	0.0000023956
-13649.5	0.0000023956
-13644.5	0.0000026047
-13639.5	0.000003542
-13634.5	0.000003333
-13629.5	0.0000016674
-13624.5	0.0000018747
-13619.5	0.0000030211
-13614.5	0.0000022911
-13609.5	0.000003178
-13604.5	0.0000031257
-13599.5	0.0000017701
-13594.5	0.0000031257
-13589.5	0.0000018747
-13584.5	0.000002657
-13579.5	0.000004375
-13574.5	0.000003906
-13569.5	0.0000030211
-13564.5	0.0000027075
-13559.5	0.00000427
-13554.5	0.000004218
-13549.5	0.0000027597
-13544.5	0.0000025002
-13539.5	0.000003542
-13534.5	0.000004584
-13529.5	0.000003438
-13524.5	0.000004687
-13519.5	0.000003281
-13514.5	0.000006511
-13509.5	0.0000025525
-13504.5	0.000003647
-13499.5	0.000004323
-13494.5	0.0000029688
-13489.5	0.000003958
-13484.5	0.000004636
-13479.5	0.000003542
-13474.5	0.000005574
-13469.5	0.000004323
-13464.5	0.000005105
-13459.5	0.000003854
-13454.5	0.000004532
-13449.5	0.000005208
-13444.5	0.000003802
-13439.5	0.000003958
-13434.5	0.000004791
-13429.5	0.000005155
-13424.5	0.000005105
-13419.5	0.000003542
-13414.5	0.000005
-13409.5	0.000004791
-13404.5	0.000005781
-13399.5	0.000006666
-13394.5	0.000004011
-13389.5	0.000008386
-13384.5	0.000005
-13379.5	0.000004844
-13374.5	0.000007135
-13369.5	0.000005833
-13364.5	0.000005833
-13359.5	0.000004948
-13354.5	0.000005676
-13349.5	0.000007239
-13344.5	0.000007084
-13339.5	0.00000599
-13334.5	0.000007032
-13329.5	0.000007917
-13324.5	0.000006614
-13319.5	0.000005053
-13314.5	0.000006095
-13309.5	0.000005729
-13304.5	0.000005624
-13299.5	0.000006302
-13294.5	0.000007917
-13289.5	0.000007291
-13284.5	0.00000526
-13279.5	0.000008281
-13274.5	0.000005208
-13269.5	0.000006511
-13264.5	0.000005676
-13259.5	0.00000526
-13254.5	0.000006666
-13249.5	0.000007396
-13244.5	0.000006927
-13239.5	0.000006666
-13234.5	0.000007032
-13229.5	0.000008854
-13224.5	0.000010051
-13219.5	0.000007553
-13214.5	0.000006563
-13209.5	0.000008177
-13204.5	0.000010051
-13199.5	0.000005885
-13194.5	0.000010624
-13189.5	0.000006614
-13184.5	0.000008229
-13179.5	0.000009896
-13174.5	0.000007917
-13169.5	0.000009323
-13164.5	0.000010313
-13159.5	0.000008645
-13154.5	0.000011093
-13149.5	0.000010001
-13144.5	0.000013698
-13139.5	0.000010051
-13134.5	0.000008438
-13129.5	0.00000875
-13124.5	0.000010208
-13119.5	0.000009218
-13114.5	0.000009948
-13109.5	0.000009323
-13104.5	0.000017968
-13099.5	0.000012551
-13094.5	0.000008645
-13089.5	0.000011771
-13084.5	0.00001026
-13079.5	0.000009948
-13074.5	0.00000953
-13069.5	0.00001302
-13064.5	0.000017552
-13059.5	0.000016355
-13054.5	0.000012551
-13049.5	0.00001203
-13044.5	0.000011823
-13039.5	0.000012656
-13034.5	0.000013125
-13029.5	0.000014062
-13024.5	0.000011562
-13019.5	0.000012187
-13014.5	0.000013489
-13009.5	0.000014323
-13004.5	0.000014426
-12999.5	0.000020832
-12994.5	0.000014947
-12989.5	0.000015365
-12984.5	0.000016146
-12979.5	0.000012187
-12974.5	0.000017968
-12969.5	0.000019426
-12964.5	0.000016667
-12959.5	0.000022709
-12954.5	0.000014114
-12949.5	0.000014844
-12944.5	0.000018282
-12939.5	0.00001901
-12934.5	0.000017865
-12929.5	0.000017292
-12924.5	0.000015208
-12919.5	0.000014897
-12914.5	0.000019895
-12909.5	0.000019583
-12904.5	0.00001302
-12899.5	0.000019636
-12894.5	0.000018594
-12889.5	0.000016198
-12884.5	0.000017656
-12879.5	0.000017083
-12874.5	0.000020521
-12869.5	0.000022916
-12864.5	0.00001625
-12859.5	0.000019688
-12854.5	0.000014166
-12849.5	0.000017395
-12844.5	0.000024427
-12839.5	0.000023178
-12834.5	0.000022655
-12829.5	0.000020832
-12824.5	0.000022707
-12819.5	0.000025052
-12814.5	0.000024948
-12809.5	0.000025833
-12804.5	0.000026927
-12799.5	0.000021042
-12794.5	0.000027031
-12789.5	0.000023542
-12784.5	0.000023751
-12779.5	0.000028593
-12774.5	0.000025676
-12769.5	0.000030208
-12764.5	0.000026927
-12759.5	0.000026094
-12754.5	0.000030572
-12749.5	0.00003234
-12744.5	0.000023751
-12739.5	0.000026458
-12734.5	0.000025885
-12729.5	0.00003891
-12724.5	0.000028333
-12719.5	0.000027917
-12714.5	0.00003318
-12709.5	0.00003469
-12704.5	0.000029739
-12699.5	0.000028385
-12694.5	0.00003552
-12689.5	0.00003615
-12684.5	0.00003432
-12679.5	0.00003432
-12674.5	0.000030364
-12669.5	0.000031197
-12664.5	0.00003365
-12659.5	0.00003713
-12654.5	0.00003401
-12649.5	0.00003448
-12644.5	0.00003802
-12639.5	0.00004146
-12634.5	0.00003729
-12629.5	0.00003339
-12624.5	0.00003521
-12619.5	0.00004099
-12614.5	0.00003823
-12609.5	0.00004078
-12604.5	0.00004646
-12599.5	0.00005036
-12594.5	0.00004958
-12589.5	0.00004687
-12584.5	0.0000487
-12579.5	0.00004823
-12574.5	0.00004531
-12569.5	0.00005552
-12564.5	0.00005172
-12559.5	0.00005083
-12554.5	0.0000488
-12549.5	0.00005391
-12544.5	0.00005297
-12539.5	0.00005755
-12534.5	0.00005359
-12529.5	0.00006651
-12524.5	0.00006307
-12519.5	0.00006073
-12514.5	0.00005125
-12509.5	0.00005729
-12504.5	0.00005448
-12499.5	0.00006526
-12494.5	0.0000587
-12489.5	0.00006312
-12484.5	0.00005859
-12479.5	0.00006088
-12474.5	0.00006193
-12469.5	0.00005885
-12464.5	0.00006812
-12459.5	0.00007198
-12454.5	0.00007312
-12449.5	0.00007828
-12444.5	0.00006099
-12439.5	0.00006375
-12434.5	0.00007406
-12429.5	0.00008052
-12424.5	0.00007708
-12419.5	0.00008766
-12414.5	0.000075
-12409.5	0.00007781
-12404.5	0.00007625
-12399.5	0.00007562
-12394.5	0.00008094
-12389.5	0.00008094
-12384.5	0.00008547
-12379.5	0.00009292
-12374.5	0.00008365
-12369.5	0.00008656
-12364.5	0.00008786
-12359.5	0.00009687
-12354.5	0.00009375
-12349.5	0.00008547
-12344.5	0.00009239
-12339.5	0.00009042
-12334.5	0.0001037
-12329.5	0.00011088
-12324.5	0.0001063
-12319.5	0.00010239
-12314.5	0.00010724
-12309.5	0.00010182
-12304.5	0.00010937
-12299.5	0.00012448
-12294.5	0.00012354
-12289.5	0.00012291
-12284.5	0.00013474
-12279.5	0.00011042
-12274.5	0.00011437
-12269.5	0.00013755
-12264.5	0.00013344
-12259.5	0.00014104
-12254.5	0.00013167
-12249.5	0.00013734
-12244.5	0.0001275
-12239.5	0.00014036
-12234.5	0.00013599
-12229.5	0.00015828
-12224.5	0.00015687
-12219.5	0.00015078
-12214.5	0.00015937
-12209.5	0.00015229
-12204.5	0.00014932
-12199.5	0.00015781
-12194.5	0.00014948
-12189.5	0.00016109
-12184.5	0.00016208
-12179.5	0.00016323
-12174.5	0.00018625
-12169.5	0.00016422
-12164.5	0.00017448
-12159.5	0.00018067
-12154.5	0.0001838
-12149.5	0.00019614
-12144.5	0.00016864
-12139.5	0.00022234
-12134.5	0.00020604
-12129.5	0.00019698
-12124.5	0.00019474
-12119.5	0.00019984
-12114.5	0.00021182
-12109.5	0.0002137
-12104.5	0.00021963
-12099.5	0.00024052
-12094.5	0.00022286
-12089.5	0.00023067
-12084.5	0.00022953
-12079.5	0.00024
-12074.5	0.00022927
-12069.5	0.00026135
-12064.5	0.00023671
-12059.5	0.00024255
-12054.5	0.00026073
-12049.5	0.00025281
-12044.5	0.00025291
-12039.5	0.00028161
-12034.5	0.00029041
-12029.5	0.00026557
-12024.5	0.00030234
-12019.5	0.00029047
-12014.5	0.0002901
-12009.5	0.00029833
-12004.5	0.00030547
-11999.5	0.00031281
-11994.5	0.00031312
-11989.5	0.0003442
-11984.5	0.00031359
-11979.5	0.0003216
-11974.5	0.0003278
-11969.5	0.0003548
-11964.5	0.0003323
-11959.5	0.0003693
-11954.5	0.0003796
-11949.5	0.0003322
-11944.5	0.0003582
-11939.5	0.000385
-11934.5	0.0003972
-11929.5	0.0004035
-11924.5	0.00039
-11919.5	0.0004303
-11914.5	0.0004135
-11909.5	0.000404
-11904.5	0.0004144
-11899.5	0.0004192
-11894.5	0.0004212
-11889.5	0.0004391
-11884.5	0.0004563
-11879.5	0.0004153
-11874.5	0.0004575
-11869.5	0.0004826
-11864.5	0.0004624
-11859.5	0.0004737
-11854.5	0.0004815
-11849.5	0.000513
-11844.5	0.0004925
-11839.5	0.0005495
-11834.5	0.0005055
-11829.5	0.0005713
-11824.5	0.0005707
-11819.5	0.0005667
-11814.5	0.0005784
-11809.5	0.0005897
-11804.5	0.0006
-11799.5	0.0006005
-11794.5	0.0006023
-11789.5	0.0006572
-11784.5	0.0006458
-11779.5	0.0006334
-11774.5	0.0006807
-11769.5	0.000685
-11764.5	0.0006484
-11759.5	0.0006749
-11754.5	0.0006866
-11749.5	0.0006785
-11744.5	0.0007254
-11739.5	0.0007241
-11734.5	0.0007473
-11729.5	0.0007212
-11724.5	0.0007833
-11719.5	0.0007706
-11714.5	0.0007476
-11709.5	0.0008459
-11704.5	0.0008445
-11699.5	0.0008585
-11694.5	0.0008866
-11689.5	0.0008642
-11684.5	0.0009153
-11679.5	0.0009125
-11674.5	0.0008777
-11669.5	0.0009102
-11664.5	0.0009356
-11659.5	0.0009184
-11654.5	0.0008377
-11649.5	0.0010033
-11644.5	0.000961
-11639.5	0.0010243
-11634.5	0.0010063
-11629.5	0.0010329
-11624.5	0.0010079
-11619.5	0.0010314
-11614.5	0.0011115
-11609.5	0.0010964
-11604.5	0.0010925
-11599.5	0.0011248
-11594.5	0.0010968
-11589.5	0.0011569
-11584.5	0.0012021
-11579.5	0.001226
-11574.5	0.0011884
-11569.5	0.0011349
-11564.5	0.001237
-11559.5	0.0013099
-11554.5	0.0012324
-11549.5	0.0012097
-11544.5	0.0013476
-11539.5	0.0012405
-11534.5	0.0013646
-11529.5	0.0012643
-11524.5	0.0013249
-11519.5	0.001387
-11514.5	0.001339
-11509.5	0.001396
-11504.5	0.0013574
-11499.5	0.0014479
-11494.5	0.0013778
-11489.5	0.0014401
-11484.5	0.0014711
-11479.5	0.0014574
-11474.5	0.0015162
-11469.5	0.0014866
-11464.5	0.0014916
-11459.5	0.0015122
-11454.5	0.0014544
-11449.5	0.0015536
-11444.5	0.0016334
-11439.5	0.0016641
-11434.5	0.0017214
-11429.5	0.001623
-11424.5	0.0017653
-11419.5	0.0016245
-11414.5	0.0016597
-11409.5	0.0015521
-11404.5	0.0016403
-11399.5	0.0016268
-11394.5	0.0016652
-11389.5	0.0016473
-11384.5	0.0016105
-11379.5	0.001617
-11374.5	0.0016712
-11369.5	0.0017649
-11364.5	0.0017708
-11359.5	0.0016767
-11354.5	0.0016044
-11349.5	0.0017461
-11344.5	0.0017115
-11339.5	0.0016915
-11334.5	0.0017226
-11329.5	0.0016564
-11324.5	0.0018026
-11319.5	0.0017093
-11314.5	0.0016342
-11309.5	0.0016395
-11304.5	0.0016538
-11299.5	0.0016428
-11294.5	0.0015654
-11289.5	0.0015385
-11284.5	0.0014697
-11279.5	0.0015514
-11274.5	0.0015215
-11269.5	0.0014711
-11264.5	0.0014441
-11259.5	0.0014877
-11254.5	0.0013736
-11249.5	0.0013934
-11244.5	0.0013806
-11239.5	0.0013814
-11234.5	0.0013019
-11229.5	0.0012507
-11224.5	0.0012191
-11219.5	0.0011465
-11214.5	0.0011644
-11209.5	0.0010955
-11204.5	0.0009967
-11199.5	0.0010525
-11194.5	0.0009895
-11189.5	0.0009344
-11184.5	0.0009196
-11179.5	0.0008561
-11174.5	0.0007738
-11169.5	0.0007282
-11164.5	0.0006262
-11159.5	0.0006292
-11154.5	0.0005707
-11149.5	0.0005329
-11144.5	0.0004885
-11139.5	0.0005303
-11134.5	0.000447
-11129.5	0.000359
-11124.5	0.0003237
-11119.5	0.0003331
-11114.5	0.00023869
-11109.5	0.00022713
-11104.5	0.00022088
-11099.5	0.00015312
-11094.5	0.00013005
-11089.5	0.00010823
-11084.5	0.00009635
-11079.5	0.00009984
-11074.5	0.00007599
-11069.5	0.00007984
-11064.5	0.00005531
-11059.5	0.00005849
-11054.5	0.00004385
-11049.5	0.000028385
-11044.5	0.000030833
-11039.5	0.000018801
-11034.5	0.000022031
-11029.5	0.000012083
-11024.5	0.000005988
-11019.5	0.000008905
