# Supplementary material for: Climate influence on the early human occupation of South America during the late Pleistocene
Source: Nat Commun. 2025 Mar 21;16:2780. doi: 10.1038/s41467-025-58134-5 (PMC11928665; doi:10.1038/s41467-025-58134-5)
Supplement: Supplementary file 10 — Source data [file 41467_2025_58134_MOESM10_ESM.zip › Source Data file/Megafauna_S.prior]

-21160.5	0
-21155.5	0
-21150.5	0
-21145.5	2.8443e-7
-21140.5	0
-21135.5	0
-21130.5	0
-21125.5	0
-21120.5	0
-21115.5	0
-21110.5	4.74e-8
-21105.5	0
-21100.5	0
-21095.5	0
-21090.5	0
-21085.5	4.74e-8
-21080.5	4.74e-8
-21075.5	0
-21070.5	0
-21065.5	0
-21060.5	0
-21055.5	0
-21050.5	0
-21045.5	0
-21040.5	0
-21035.5	0
-21030.5	0
-21025.5	0
-21020.5	4.74e-8
-21015.5	0
-21010.5	0
-21005.5	0
-21000.5	9.481e-8
-20995.5	0
-20990.5	0
-20985.5	4.74e-8
-20980.5	4.74e-8
-20975.5	0
-20970.5	0
-20965.5	4.74e-8
-20960.5	0
-20955.5	4.74e-8
-20950.5	0
-20945.5	0
-20940.5	0
-20935.5	9.481e-8
-20930.5	0
-20925.5	4.74e-8
-20920.5	4.74e-8
-20915.5	0
-20910.5	0
-20905.5	0
-20900.5	0
-20895.5	0
-20890.5	4.74e-8
-20885.5	0
-20880.5	0
-20875.5	4.74e-8
-20870.5	0
-20865.5	4.74e-8
-20860.5	0
-20855.5	0
-20850.5	0
-20845.5	0
-20840.5	4.74e-8
-20835.5	0
-20830.5	4.74e-8
-20825.5	0
-20820.5	0
-20815.5	0
-20810.5	0
-20805.5	0
-20800.5	4.74e-8
-20795.5	4.74e-8
-20790.5	4.74e-8
-20785.5	0
-20780.5	4.74e-8
-20775.5	0
-20770.5	4.74e-8
-20765.5	0
-20760.5	0
-20755.5	0
-20750.5	0
-20745.5	0
-20740.5	0
-20735.5	0
-20730.5	0
-20725.5	0
-20720.5	0
-20715.5	0
-20710.5	0
-20705.5	9.481e-8
-20700.5	4.74e-8
-20695.5	9.481e-8
-20690.5	0
-20685.5	4.74e-8
-20680.5	0
-20675.5	9.481e-8
-20670.5	0
-20665.5	0
-20660.5	9.481e-8
-20655.5	4.74e-8
-20650.5	4.74e-8
-20645.5	4.74e-8
-20640.5	4.74e-8
-20635.5	9.481e-8
-20630.5	4.74e-8
-20625.5	4.74e-8
-20620.5	0
-20615.5	0
-20610.5	4.74e-8
-20605.5	0
-20600.5	0
-20595.5	4.74e-8
-20590.5	0
-20585.5	4.74e-8
-20580.5	0
-20575.5	0
-20570.5	9.481e-8
-20565.5	0
-20560.5	4.74e-8
-20555.5	0
-20550.5	0
-20545.5	4.74e-8
-20540.5	3.792e-7
-20535.5	0
-20530.5	0
-20525.5	0
-20520.5	0
-20515.5	0
-20510.5	0
-20505.5	0
-20500.5	0
-20495.5	9.481e-8
-20490.5	4.74e-8
-20485.5	4.74e-8
-20480.5	0
-20475.5	4.74e-8
-20470.5	1.4221e-7
-20465.5	0
-20460.5	9.481e-8
-20455.5	4.74e-8
-20450.5	2.3702e-7
-20445.5	9.481e-8
-20440.5	1.4221e-7
-20435.5	9.481e-8
-20430.5	9.481e-8
-20425.5	9.481e-8
-20420.5	4.74e-8
-20415.5	0
-20410.5	0
-20405.5	0
-20400.5	0
-20395.5	0
-20390.5	4.74e-8
-20385.5	9.481e-8
-20380.5	0
-20375.5	0
-20370.5	9.481e-8
-20365.5	0
-20360.5	0
-20355.5	0
-20350.5	4.74e-8
-20345.5	0
-20340.5	0
-20335.5	4.74e-8
-20330.5	1.4221e-7
-20325.5	4.74e-8
-20320.5	4.74e-8
-20315.5	0
-20310.5	0
-20305.5	4.74e-8
-20300.5	0
-20295.5	1.4221e-7
-20290.5	4.74e-8
-20285.5	0
-20280.5	4.74e-8
-20275.5	4.74e-8
-20270.5	4.74e-8
-20265.5	1.8962e-7
-20260.5	4.74e-8
-20255.5	0
-20250.5	4.74e-8
-20245.5	4.74e-8
-20240.5	9.481e-8
-20235.5	0
-20230.5	4.74e-8
-20225.5	1.4221e-7
-20220.5	4.74e-8
-20215.5	4.74e-8
-20210.5	9.481e-8
-20205.5	0
-20200.5	9.481e-8
-20195.5	4.74e-8
-20190.5	9.481e-8
-20185.5	4.74e-8
-20180.5	9.481e-8
-20175.5	1.4221e-7
-20170.5	2.3702e-7
-20165.5	4.74e-8
-20160.5	4.74e-8
-20155.5	4.74e-8
-20150.5	0
-20145.5	0
-20140.5	9.481e-8
-20135.5	0
-20130.5	0
-20125.5	4.74e-8
-20120.5	4.74e-8
-20115.5	1.4221e-7
-20110.5	0
-20105.5	2.3702e-7
-20100.5	4.74e-8
-20095.5	1.4221e-7
-20090.5	9.481e-8
-20085.5	9.481e-8
-20080.5	4.74e-8
-20075.5	0
-20070.5	4.74e-8
-20065.5	9.481e-8
-20060.5	4.74e-8
-20055.5	4.74e-8
-20050.5	2.3702e-7
-20045.5	4.74e-8
-20040.5	9.481e-8
-20035.5	1.4221e-7
-20030.5	4.74e-8
-20025.5	1.8962e-7
-20020.5	0
-20015.5	0
-20010.5	0
-20005.5	4.74e-8
-20000.5	4.74e-8
-19995.5	1.8962e-7
-19990.5	4.74e-8
-19985.5	9.481e-8
-19980.5	1.4221e-7
-19975.5	1.4221e-7
-19970.5	9.481e-8
-19965.5	4.74e-8
-19960.5	1.4221e-7
-19955.5	4.74e-8
-19950.5	4.74e-8
-19945.5	4.74e-8
-19940.5	9.481e-8
-19935.5	4.74e-8
-19930.5	1.4221e-7
-19925.5	9.481e-8
-19920.5	1.4221e-7
-19915.5	0
-19910.5	0
-19905.5	0
-19900.5	0.0000010893
-19895.5	4.74e-8
-19890.5	4.74e-8
-19885.5	4.74e-8
-19880.5	0
-19875.5	4.74e-8
-19870.5	9.481e-8
-19865.5	9.481e-8
-19860.5	1.4221e-7
-19855.5	0
-19850.5	9.481e-8
-19845.5	1.4221e-7
-19840.5	0
-19835.5	9.481e-8
-19830.5	1.4221e-7
-19825.5	9.481e-8
-19820.5	0
-19815.5	9.481e-8
-19810.5	4.74e-8
-19805.5	9.481e-8
-19800.5	1.4221e-7
-19795.5	9.481e-8
-19790.5	4.74e-8
-19785.5	0
-19780.5	2.3702e-7
-19775.5	4.74e-8
-19770.5	1.4221e-7
-19765.5	1.4221e-7
-19760.5	1.8962e-7
-19755.5	2.3702e-7
-19750.5	9.481e-8
-19745.5	3.792e-7
-19740.5	1.4221e-7
-19735.5	0
-19730.5	1.4221e-7
-19725.5	4.74e-8
-19720.5	1.4221e-7
-19715.5	4.74e-8
-19710.5	1.8962e-7
-19705.5	2.3702e-7
-19700.5	2.3702e-7
-19695.5	1.8962e-7
-19690.5	3.318e-7
-19685.5	1.8962e-7
-19680.5	4.74e-8
-19675.5	4.74e-8
-19670.5	2.8443e-7
-19665.5	1.4221e-7
-19660.5	9.481e-8
-19655.5	1.4221e-7
-19650.5	0
-19645.5	0
-19640.5	2.3702e-7
-19635.5	1.4221e-7
-19630.5	2.8443e-7
-19625.5	1.8962e-7
-19620.5	9.481e-8
-19615.5	2.3702e-7
-19610.5	4.74e-8
-19605.5	2.8443e-7
-19600.5	1.8962e-7
-19595.5	9.481e-8
-19590.5	0
-19585.5	2.3702e-7
-19580.5	4.74e-8
-19575.5	0
-19570.5	4.74e-8
-19565.5	1.4221e-7
-19560.5	1.4221e-7
-19555.5	2.3702e-7
-19550.5	1.4221e-7
-19545.5	9.481e-8
-19540.5	0
-19535.5	1.4221e-7
-19530.5	1.8962e-7
-19525.5	2.3702e-7
-19520.5	1.4221e-7
-19515.5	7.1e-7
-19510.5	6.152e-7
-19505.5	1.4221e-7
-19500.5	2.3702e-7
-19495.5	4.74e-8
-19490.5	1.8962e-7
-19485.5	9.481e-8
-19480.5	2.3702e-7
-19475.5	9.481e-8
-19470.5	9.481e-8
-19465.5	2.3702e-7
-19460.5	9.481e-8
-19455.5	5.204e-7
-19450.5	2.8443e-7
-19445.5	1.4221e-7
-19440.5	0
-19435.5	2.8443e-7
-19430.5	2.8443e-7
-19425.5	1.4221e-7
-19420.5	9.481e-8
-19415.5	2.8443e-7
-19410.5	5.204e-7
-19405.5	1.4221e-7
-19400.5	3.792e-7
-19395.5	2.3702e-7
-19390.5	1.4221e-7
-19385.5	1.8962e-7
-19380.5	4.73e-7
-19375.5	3.792e-7
-19370.5	4.266e-7
-19365.5	2.8443e-7
-19360.5	2.3702e-7
-19355.5	3.792e-7
-19350.5	2.3702e-7
-19345.5	2.8443e-7
-19340.5	4.266e-7
-19335.5	1.4221e-7
-19330.5	1.8962e-7
-19325.5	3.318e-7
-19320.5	3.792e-7
-19315.5	0.0000012315
-19310.5	4.73e-7
-19305.5	1.4221e-7
-19300.5	1.4221e-7
-19295.5	2.8443e-7
-19290.5	2.8443e-7
-19285.5	2.8443e-7
-19280.5	1.8962e-7
-19275.5	1.4221e-7
-19270.5	7.1e-7
-19265.5	4.74e-8
-19260.5	2.8443e-7
-19255.5	3.792e-7
-19250.5	3.792e-7
-19245.5	1.4221e-7
-19240.5	5.204e-7
-19235.5	1.4221e-7
-19230.5	2.3702e-7
-19225.5	1.4221e-7
-19220.5	3.792e-7
-19215.5	1.8962e-7
-19210.5	4.74e-8
-19205.5	5.204e-7
-19200.5	4.73e-7
-19195.5	7.1e-7
-19190.5	2.3702e-7
-19185.5	3.792e-7
-19180.5	5.678e-7
-19175.5	6.152e-7
-19170.5	6.152e-7
-19165.5	2.3702e-7
-19160.5	3.792e-7
-19155.5	3.792e-7
-19150.5	3.792e-7
-19145.5	9.481e-8
-19140.5	2.3702e-7
-19135.5	3.792e-7
-19130.5	4.266e-7
-19125.5	1.8962e-7
-19120.5	1.4221e-7
-19115.5	3.318e-7
-19110.5	5.204e-7
-19105.5	1.8962e-7
-19100.5	5.204e-7
-19095.5	3.792e-7
-19090.5	4.74e-8
-19085.5	8.048e-7
-19080.5	3.792e-7
-19075.5	5.204e-7
-19070.5	4.73e-7
-19065.5	1.8962e-7
-19060.5	1.4221e-7
-19055.5	2.3702e-7
-19050.5	4.74e-8
-19045.5	2.8443e-7
-19040.5	7.1e-7
-19035.5	6.152e-7
-19030.5	6.152e-7
-19025.5	5.678e-7
-19020.5	5.204e-7
-19015.5	8.048e-7
-19010.5	7.574e-7
-19005.5	4.73e-7
-19000.5	0.0000012789
-18995.5	9.47e-7
-18990.5	9.481e-8
-18985.5	5.204e-7
-18980.5	5.204e-7
-18975.5	5.678e-7
-18970.5	7.574e-7
-18965.5	8.048e-7
-18960.5	3.318e-7
-18955.5	3.318e-7
-18950.5	5.678e-7
-18945.5	8.522e-7
-18940.5	4.266e-7
-18935.5	4.266e-7
-18930.5	7.574e-7
-18925.5	0.0000010893
-18920.5	4.73e-7
-18915.5	0.0000010893
-18910.5	4.266e-7
-18905.5	6.152e-7
-18900.5	5.204e-7
-18895.5	7.1e-7
-18890.5	5.678e-7
-18885.5	3.792e-7
-18880.5	9.944e-7
-18875.5	5.204e-7
-18870.5	8.048e-7
-18865.5	8.522e-7
-18860.5	1.8962e-7
-18855.5	0.0000011367
-18850.5	0.0000012315
-18845.5	6.152e-7
-18840.5	9.944e-7
-18835.5	6.152e-7
-18830.5	0.0000012315
-18825.5	9.944e-7
-18820.5	0.0000018941
-18815.5	6.152e-7
-18810.5	5.204e-7
-18805.5	0.0000015148
-18800.5	0.0000013726
-18795.5	9.47e-7
-18790.5	8.048e-7
-18785.5	7.1e-7
-18780.5	0.0000015148
-18775.5	4.73e-7
-18770.5	6.152e-7
-18765.5	8.048e-7
-18760.5	7.1e-7
-18755.5	7.574e-7
-18750.5	0.0000010419
-18745.5	0.0000011367
-18740.5	7.574e-7
-18735.5	0.0000019415
-18730.5	8.996e-7
-18725.5	0.00000142
-18720.5	0.0000010893
-18715.5	0.0000013252
-18710.5	0.0000017045
-18705.5	0.0000010419
-18700.5	0.0000017519
-18695.5	0.0000017519
-18690.5	0.0000020837
-18685.5	0.0000021311
-18680.5	4.73e-7
-18675.5	4.73e-7
-18670.5	0.0000015148
-18665.5	6.152e-7
-18660.5	5.678e-7
-18655.5	7.574e-7
-18650.5	8.048e-7
-18645.5	0.0000013252
-18640.5	8.522e-7
-18635.5	0.0000011841
-18630.5	0.0000013726
-18625.5	3.792e-7
-18620.5	8.048e-7
-18615.5	0.0000026989
-18610.5	0.0000014674
-18605.5	0.0000015623
-18600.5	0.0000011367
-18595.5	0.0000011841
-18590.5	0.0000010419
-18585.5	0.0000024619
-18580.5	0.0000011841
-18575.5	0.0000010419
-18570.5	0.0000023197
-18565.5	0.0000010893
-18560.5	0.0000016571
-18555.5	0.0000011841
-18550.5	0.0000015623
-18545.5	0.0000013726
-18540.5	0.0000018467
-18535.5	0.0000024145
-18530.5	0.0000026515
-18525.5	0.0000014674
-18520.5	0.0000020837
-18515.5	9.944e-7
-18510.5	0.0000018467
-18505.5	0.0000025093
-18500.5	0.0000014674
-18495.5	0.0000020363
-18490.5	0.0000020837
-18485.5	0.0000017993
-18480.5	0.0000014674
-18475.5	7.1e-7
-18470.5	0.0000017045
-18465.5	0.0000010893
-18460.5	0.0000021785
-18455.5	0.0000011367
-18450.5	0.0000017519
-18445.5	9.944e-7
-18440.5	0.0000021311
-18435.5	0.0000018467
-18430.5	0.0000017519
-18425.5	0.0000025567
-18420.5	0.0000019415
-18415.5	0.0000020363
-18410.5	0.0000018467
-18405.5	0.0000017993
-18400.5	0.0000020363
-18395.5	0.0000018467
-18390.5	0.0000029359
-18385.5	0.0000020363
-18380.5	0.0000016571
-18375.5	0.0000024145
-18370.5	0.0000014674
-18365.5	0.0000022723
-18360.5	0.0000011841
-18355.5	0.0000022249
-18350.5	0.0000022723
-18345.5	0.0000026989
-18340.5	0.0000020837
-18335.5	0.000003267
-18330.5	0.0000031245
-18325.5	0.0000025093
-18320.5	0.000003267
-18315.5	0.0000019889
-18310.5	0.0000023671
-18305.5	0.0000022723
-18300.5	0.0000027463
-18295.5	0.0000018941
-18290.5	0.0000015623
-18285.5	0.000003456
-18280.5	0.0000014674
-18275.5	0.0000017993
-18270.5	0.0000021785
-18265.5	0.000004166
-18260.5	0.0000029359
-18255.5	0.000004924
-18250.5	0.000003267
-18245.5	0.000003646
-18240.5	0.0000028411
-18235.5	0.0000028411
-18230.5	0.0000018941
-18225.5	0.000003314
-18220.5	0.000003267
-18215.5	0.0000019415
-18210.5	0.000003219
-18205.5	0.0000020837
-18200.5	0.000003362
-18195.5	0.000003551
-18190.5	0.000004119
-18185.5	0.0000024619
-18180.5	0.000003551
-18175.5	0.000003977
-18170.5	0.000004498
-18165.5	0.000004119
-18160.5	0.000003267
-18155.5	0.000004356
-18150.5	0.000005256
-18145.5	0.0000028885
-18140.5	0.000003929
-18135.5	0.00000393
-18130.5	0.000004688
-18125.5	0.000004593
-18120.5	0.0000026515
-18115.5	0.000003551
-18110.5	0.000003978
-18105.5	0.000006723
-18100.5	0.0000026989
-18095.5	0.000004356
-18090.5	0.0000031245
-18085.5	0.000005493
-18080.5	0.000004546
-18075.5	0.000005019
-18070.5	0.000004261
-18065.5	0.000003836
-18060.5	0.000004166
-18055.5	0.000005066
-18050.5	0.000003219
-18045.5	0.000005871
-18040.5	0.000003741
-18035.5	0.000004309
-18030.5	0.000006203
-18025.5	0.000006534
-18020.5	0.000005113
-18015.5	0.00000464
-18010.5	0.000005303
-18005.5	0.000003362
-18000.5	0.000009896
-17995.5	0.0000031245
-17990.5	0.00000677
-17985.5	0.000004403
-17980.5	0.000007718
-17975.5	0.00000535
-17970.5	0.000005635
-17965.5	0.000005635
-17960.5	0.00000606
-17955.5	0.000004498
-17950.5	0.000005966
-17945.5	0.000007197
-17940.5	0.000006155
-17935.5	0.000007955
-17930.5	0.000005398
-17925.5	0.000006155
-17920.5	0.000006155
-17915.5	0.000007291
-17910.5	0.00000573
-17905.5	0.000004451
-17900.5	0.00000748
-17895.5	0.00000535
-17890.5	0.000006628
-17885.5	0.000006534
-17880.5	0.00000696
-17875.5	0.000006581
-17870.5	0.000010274
-17865.5	0.000007907
-17860.5	0.000008712
-17855.5	0.00000483
-17850.5	0.000006913
-17845.5	0.000008475
-17840.5	0.000006345
-17835.5	0.00000715
-17830.5	0.000007292
-17825.5	0.000007102
-17820.5	0.000006818
-17815.5	0.000005966
-17810.5	0.000007386
-17805.5	0.00000767
-17800.5	0.000007197
-17795.5	0.000008428
-17790.5	0.000006345
-17785.5	0.000010701
-17780.5	0.000007102
-17775.5	0.000007812
-17770.5	0.000008665
-17765.5	0.00000767
-17760.5	0.000008049
-17755.5	0.000007907
-17750.5	0.00000786
-17745.5	0.000010843
-17740.5	0.000009754
-17735.5	0.000010133
-17730.5	0.000010795
-17725.5	0.000008902
-17720.5	0.000007292
-17715.5	0.000009706
-17710.5	0.000007575
-17705.5	0.000010227
-17700.5	0.000007197
-17695.5	0.000012548
-17690.5	0.000009849
-17685.5	0.000009091
-17680.5	0.00001411
-17675.5	0.000010038
-17670.5	0.000010322
-17665.5	0.000011174
-17660.5	0.000009469
-17655.5	0.000009801
-17650.5	0.000013068
-17645.5	0.000010748
-17640.5	0.000010889
-17635.5	0.000015199
-17630.5	0.000008428
-17625.5	0.000009659
-17620.5	0.000011648
-17615.5	0.000012689
-17610.5	0.000012878
-17605.5	0.000014015
-17600.5	0.000011979
-17595.5	0.000010606
-17590.5	0.000012736
-17585.5	0.000013636
-17580.5	0.000011269
-17575.5	0.000008759
-17570.5	0.000014157
-17565.5	0.000012595
-17560.5	0.000013352
-17555.5	0.000011032
-17550.5	0.000012453
-17545.5	0.000017234
-17540.5	0.000015767
-17535.5	0.000016477
-17530.5	0.000010133
-17525.5	0.000015956
-17520.5	0.000016666
-17515.5	0.000012121
-17510.5	0.000015293
-17505.5	0.000015909
-17500.5	0.000017993
-17495.5	0.000018986
-17490.5	0.000019791
-17485.5	0.000016146
-17480.5	0.000013163
-17475.5	0.000015294
-17470.5	0.000017519
-17465.5	0.000016998
-17460.5	0.000017566
-17455.5	0.000014725
-17450.5	0.000016902
-17445.5	0.000015956
-17440.5	0.000017046
-17435.5	0.000019223
-17430.5	0.000017187
-17425.5	0.000021402
-17420.5	0.000017661
-17415.5	0.00001875
-17410.5	0.000021875
-17405.5	0.000019981
-17400.5	0.000016856
-17395.5	0.000022774
-17390.5	0.000018466
-17385.5	0.000015009
-17380.5	0.000018939
-17375.5	0.000022112
-17370.5	0.000021685
-17365.5	0.000020928
-17360.5	0.000017376
-17355.5	0.00002036
-17350.5	0.000025899
-17345.5	0.000018087
-17340.5	0.000021495
-17335.5	0.000018513
-17330.5	0.000020785
-17325.5	0.000023769
-17320.5	0.000025236
-17315.5	0.000022585
-17310.5	0.000025615
-17305.5	0.000022585
-17300.5	0.000030302
-17295.5	0.000024811
-17290.5	0.000023532
-17285.5	0.000019649
-17280.5	0.000027178
-17275.5	0.000024811
-17270.5	0.000022727
-17265.5	0.000029167
-17260.5	0.00003206
-17255.5	0.000025236
-17250.5	0.000026562
-17245.5	0.000029734
-17240.5	0.000026893
-17235.5	0.000030492
-17230.5	0.000026088
-17225.5	0.000030019
-17220.5	0.000028598
-17215.5	0.00003466
-17210.5	0.000031391
-17205.5	0.000030966
-17200.5	0.000029782
-17195.5	0.00003182
-17190.5	0.000027793
-17185.5	0.000030444
-17180.5	0.00003665
-17175.5	0.00003456
-17170.5	0.000030444
-17165.5	0.000027035
-17160.5	0.00003627
-17155.5	0.000026515
-17150.5	0.000029497
-17145.5	0.00003551
-17140.5	0.00003745
-17135.5	0.00002803
-17130.5	0.00003731
-17125.5	0.00003272
-17120.5	0.00003461
-17115.5	0.0000349
-17110.5	0.000029072
-17105.5	0.000029119
-17100.5	0.00004413
-17095.5	0.00003973
-17090.5	0.00003693
-17085.5	0.00003428
-17080.5	0.00003329
-17075.5	0.00003968
-17070.5	0.00003811
-17065.5	0.00004488
-17060.5	0.00004096
-17055.5	0.0000393
-17050.5	0.00004872
-17045.5	0.00004043
-17040.5	0.00004545
-17035.5	0.00004446
-17030.5	0.0000419
-17025.5	0.00004716
-17020.5	0.0000456
-17015.5	0.00005582
-17010.5	0.00004669
-17005.5	0.0000411
-17000.5	0.00005019
-16995.5	0.00004067
-16990.5	0.00004721
-16985.5	0.00005005
-16980.5	0.00004995
-16975.5	0.00005791
-16970.5	0.00004995
-16965.5	0.00005208
-16960.5	0.00005133
-16955.5	0.00005743
-16950.5	0.00004768
-16945.5	0.00004664
-16940.5	0.00004223
-16935.5	0.00005833
-16930.5	0.00005469
-16925.5	0.00005729
-16920.5	0.0000634
-16915.5	0.00006051
-16910.5	0.00005767
-16905.5	0.00006439
-16900.5	0.00006856
-16895.5	0.0000598
-16890.5	0.00005668
-16885.5	0.00006013
-16880.5	0.00006752
-16875.5	0.00006151
-16870.5	0.00005592
-16865.5	0.00005601
-16860.5	0.00005436
-16855.5	0.00006643
-16850.5	0.00007287
-16845.5	0.00006676
-16840.5	0.00007533
-16835.5	0.0000687
-16830.5	0.00006184
-16825.5	0.0000607
-16820.5	0.00007292
-16815.5	0.00006463
-16810.5	0.00006671
-16805.5	0.00007311
-16800.5	0.00006293
-16795.5	0.00007268
-16790.5	0.00007779
-16785.5	0.0000608
-16780.5	0.0000759
-16775.5	0.00007292
-16770.5	0.00007429
-16765.5	0.00006321
-16760.5	0.00008182
-16755.5	0.00008523
-16750.5	0.0000822
-16745.5	0.00008707
-16740.5	0.00006837
-16735.5	0.00009077
-16730.5	0.00008452
-16725.5	0.0000874
-16720.5	0.00008523
-16715.5	0.00009668
-16710.5	0.00007618
-16705.5	0.00009091
-16700.5	0.00009645
-16695.5	0.00008674
-16690.5	0.00008518
-16685.5	0.0000937
-16680.5	0.00009749
-16675.5	0.00011004
-16670.5	0.0000956
-16665.5	0.00008745
-16660.5	0.00010776
-16655.5	0.0000938
-16650.5	0.0001035
-16645.5	0.00008489
-16640.5	0.00009834
-16635.5	0.00012131
-16630.5	0.00011491
-16625.5	0.00009815
-16620.5	0.00009962
-16615.5	0.00009735
-16610.5	0.00011397
-16605.5	0.00010445
-16600.5	0.0001187
-16595.5	0.00012216
-16590.5	0.00012822
-16585.5	0.00012211
-16580.5	0.00011321
-16575.5	0.0001197
-16570.5	0.00012377
-16565.5	0.00012017
-16560.5	0.00012197
-16555.5	0.00014209
-16550.5	0.00012727
-16545.5	0.00011908
-16540.5	0.00012822
-16535.5	0.00013958
-16530.5	0.00011633
-16525.5	0.00011865
-16520.5	0.00012983
-16515.5	0.0001383
-16510.5	0.00013745
-16505.5	0.000124
-16500.5	0.00013215
-16495.5	0.00013561
-16490.5	0.00015573
-16485.5	0.00016117
-16480.5	0.00013073
-16475.5	0.00014867
-16470.5	0.0001473
-16465.5	0.0001464
-16460.5	0.00015937
-16455.5	0.00015937
-16450.5	0.00014517
-16445.5	0.00014294
-16440.5	0.00015142
-16435.5	0.00016463
-16430.5	0.00016193
-16425.5	0.00014683
-16420.5	0.00015743
-16415.5	0.00017571
-16410.5	0.00016496
-16405.5	0.00015521
-16400.5	0.00016714
-16395.5	0.00015416
-16390.5	0.00018702
-16385.5	0.00017684
-16380.5	0.00016709
-16375.5	0.00017509
-16370.5	0.00018333
-16365.5	0.00017533
-16360.5	0.0001572
-16355.5	0.00018158
-16350.5	0.00019758
-16345.5	0.0001822
-16340.5	0.0002071
-16335.5	0.00019446
-16330.5	0.00017486
-16325.5	0.00018385
-16320.5	0.00019763
-16315.5	0.00018328
-16310.5	0.00020246
-16305.5	0.00020885
-16300.5	0.00019896
-16295.5	0.00019417
-16290.5	0.00020819
-16285.5	0.00022869
-16280.5	0.00024337
-16275.5	0.00023608
-16270.5	0.0002312
-16265.5	0.00022429
-16260.5	0.00023418
-16255.5	0.0002125
-16250.5	0.00022954
-16245.5	0.00024763
-16240.5	0.00022344
-16235.5	0.00023058
-16230.5	0.00024919
-16225.5	0.00024668
-16220.5	0.00024526
-16215.5	0.00026037
-16210.5	0.00023958
-16205.5	0.00026614
-16200.5	0.00026524
-16195.5	0.00026581
-16190.5	0.0002499
-16185.5	0.00027822
-16180.5	0.00026486
-16175.5	0.00026998
-16170.5	0.00028324
-16165.5	0.00028574
-16160.5	0.00029872
-16155.5	0.00027012
-16150.5	0.00029815
-16145.5	0.00031406
-16140.5	0.00027012
-16135.5	0.00031041
-16130.5	0.00029275
-16125.5	0.00028863
-16120.5	0.00030369
-16115.5	0.00029389
-16110.5	0.00031145
-16105.5	0.0003341
-16100.5	0.00031397
-16095.5	0.00030606
-16090.5	0.000344
-16085.5	0.0003312
-16080.5	0.0003306
-16075.5	0.0003433
-16070.5	0.0003393
-16065.5	0.00030407
-16060.5	0.0003416
-16055.5	0.0003463
-16050.5	0.0003263
-16045.5	0.0003375
-16040.5	0.0003407
-16035.5	0.0003734
-16030.5	0.0003746
-16025.5	0.0003589
-16020.5	0.0003672
-16015.5	0.0003602
-16010.5	0.0003553
-16005.5	0.0003837
-16000.5	0.0004014
-15995.5	0.0003987
-15990.5	0.0004064
-15985.5	0.0003839
-15980.5	0.0004094
-15975.5	0.0004061
-15970.5	0.0003809
-15965.5	0.0004181
-15960.5	0.0004372
-15955.5	0.0004251
-15950.5	0.0004284
-15945.5	0.0004021
-15940.5	0.0004376
-15935.5	0.0004124
-15930.5	0.0004665
-15925.5	0.000437
-15920.5	0.0004206
-15915.5	0.0004346
-15910.5	0.0004482
-15905.5	0.0004713
-15900.5	0.0004734
-15895.5	0.0004662
-15890.5	0.0004609
-15885.5	0.0005078
-15880.5	0.0004922
-15875.5	0.0005061
-15870.5	0.0004843
-15865.5	0.0005014
-15860.5	0.0004992
-15855.5	0.000506
-15850.5	0.0005115
-15845.5	0.0005115
-15840.5	0.0005193
-15835.5	0.0005177
-15830.5	0.0004864
-15825.5	0.0005174
-15820.5	0.0005329
-15815.5	0.0005456
-15810.5	0.0005446
-15805.5	0.0005702
-15800.5	0.0006005
-15795.5	0.0005779
-15790.5	0.0005913
-15785.5	0.0005296
-15780.5	0.0005698
-15775.5	0.0006249
-15770.5	0.0005593
-15765.5	0.000582
-15760.5	0.000636
-15755.5	0.0005752
-15750.5	0.0006061
-15745.5	0.0006017
-15740.5	0.0006275
-15735.5	0.0006368
-15730.5	0.0006265
-15725.5	0.0006181
-15720.5	0.0006543
-15715.5	0.0006565
-15710.5	0.0006551
-15705.5	0.0006336
-15700.5	0.0006978
-15695.5	0.0007081
-15690.5	0.0006583
-15685.5	0.0007122
-15680.5	0.0007163
-15675.5	0.0006802
-15670.5	0.0006754
-15665.5	0.0007298
-15660.5	0.0007756
-15655.5	0.0006971
-15650.5	0.0007306
-15645.5	0.000717
-15640.5	0.0007308
-15635.5	0.0007632
-15630.5	0.0007592
-15625.5	0.0007418
-15620.5	0.000767
-15615.5	0.0007968
-15610.5	0.0007945
-15605.5	0.0007795
-15600.5	0.0007457
-15595.5	0.0007562
-15590.5	0.0008236
-15585.5	0.0008307
-15580.5	0.0007618
-15575.5	0.0008361
-15570.5	0.000877
-15565.5	0.0008515
-15560.5	0.0008459
-15555.5	0.0008019
-15550.5	0.0008339
-15545.5	0.000835
-15540.5	0.0008186
-15535.5	0.0008526
-15530.5	0.000873
-15525.5	0.0008837
-15520.5	0.000849
-15515.5	0.000924
-15510.5	0.000909
-15505.5	0.0008493
-15500.5	0.0008674
-15495.5	0.0008882
-15490.5	0.0008627
-15485.5	0.0008957
-15480.5	0.000904
-15475.5	0.0009345
-15470.5	0.0009508
-15465.5	0.0009434
-15460.5	0.0009475
-15455.5	0.0009052
-15450.5	0.0009716
-15445.5	0.0009015
-15440.5	0.0009451
-15435.5	0.0009245
-15430.5	0.0009932
-15425.5	0.0009255
-15420.5	0.0010119
-15415.5	0.0009769
-15410.5	0.0009339
-15405.5	0.0009361
-15400.5	0.0009366
-15395.5	0.0009925
-15390.5	0.0009314
-15385.5	0.0009697
-15380.5	0.0009421
-15375.5	0.0009879
-15370.5	0.0009693
-15365.5	0.0009842
-15360.5	0.0010299
-15355.5	0.0009599
-15350.5	0.0009531
-15345.5	0.0009337
-15340.5	0.0009781
-15335.5	0.0010532
-15330.5	0.0009764
-15325.5	0.0009205
-15320.5	0.0010216
-15315.5	0.0010534
-15310.5	0.0009827
-15305.5	0.000986
-15300.5	0.0009445
-15295.5	0.0009686
-15290.5	0.0009895
-15285.5	0.0009136
-15280.5	0.000902
-15275.5	0.0009949
-15270.5	0.0009631
-15265.5	0.000968
-15260.5	0.0008989
-15255.5	0.0009139
-15250.5	0.0009559
-15245.5	0.0009088
-15240.5	0.0008957
-15235.5	0.0009059
-15230.5	0.0009615
-15225.5	0.0009606
-15220.5	0.0009475
-15215.5	0.000894
-15210.5	0.0009184
-15205.5	0.0008908
-15200.5	0.0008799
-15195.5	0.0008407
-15190.5	0.0008935
-15185.5	0.0009453
-15180.5	0.0009129
-15175.5	0.0008282
-15170.5	0.0007715
-15165.5	0.0007785
-15160.5	0.0008552
-15155.5	0.0008234
-15150.5	0.0008392
-15145.5	0.0008543
-15140.5	0.0008254
-15135.5	0.0008196
-15130.5	0.0008525
-15125.5	0.0007846
-15120.5	0.0007741
-15115.5	0.0007191
-15110.5	0.0007246
-15105.5	0.0007919
-15100.5	0.0007522
-15095.5	0.0007095
-15090.5	0.0006618
-15085.5	0.0006817
-15080.5	0.0006751
-15075.5	0.000661
-15070.5	0.0006693
-15065.5	0.0006678
-15060.5	0.0006267
-15055.5	0.0006348
-15050.5	0.0006204
-15045.5	0.000572
-15040.5	0.000561
-15035.5	0.0005552
-15030.5	0.0005395
-15025.5	0.0005574
-15020.5	0.0005693
-15015.5	0.0005133
-15010.5	0.0005299
-15005.5	0.0004815
-15000.5	0.0005454
-14995.5	0.0004827
-14990.5	0.0005313
-14985.5	0.0004914
-14980.5	0.0004877
-14975.5	0.0004826
-14970.5	0.000457
-14965.5	0.0004129
-14960.5	0.0004908
-14955.5	0.0003994
-14950.5	0.000408
-14945.5	0.0003798
-14940.5	0.0003679
-14935.5	0.000421
-14930.5	0.0003703
-14925.5	0.0003515
-14920.5	0.0003512
-14915.5	0.0003505
-14910.5	0.0003433
-14905.5	0.00031463
-14900.5	0.0003355
-14895.5	0.00030232
-14890.5	0.0003256
-14885.5	0.00031586
-14880.5	0.00030554
-14875.5	0.00027121
-14870.5	0.00023745
-14865.5	0.00024067
-14860.5	0.00022651
-14855.5	0.00026056
-14850.5	0.00020118
-14845.5	0.00022239
-14840.5	0.00019891
-14835.5	0.00023215
-14830.5	0.00020658
-14825.5	0.00018091
-14820.5	0.00016676
-14815.5	0.00016686
-14810.5	0.00014086
-14805.5	0.0001393
-14800.5	0.00014886
-14795.5	0.00015535
-14790.5	0.0001303
-14785.5	0.00011312
-14780.5	0.00012751
-14775.5	0.00008887
-14770.5	0.00012656
-14765.5	0.00010843
-14760.5	0.0001116
-14755.5	0.00011236
-14750.5	0.00007396
-14745.5	0.00010464
-14740.5	0.00007898
-14735.5	0.0000526
-14730.5	0.00007367
-14725.5	0.00006127
-14720.5	0.00007173
-14715.5	0.00007135
-14710.5	0.00004616
-14705.5	0.00005019
-14700.5	0.00003622
-14695.5	0.00004716
-14690.5	0.00004995
-14685.5	0.00005611
-14680.5	0.000024337
-14675.5	0.00004062
-14670.5	0.000024573
-14665.5	0.000024953
-14660.5	0.00003333
-14655.5	0.000028787
-14650.5	0.000023483
-14645.5	0.000022727
-14640.5	0.00003215
-14635.5	0.000027935
-14630.5	0.000014678
-14625.5	0.000027747
-14620.5	0.000019555
-14615.5	0.000020407
-14610.5	0.000006155
-14605.5	0.000004166
-14600.5	0.000014252
-14595.5	0.000009659
-14590.5	0.0000029349
