# Supplementary material for: Climate influence on the early human occupation of South America during the late Pleistocene
Source: Nat Commun. 2025 Mar 21;16:2780. doi: 10.1038/s41467-025-58134-5 (PMC11928665; doi:10.1038/s41467-025-58134-5)
Supplement: Supplementary file 10 — Source data [file 41467_2025_58134_MOESM10_ESM.zip › Source Data file/orinoco_S.prior]

-14264.5	0
-14259.5	0
-14254.5	0.000021249
-14249.5	0.00003719
-14244.5	0.00003323
-14239.5	0.00003177
-14234.5	0.000027395
-14229.5	0.0000325
-14224.5	0.000028126
-14219.5	0.000027187
-14214.5	0.000030416
-14209.5	0.00003146
-14204.5	0.000025313
-14199.5	0.000025626
-14194.5	0.000029688
-14189.5	0.000026771
-14184.5	0.000031041
-14179.5	0.000025105
-14174.5	0.000019167
-14169.5	0.000022709
-14164.5	0.000025313
-14159.5	0.000023333
-14154.5	0.000026979
-14149.5	0.000025209
-14144.5	0.00002625
-14139.5	0.000024897
-14134.5	0.000020832
-14129.5	0.000025209
-14124.5	0.000024478
-14119.5	0.000022501
-14114.5	0.000022813
-14109.5	0.000022292
-14104.5	0.000024166
-14099.5	0.000022709
-14094.5	0.00002052
-14089.5	0.000023021
-14084.5	0.000025834
-14079.5	0.000023125
-14074.5	0.000023229
-14069.5	0.000021145
-14064.5	0.000021876
-14059.5	0.000020937
-14054.5	0.000023437
-14049.5	0.000019688
-14044.5	0.000021145
-14039.5	0.000017603
-14034.5	0.000020937
-14029.5	0.000020728
-14024.5	0.000022501
-14019.5	0.000019896
-14014.5	0.000023333
-14009.5	0.000021772
-14004.5	0.000022292
-13999.5	0.000020312
-13994.5	0.000018959
-13989.5	0.000020208
-13984.5	0.000021041
-13979.5	0.000022084
-13974.5	0.00002146
-13969.5	0.000020312
-13964.5	0.000018647
-13959.5	0.000025209
-13954.5	0.00002052
-13949.5	0.000018335
-13944.5	0.000022084
-13939.5	0.000019688
-13934.5	0.000020104
-13929.5	0.000019584
-13924.5	0.000020312
-13919.5	0.000019792
-13914.5	0.000020208
-13909.5	0.000018231
-13904.5	0.000022709
-13899.5	0.000023333
-13894.5	0.000017811
-13889.5	0.000020728
-13884.5	0.000021145
-13879.5	0.000021564
-13874.5	0.000019688
-13869.5	0.000017603
-13864.5	0.000020416
-13859.5	0.000018647
-13854.5	0.000021249
-13849.5	0.000021668
-13844.5	0.000018751
-13839.5	0.000019375
-13834.5	0.00002052
-13829.5	0.000022501
-13824.5	0.000018543
-13819.5	0.00001802
-13814.5	0.00002052
-13809.5	0.000021353
-13804.5	0.000017811
-13799.5	0.00002052
-13794.5	0.000019896
-13789.5	0.000016979
-13784.5	0.000018855
-13779.5	0.00002
-13774.5	0.000022501
-13769.5	0.000021457
-13764.5	0.000019792
-13759.5	0.000017291
-13754.5	0.000019375
-13749.5	0.000019271
-13744.5	0.000021876
-13739.5	0.000022709
-13734.5	0.000018231
-13729.5	0.000020416
-13724.5	0.000019584
-13719.5	0.000019063
-13714.5	0.000021145
-13709.5	0.000022188
-13704.5	0.000020624
-13699.5	0.000018543
-13694.5	0.000016979
-13689.5	0.000020208
-13684.5	0.000023125
-13679.5	0.000018959
-13674.5	0.00002198
-13669.5	0.000020624
-13664.5	0.000019792
-13659.5	0.000018959
-13654.5	0.000021876
-13649.5	0.000019479
-13644.5	0.000019792
-13639.5	0.000018959
-13634.5	0.000020832
-13629.5	0.00002052
-13624.5	0.000020832
-13619.5	0.000020104
-13614.5	0.000019479
-13609.5	0.000018439
-13604.5	0.000020937
-13599.5	0.000019479
-13594.5	0.000020416
-13589.5	0.000015834
-13584.5	0.00002198
-13579.5	0.000020208
-13574.5	0.000021353
-13569.5	0.000019688
-13564.5	0.000021457
-13559.5	0.000016979
-13554.5	0.000018959
-13549.5	0.00002052
-13544.5	0.00002198
-13539.5	0.000019271
-13534.5	0.000019896
-13529.5	0.000023125
-13524.5	0.000019792
-13519.5	0.000019271
-13514.5	0.000018439
-13509.5	0.000020728
-13504.5	0.000020624
-13499.5	0.000020416
-13494.5	0.000017811
-13489.5	0.000020312
-13484.5	0.000018855
-13479.5	0.000021041
-13474.5	0.000018647
-13469.5	0.000017811
-13464.5	0.000023229
-13459.5	0.000020416
-13454.5	0.000019375
-13449.5	0.000020208
-13444.5	0.000018959
-13439.5	0.00002198
-13434.5	0.000018124
-13429.5	0.00002052
-13424.5	0.000018751
-13419.5	0.000019584
-13414.5	0.000021668
-13409.5	0.000018855
-13404.5	0.000018751
-13399.5	0.000021564
-13394.5	0.00002198
-13389.5	0.000019792
-13384.5	0.000018855
-13379.5	0.000022084
-13374.5	0.000019375
-13369.5	0.000019792
-13364.5	0.000019479
-13359.5	0.000020832
-13354.5	0.000016979
-13349.5	0.000018439
-13344.5	0.000019688
-13339.5	0.000020312
-13334.5	0.000020416
-13329.5	0.000021249
-13324.5	0.000019375
-13319.5	0.000021353
-13314.5	0.000020208
-13309.5	0.000021041
-13304.5	0.00002198
-13299.5	0.000022501
-13294.5	0.000020624
-13289.5	0.000018647
-13284.5	0.000021564
-13279.5	0.00002
-13274.5	0.00002
-13269.5	0.000020832
-13264.5	0.00002198
-13259.5	0.00002052
-13254.5	0.000020312
-13249.5	0.000023021
-13244.5	0.000022084
-13239.5	0.000020416
-13234.5	0.000020937
-13229.5	0.000021876
-13224.5	0.000022605
-13219.5	0.000022917
-13214.5	0.000019375
-13209.5	0.000020937
-13204.5	0.000021564
-13199.5	0.000023125
-13194.5	0.000023541
-13189.5	0.000022501
-13184.5	0.00002052
-13179.5	0.000024793
-13174.5	0.000021876
-13169.5	0.000019896
-13164.5	0.000022605
-13159.5	0.00002052
-13154.5	0.000024686
-13149.5	0.000022188
-13144.5	0.000023645
-13139.5	0.000023541
-13134.5	0.000022292
-13129.5	0.000021249
-13124.5	0.000023437
-13119.5	0.00002052
-13114.5	0.00002
-13109.5	0.000022709
-13104.5	0.000025105
-13099.5	0.000022084
-13094.5	0.000023854
-13089.5	0.000022709
-13084.5	0.000021564
-13079.5	0.00002198
-13074.5	0.000025418
-13069.5	0.000023333
-13064.5	0.000022709
-13059.5	0.00002198
-13054.5	0.000021564
-13049.5	0.000019584
-13044.5	0.000023958
-13039.5	0.000022813
-13034.5	0.000020208
-13029.5	0.00002427
-13024.5	0.000021041
-13019.5	0.000022709
-13014.5	0.000020312
-13009.5	0.000023021
-13004.5	0.000027811
-12999.5	0.000027291
-12994.5	0.000021772
-12989.5	0.000024062
-12984.5	0.00002625
-12979.5	0.000027499
-12974.5	0.000025209
-12969.5	0.000025001
-12964.5	0.000024582
-12959.5	0.000023958
-12954.5	0.000026146
-12949.5	0.000021876
-12944.5	0.000025313
-12939.5	0.000026042
-12934.5	0.00002427
-12929.5	0.000025001
-12924.5	0.000026146
-12919.5	0.000025209
-12914.5	0.000027291
-12909.5	0.000026771
-12904.5	0.000023854
-12899.5	0.000028126
-12894.5	0.000026562
-12889.5	0.000026458
-12884.5	0.000022813
-12879.5	0.000027395
-12874.5	0.000023645
-12869.5	0.000025522
-12864.5	0.000029375
-12859.5	0.000023229
-12854.5	0.000025938
-12849.5	0.000028126
-12844.5	0.000026562
-12839.5	0.000025626
-12834.5	0.000024374
-12829.5	0.000024793
-12824.5	0.000027811
-12819.5	0.000024582
-12814.5	0.000026666
-12809.5	0.000024897
-12804.5	0.000027499
-12799.5	0.000022813
-12794.5	0.000029479
-12789.5	0.000024793
-12784.5	0.000025938
-12779.5	0.000028019
-12774.5	0.000026562
-12769.5	0.000027603
-12764.5	0.000026771
-12759.5	0.000026458
-12754.5	0.000026666
-12749.5	0.000030624
-12744.5	0.000029375
-12739.5	0.000028647
-12734.5	0.000025522
-12729.5	0.000028959
-12724.5	0.000029479
-12719.5	0.00003281
-12714.5	0.00002823
-12709.5	0.000029063
-12704.5	0.000030832
-12699.5	0.00003052
-12694.5	0.000025834
-12689.5	0.00003365
-12684.5	0.00003
-12679.5	0.00003385
-12674.5	0.000028543
-12669.5	0.000028855
-12664.5	0.000029271
-12659.5	0.00003594
-12654.5	0.000031353
-12649.5	0.000029896
-12644.5	0.000031564
-12639.5	0.000029167
-12634.5	0.000028543
-12629.5	0.00003219
-12624.5	0.000029479
-12619.5	0.00003427
-12614.5	0.00003198
-12609.5	0.00003177
-12604.5	0.0000325
-12599.5	0.00003844
-12594.5	0.000029583
-12589.5	0.00003219
-12584.5	0.00003146
-12579.5	0.00003344
-12574.5	0.00003385
-12569.5	0.00003292
-12564.5	0.00003552
-12559.5	0.00003625
-12554.5	0.00003427
-12549.5	0.00003677
-12544.5	0.00003146
-12539.5	0.00003
-12534.5	0.00003813
-12529.5	0.00003719
-12524.5	0.00003698
-12519.5	0.00003906
-12514.5	0.0000349
-12509.5	0.000031353
-12504.5	0.00003667
-12499.5	0.00003583
-12494.5	0.00003833
-12489.5	0.00003365
-12484.5	0.00003469
-12479.5	0.00004083
-12474.5	0.00003219
-12469.5	0.00003406
-12464.5	0.00003458
-12459.5	0.0000375
-12454.5	0.00003698
-12449.5	0.00003802
-12444.5	0.00003198
-12439.5	0.00004198
-12434.5	0.00004146
-12429.5	0.00003854
-12424.5	0.00003729
-12419.5	0.00003885
-12414.5	0.00003948
-12409.5	0.00004469
-12404.5	0.00004156
-12399.5	0.00003854
-12394.5	0.00004354
-12389.5	0.00004427
-12384.5	0.00004511
-12379.5	0.00004229
-12374.5	0.00004583
-12369.5	0.00004458
-12364.5	0.00004427
-12359.5	0.00004302
-12354.5	0.00003698
-12349.5	0.00004073
-12344.5	0.00004021
-12339.5	0.00004385
-12334.5	0.00004479
-12329.5	0.00004354
-12324.5	0.00004104
-12319.5	0.00004719
-12314.5	0.0000449
-12309.5	0.00004198
-12304.5	0.00004531
-12299.5	0.00003885
-12294.5	0.00004938
-12289.5	0.00004865
-12284.5	0.00004271
-12279.5	0.00004625
-12274.5	0.00004729
-12269.5	0.00004698
-12264.5	0.00005292
-12259.5	0.00004948
-12254.5	0.00004739
-12249.5	0.00005219
-12244.5	0.00004885
-12239.5	0.00005354
-12234.5	0.00004958
-12229.5	0.00005198
-12224.5	0.0000499
-12219.5	0.00005469
-12214.5	0.00005354
-12209.5	0.0000475
-12204.5	0.00004969
-12199.5	0.00005208
-12194.5	0.00004729
-12189.5	0.00004958
-12184.5	0.00005
-12179.5	0.00004844
-12174.5	0.00004948
-12169.5	0.00005521
-12164.5	0.00005354
-12159.5	0.00005531
-12154.5	0.00006094
-12149.5	0.00005114
-12144.5	0.00005511
-12139.5	0.0000624
-12134.5	0.0000624
-12129.5	0.00005542
-12124.5	0.00006323
-12119.5	0.00005729
-12114.5	0.00006333
-12109.5	0.00005792
-12104.5	0.00005927
-12099.5	0.00005979
-12094.5	0.00005958
-12089.5	0.00005938
-12084.5	0.00006896
-12079.5	0.00007188
-12074.5	0.00006646
-12069.5	0.00006052
-12064.5	0.00006927
-12059.5	0.00006323
-12054.5	0.00006365
-12049.5	0.00006448
-12044.5	0.00006469
-12039.5	0.00007438
-12034.5	0.00006312
-12029.5	0.000065
-12024.5	0.00006885
-12019.5	0.00006625
-12014.5	0.00007469
-12009.5	0.00006823
-12004.5	0.00006771
-11999.5	0.00006979
-11994.5	0.00007083
-11989.5	0.00007333
-11984.5	0.00007177
-11979.5	0.00005656
-11974.5	0.0000625
-11969.5	0.00007396
-11964.5	0.00007136
-11959.5	0.00007531
-11954.5	0.0000801
-11949.5	0.00007323
-11944.5	0.00007427
-11939.5	0.00007708
-11934.5	0.00007469
-11929.5	0.00007813
-11924.5	0.00007198
-11919.5	0.0000775
-11914.5	0.00008354
-11909.5	0.00007448
-11904.5	0.00008083
-11899.5	0.00007896
-11894.5	0.00007385
-11889.5	0.00007896
-11884.5	0.00007844
-11879.5	0.00008146
-11874.5	0.00008677
-11869.5	0.00009104
-11864.5	0.0000849
-11859.5	0.00008229
-11854.5	0.00009031
-11849.5	0.00008844
-11844.5	0.00008854
-11839.5	0.00008594
-11834.5	0.0000875
-11829.5	0.00008146
-11824.5	0.00009708
-11819.5	0.00008948
-11814.5	0.00007729
-11809.5	0.00009761
-11804.5	0.00010073
-11799.5	0.00009458
-11794.5	0.00010042
-11789.5	0.00009792
-11784.5	0.00009885
-11779.5	0.00008146
-11774.5	0.00009594
-11769.5	0.00009635
-11764.5	0.00010396
-11759.5	0.00009656
-11754.5	0.00010208
-11749.5	0.00009854
-11744.5	0.00011115
-11739.5	0.00010427
-11734.5	0.0001051
-11729.5	0.00010073
-11724.5	0.00010729
-11719.5	0.00010563
-11714.5	0.00010188
-11709.5	0.00011375
-11704.5	0.00010969
-11699.5	0.00011667
-11694.5	0.00010958
-11689.5	0.00010865
-11684.5	0.0001149
-11679.5	0.00012917
-11674.5	0.00012146
-11669.5	0.00012448
-11664.5	0.00012115
-11659.5	0.00011344
-11654.5	0.00012364
-11649.5	0.00012469
-11644.5	0.00011969
-11639.5	0.00011948
-11634.5	0.00013021
-11629.5	0.00012958
-11624.5	0.00013354
-11619.5	0.00013625
-11614.5	0.00014135
-11609.5	0.00013333
-11604.5	0.00014365
-11599.5	0.00013687
-11594.5	0.00013073
-11589.5	0.00012937
-11584.5	0.00014167
-11579.5	0.00013729
-11574.5	0.00013021
-11569.5	0.00014844
-11564.5	0.00014906
-11559.5	0.00014063
-11554.5	0.00015479
-11549.5	0.00015427
-11544.5	0.00014386
-11539.5	0.00015604
-11534.5	0.00014948
-11529.5	0.00015896
-11524.5	0.00017271
-11519.5	0.0001575
-11514.5	0.00015667
-11509.5	0.00016677
-11504.5	0.00016354
-11499.5	0.00014792
-11494.5	0.00016531
-11489.5	0.00017198
-11484.5	0.00016479
-11479.5	0.00017083
-11474.5	0.00018688
-11469.5	0.00017458
-11464.5	0.00017323
-11459.5	0.00018156
-11454.5	0.00017729
-11449.5	0.00017708
-11444.5	0.00018958
-11439.5	0.00019677
-11434.5	0.00019208
-11429.5	0.00016844
-11424.5	0.00019292
-11419.5	0.00019979
-11414.5	0.00020198
-11409.5	0.00019813
-11404.5	0.00019771
-11399.5	0.00020073
-11394.5	0.00021406
-11389.5	0.00022688
-11384.5	0.00021479
-11379.5	0.00022219
-11374.5	0.0002176
-11369.5	0.00022042
-11364.5	0.00023625
-11359.5	0.00021823
-11354.5	0.00023365
-11349.5	0.00023156
-11344.5	0.00023365
-11339.5	0.00024812
-11334.5	0.00024958
-11329.5	0.00026271
-11324.5	0.00023542
-11319.5	0.00027135
-11314.5	0.00026135
-11309.5	0.00025
-11304.5	0.00025844
-11299.5	0.00025844
-11294.5	0.00026021
-11289.5	0.00025313
-11284.5	0.00026885
-11279.5	0.00027458
-11274.5	0.0002924
-11269.5	0.00029469
-11264.5	0.00028125
-11259.5	0.00028063
-11254.5	0.0002901
-11249.5	0.00030229
-11244.5	0.00027948
-11239.5	0.00028969
-11234.5	0.00029583
-11229.5	0.00029458
-11224.5	0.000336
-11219.5	0.0003189
-11214.5	0.0003166
-11209.5	0.000324
-11204.5	0.000336
-11199.5	0.0003464
-11194.5	0.000354
-11189.5	0.0003463
-11184.5	0.0003686
-11179.5	0.0003652
-11174.5	0.0003768
-11169.5	0.0003501
-11164.5	0.0003901
-11159.5	0.0003935
-11154.5	0.000377
-11149.5	0.0003882
-11144.5	0.0004073
-11139.5	0.0004019
-11134.5	0.0004063
-11129.5	0.0003967
-11124.5	0.0004305
-11119.5	0.0004419
-11114.5	0.0004521
-11109.5	0.0004486
-11104.5	0.0004459
-11099.5	0.0004807
-11094.5	0.0004683
-11089.5	0.0004962
-11084.5	0.000494
-11079.5	0.0005027
-11074.5	0.0004815
-11069.5	0.0005386
-11064.5	0.000493
-11059.5	0.0005415
-11054.5	0.0004994
-11049.5	0.0005572
-11044.5	0.0005511
-11039.5	0.0005532
-11034.5	0.0005968
-11029.5	0.0005627
-11024.5	0.000631
-11019.5	0.0005963
-11014.5	0.0006157
-11009.5	0.000631
-11004.5	0.000581
-10999.5	0.0006615
-10994.5	0.0006669
-10989.5	0.0006971
-10984.5	0.0006709
-10979.5	0.0006602
-10974.5	0.0006995
-10969.5	0.0007517
-10964.5	0.0007195
-10959.5	0.0007336
-10954.5	0.0008074
-10949.5	0.0007734
-10944.5	0.0007068
-10939.5	0.0008298
-10934.5	0.0008335
-10929.5	0.0008199
-10924.5	0.0008658
-10919.5	0.0009
-10914.5	0.000869
-10909.5	0.000886
-10904.5	0.0008638
-10899.5	0.0009332
-10894.5	0.0009359
-10889.5	0.0009566
-10884.5	0.0009896
-10879.5	0.0010158
-10874.5	0.0010156
-10869.5	0.0011036
-10864.5	0.0010696
-10859.5	0.0010342
-10854.5	0.0011199
-10849.5	0.0011702
-10844.5	0.0011808
-10839.5	0.0012225
-10834.5	0.0012509
-10829.5	0.0012574
-10824.5	0.0013838
-10819.5	0.0013342
-10814.5	0.0013541
-10809.5	0.0013079
-10804.5	0.001395
-10799.5	0.0014504
-10794.5	0.0015075
-10789.5	0.0015948
-10784.5	0.0015777
-10779.5	0.0016391
-10774.5	0.0016964
-10769.5	0.0017993
-10764.5	0.0017784
-10759.5	0.0019001
-10754.5	0.0018988
-10749.5	0.0018191
-10744.5	0.0018805
-10739.5	0.0019343
-10734.5	0.0021548
-10729.5	0.0020859
-10724.5	0.0022275
-10719.5	0.0021506
-10714.5	0.0022771
-10709.5	0.0021638
-10704.5	0.002122
-10699.5	0.0021451
-10694.5	0.0019629
-10689.5	0.002097
-10684.5	0.0020632
-10679.5	0.0020904
-10674.5	0.0020894
-10669.5	0.0020044
-10664.5	0.0018785
-10659.5	0.001972
-10654.5	0.0018986
-10649.5	0.0018199
-10644.5	0.0018293
-10639.5	0.0017874
-10634.5	0.0020134
-10629.5	0.0020348
-10624.5	0.0019753
-10619.5	0.002186
-10614.5	0.0024289
-10609.5	0.0024372
-10604.5	0.002587
-10599.5	0.0028005
-10594.5	0.0028093
-10589.5	0.0026727
-10584.5	0.0028129
-10579.5	0.0027361
-10574.5	0.0025242
-10569.5	0.0022949
-10564.5	0.0022242
-10559.5	0.0017057
-10554.5	0.0011677
-10549.5	0.000852
-10544.5	0.0005138
-10539.5	0.0003771
-10534.5	0.00011375
-10529.5	0.00003448
-10524.5	0.000005314
-10519.5	0
-10514.5	0.0000022925
-10509.5	0.0000015612
