# Supplementary material for: Climate influence on the early human occupation of South America during the late Pleistocene
Source: Nat Commun. 2025 Mar 21;16:2780. doi: 10.1038/s41467-025-58134-5 (PMC11928665; doi:10.1038/s41467-025-58134-5)
Supplement: Supplementary file 10 — Source data [file 41467_2025_58134_MOESM10_ESM.zip › Source Data file/READ ME.txt]

Source Data File

Climate influence on the early human occupation of South America during the late Pleistocene

Becerra-Valdivia, L.1,2

1Department of Anthropology and Archaeology, University of Bristol, United Kingdom 

2Linacre College, University of Oxford, United Kingdom


This zipped folder contains the .prior files required to generate Figure 2. These files are the outputs of the Bayesian chronological models referenced in Supplementary Information (Supplementary Figures 1-8, 13-22, 24, 26). To use them, upload the files to the OxCal home directory for processing and use the OxCal code for Figure 2 (in Supplementary Information). 
