# Supplementary material for: Climate influence on the early human occupation of South America during the late Pleistocene
Source: Nat Commun. 2025 Mar 21;16:2780. doi: 10.1038/s41467-025-58134-5 (PMC11928665; doi:10.1038/s41467-025-58134-5)
Supplement: Supplementary file 10 — Source data [file 41467_2025_58134_MOESM10_ESM.zip › Source Data file/Tigre_tech_S.prior]

-11649.5	0
-11644.5	0
-11639.5	0.0004037
-11634.5	0.0007604
-11629.5	0.0007483
-11624.5	0.0006713
-11619.5	0.0006108
-11614.5	0.0006042
-11609.5	0.0005767
-11604.5	0.0005146
-11599.5	0.0005288
-11594.5	0.000525
-11589.5	0.0005083
-11584.5	0.0005008
-11579.5	0.0004779
-11574.5	0.000475
-11569.5	0.000505
-11564.5	0.0004742
-11559.5	0.0004717
-11554.5	0.0004663
-11549.5	0.0004375
-11544.5	0.000435
-11539.5	0.0004354
-11534.5	0.00047
-11529.5	0.0004383
-11524.5	0.0004262
-11519.5	0.0004442
-11514.5	0.00042
-11509.5	0.0004129
-11504.5	0.0004283
-11499.5	0.0004042
-11494.5	0.0003954
-11489.5	0.0004037
-11484.5	0.0004025
-11479.5	0.0003863
-11474.5	0.0004079
-11469.5	0.0004133
-11464.5	0.0004129
-11459.5	0.0003904
-11454.5	0.0003696
-11449.5	0.0003933
-11444.5	0.0003942
-11439.5	0.0003967
-11434.5	0.0003871
-11429.5	0.0003483
-11424.5	0.00038
-11419.5	0.00037
-11414.5	0.0003679
-11409.5	0.000375
-11404.5	0.0003596
-11399.5	0.0003788
-11394.5	0.0003725
-11389.5	0.0003621
-11384.5	0.0003754
-11379.5	0.0003429
-11374.5	0.0003688
-11369.5	0.0003758
-11364.5	0.0003637
-11359.5	0.0003725
-11354.5	0.0003779
-11349.5	0.0003688
-11344.5	0.0003537
-11339.5	0.0003646
-11334.5	0.0003483
-11329.5	0.0003546
-11324.5	0.0003692
-11319.5	0.0003546
-11314.5	0.0003446
-11309.5	0.0003721
-11304.5	0.0003683
-11299.5	0.0003713
-11294.5	0.0003575
-11289.5	0.0003583
-11284.5	0.0003704
-11279.5	0.0003521
-11274.5	0.0003363
-11269.5	0.0003588
-11264.5	0.0003575
-11259.5	0.0003483
-11254.5	0.000335
-11249.5	0.0003517
-11244.5	0.0003875
-11239.5	0.0003525
-11234.5	0.0003563
-11229.5	0.0003517
-11224.5	0.000345
-11219.5	0.0003204
-11214.5	0.0003367
-11209.5	0.0003463
-11204.5	0.0003604
-11199.5	0.0003454
-11194.5	0.0003533
-11189.5	0.0003637
-11184.5	0.0003708
-11179.5	0.0003429
-11174.5	0.0003642
-11169.5	0.0003612
-11164.5	0.0003575
-11159.5	0.0003571
-11154.5	0.0003583
-11149.5	0.0003683
-11144.5	0.0003863
-11139.5	0.0003808
-11134.5	0.0003592
-11129.5	0.0003767
-11124.5	0.0003621
-11119.5	0.0003429
-11114.5	0.0003754
-11109.5	0.0003767
-11104.5	0.0003688
-11099.5	0.0003637
-11094.5	0.0003667
-11089.5	0.0003658
-11084.5	0.0003654
-11079.5	0.0003937
-11074.5	0.0003558
-11069.5	0.0003654
-11064.5	0.0003558
-11059.5	0.0003554
-11054.5	0.0003583
-11049.5	0.0003683
-11044.5	0.0003763
-11039.5	0.00036
-11034.5	0.0003896
-11029.5	0.0003742
-11024.5	0.0003937
-11019.5	0.0004025
-11014.5	0.0003937
-11009.5	0.0003725
-11004.5	0.0003929
-10999.5	0.0003942
-10994.5	0.0003913
-10989.5	0.0003788
-10984.5	0.0003621
-10979.5	0.0003925
-10974.5	0.0003788
-10969.5	0.0003962
-10964.5	0.0003746
-10959.5	0.0003979
-10954.5	0.0004042
-10949.5	0.0003858
-10944.5	0.0004058
-10939.5	0.0004246
-10934.5	0.0004037
-10929.5	0.00039
-10924.5	0.0004429
-10919.5	0.0004354
-10914.5	0.0004133
-10909.5	0.0004317
-10904.5	0.0004146
-10899.5	0.0004387
-10894.5	0.0004283
-10889.5	0.000405
-10884.5	0.0004346
-10879.5	0.0004329
-10874.5	0.0004371
-10869.5	0.000425
-10864.5	0.0003988
-10859.5	0.0004654
-10854.5	0.0004442
-10849.5	0.0004379
-10844.5	0.0004463
-10839.5	0.0004592
-10834.5	0.0004513
-10829.5	0.0004396
-10824.5	0.0004604
-10819.5	0.0004679
-10814.5	0.0004963
-10809.5	0.0004842
-10804.5	0.0004563
-10799.5	0.0004912
-10794.5	0.0004729
-10789.5	0.0004925
-10784.5	0.0004792
-10779.5	0.0004671
-10774.5	0.0005142
-10769.5	0.0004975
-10764.5	0.0005475
-10759.5	0.0005392
-10754.5	0.0005404
-10749.5	0.0005188
-10744.5	0.0004979
-10739.5	0.000535
-10734.5	0.0005521
-10729.5	0.0005533
-10724.5	0.0005504
-10719.5	0.0005304
-10714.5	0.0005358
-10709.5	0.0005408
-10704.5	0.0005433
-10699.5	0.0005692
-10694.5	0.0005492
-10689.5	0.00057
-10684.5	0.0005696
-10679.5	0.0005596
-10674.5	0.0005917
-10669.5	0.0005767
-10664.5	0.0005592
-10659.5	0.0005796
-10654.5	0.0006417
-10649.5	0.0006725
-10644.5	0.0006321
-10639.5	0.0006833
-10634.5	0.0006558
-10629.5	0.0006546
-10624.5	0.0006583
-10619.5	0.0006504
-10614.5	0.0006746
-10609.5	0.0006779
-10604.5	0.0006733
-10599.5	0.0006788
-10594.5	0.0007417
-10589.5	0.0007058
-10584.5	0.0007113
-10579.5	0.0007133
-10574.5	0.0007013
-10569.5	0.0007463
-10564.5	0.0007408
-10559.5	0.0007492
-10554.5	0.0007854
-10549.5	0.0008058
-10544.5	0.0007696
-10539.5	0.00073
-10534.5	0.0007579
-10529.5	0.0008283
-10524.5	0.0007883
-10519.5	0.0008033
-10514.5	0.0008446
-10509.5	0.0008413
-10504.5	0.0007725
-10499.5	0.0007996
-10494.5	0.0007933
-10489.5	0.0008479
-10484.5	0.0008588
-10479.5	0.0008379
-10474.5	0.0008383
-10469.5	0.0008396
-10464.5	0.0008246
-10459.5	0.0008275
-10454.5	0.0007958
-10449.5	0.0008092
-10444.5	0.0008258
-10439.5	0.0008867
-10434.5	0.0008338
-10429.5	0.0008242
-10424.5	0.0008488
-10419.5	0.0008558
-10414.5	0.0008433
-10409.5	0.0009275
-10404.5	0.0008938
-10399.5	0.0008158
-10394.5	0.0008729
-10389.5	0.0009154
-10384.5	0.0008663
-10379.5	0.0008775
-10374.5	0.0008367
-10369.5	0.0008513
-10364.5	0.0008088
-10359.5	0.0008721
-10354.5	0.0008775
-10349.5	0.0008417
-10344.5	0.0008813
-10339.5	0.000885
-10334.5	0.00088
-10329.5	0.00092
-10324.5	0.0009329
-10319.5	0.0008821
-10314.5	0.0009163
-10309.5	0.000875
-10304.5	0.0009104
-10299.5	0.0008483
-10294.5	0.0008483
-10289.5	0.0008462
-10284.5	0.0008833
-10279.5	0.0008237
-10274.5	0.00084
-10269.5	0.0008371
-10264.5	0.0009167
-10259.5	0.0008542
-10254.5	0.0008713
-10249.5	0.0008571
-10244.5	0.0008738
-10239.5	0.0008704
-10234.5	0.0008754
-10229.5	0.0007812
-10224.5	0.0007867
-10219.5	0.0008417
-10214.5	0.0007554
-10209.5	0.0008092
-10204.5	0.0008008
-10199.5	0.0008342
-10194.5	0.0008325
-10189.5	0.0007529
-10184.5	0.0008
-10179.5	0.0008113
-10174.5	0.0007429
-10169.5	0.0007767
-10164.5	0.0007538
-10159.5	0.0007579
-10154.5	0.0007179
-10149.5	0.000755
-10144.5	0.0006938
-10139.5	0.0007558
-10134.5	0.0007446
-10129.5	0.0007179
-10124.5	0.0007625
-10119.5	0.0007138
-10114.5	0.0007758
-10109.5	0.0007167
-10104.5	0.0006875
-10099.5	0.000705
-10094.5	0.0006483
-10089.5	0.0007146
-10084.5	0.0006588
-10079.5	0.0007079
-10074.5	0.0006629
-10069.5	0.0007396
-10064.5	0.0007129
-10059.5	0.0006621
-10054.5	0.0007267
-10049.5	0.0006704
-10044.5	0.0007008
-10039.5	0.0006846
-10034.5	0.0006758
-10029.5	0.0008033
-10024.5	0.0007121
-10019.5	0.0006875
-10014.5	0.0006783
-10009.5	0.0006629
-10004.5	0.0005967
-9999.5	0.0006767
-9994.5	0.0006733
-9989.5	0.0006863
-9984.5	0.0006367
-9979.5	0.0006246
-9974.5	0.0006121
-9969.5	0.0006517
-9964.5	0.0007325
-9959.5	0.0007038
-9954.5	0.00062
-9949.5	0.0005158
-9944.5	0.0005538
-9939.5	0.0005117
-9934.5	0.0006737
-9929.5	0.000415
-9924.5	0.0003617
-9919.5	0.0004308
-9914.5	0.0004792
-9909.5	0.0003675
-9904.5	0.0003325
-9899.5	0.00030208
-9894.5	0.0003779
-9889.5	0.00027542
-9884.5	0.00023875
-9879.5	0.00025792
-9874.5	0.00021875
-9869.5	0.00013125
-9864.5	0.00015042
-9859.5	0.00014083
-9854.5	0.00007542
-9849.5	0.0001025
-9844.5	0.0000975
-9839.5	0.00009667
-9834.5	0.00007042
-9829.5	0.00005542
-9824.5	0.000022083
-9819.5	0.000012083
-9814.5	0.00003208
-9809.5	0.0000029163
-9804.5	0.000015833
-9799.5	0.000007917
-9794.5	0.00003125
-9789.5	0.0000025002
-9784.5	0
-9779.5	0.0000012501
