# Supplementary material for: Climate influence on the early human occupation of South America during the late Pleistocene
Source: Nat Commun. 2025 Mar 21;16:2780. doi: 10.1038/s41467-025-58134-5 (PMC11928665; doi:10.1038/s41467-025-58134-5)
Supplement: Supplementary file 10 — Source data [file 41467_2025_58134_MOESM10_ESM.zip › Source Data file/Huente_tech_S.prior]

-12294.5	0
-12289.5	2.0734e-7
-12284.5	2.6023e-7
-12279.5	1.5656e-7
-12274.5	2.0734e-7
-12269.5	4.697e-7
-12264.5	3.639e-7
-12259.5	3.639e-7
-12254.5	2.6023e-7
-12249.5	4.168e-7
-12244.5	4.168e-7
-12239.5	3.1313e-7
-12234.5	5.205e-7
-12229.5	3.639e-7
-12224.5	3.639e-7
-12219.5	2.0734e-7
-12214.5	3.639e-7
-12209.5	4.168e-7
-12204.5	3.1313e-7
-12199.5	3.1313e-7
-12194.5	3.639e-7
-12189.5	4.168e-7
-12184.5	3.639e-7
-12179.5	2.6023e-7
-12174.5	2.6023e-7
-12169.5	2.6023e-7
-12164.5	3.1313e-7
-12159.5	2.0734e-7
-12154.5	1.5656e-7
-12149.5	3.639e-7
-12144.5	4.697e-7
-12139.5	1.5656e-7
-12134.5	2.6023e-7
-12129.5	2.6023e-7
-12124.5	2.6023e-7
-12119.5	4.168e-7
-12114.5	2.6023e-7
-12109.5	4.168e-7
-12104.5	5.734e-7
-12099.5	4.168e-7
-12094.5	5.205e-7
-12089.5	4.697e-7
-12084.5	3.639e-7
-12079.5	2.0734e-7
-12074.5	3.1313e-7
-12069.5	1.5656e-7
-12064.5	4.168e-7
-12059.5	1.5656e-7
-12054.5	4.168e-7
-12049.5	2.6023e-7
-12044.5	5.205e-7
-12039.5	5.734e-7
-12034.5	2.6023e-7
-12029.5	5.205e-7
-12024.5	4.697e-7
-12019.5	4.697e-7
-12014.5	4.168e-7
-12009.5	4.697e-7
-12004.5	2.6023e-7
-11999.5	4.697e-7
-11994.5	4.168e-7
-11989.5	2.0734e-7
-11984.5	4.697e-7
-11979.5	3.639e-7
-11974.5	3.1313e-7
-11969.5	3.639e-7
-11964.5	3.1313e-7
-11959.5	6.241e-7
-11954.5	1.5656e-7
-11949.5	5.205e-7
-11944.5	3.639e-7
-11939.5	5.205e-7
-11934.5	6.77e-7
-11929.5	3.639e-7
-11924.5	3.1313e-7
-11919.5	7.299e-7
-11914.5	3.639e-7
-11909.5	6.77e-7
-11904.5	2.6023e-7
-11899.5	5.734e-7
-11894.5	3.639e-7
-11889.5	3.1313e-7
-11884.5	6.77e-7
-11879.5	4.697e-7
-11874.5	7.807e-7
-11869.5	8.844e-7
-11864.5	3.1313e-7
-11859.5	7.807e-7
-11854.5	5.734e-7
-11849.5	9.373e-7
-11844.5	5.734e-7
-11839.5	5.734e-7
-11834.5	7.807e-7
-11829.5	7.807e-7
-11824.5	5.205e-7
-11819.5	5.205e-7
-11814.5	7.807e-7
-11809.5	4.697e-7
-11804.5	2.6023e-7
-11799.5	6.241e-7
-11794.5	8.336e-7
-11789.5	5.734e-7
-11784.5	6.241e-7
-11779.5	9.373e-7
-11774.5	0.0000011467
-11769.5	0.0000010938
-11764.5	9.902e-7
-11759.5	7.299e-7
-11754.5	4.697e-7
-11749.5	0.0000013541
-11744.5	5.205e-7
-11739.5	8.336e-7
-11734.5	0.0000013541
-11729.5	8.336e-7
-11724.5	5.205e-7
-11719.5	6.241e-7
-11714.5	6.77e-7
-11709.5	6.241e-7
-11704.5	0.0000010409
-11699.5	5.205e-7
-11694.5	8.336e-7
-11689.5	8.844e-7
-11684.5	8.336e-7
-11679.5	0.0000011975
-11674.5	7.299e-7
-11669.5	7.299e-7
-11664.5	8.336e-7
-11659.5	2.6023e-7
-11654.5	7.299e-7
-11649.5	0.0000010938
-11644.5	0.0000010409
-11639.5	8.844e-7
-11634.5	7.299e-7
-11629.5	0.0000011467
-11624.5	6.77e-7
-11619.5	9.902e-7
-11614.5	0.0000011467
-11609.5	5.734e-7
-11604.5	0.0000011975
-11599.5	8.336e-7
-11594.5	9.902e-7
-11589.5	0.0000010409
-11584.5	0.0000015635
-11579.5	9.902e-7
-11574.5	8.844e-7
-11569.5	0.0000014577
-11564.5	9.902e-7
-11559.5	0.0000011975
-11554.5	0.0000011975
-11549.5	9.902e-7
-11544.5	0.000001407
-11539.5	0.0000011975
-11534.5	5.734e-7
-11529.5	0.0000015106
-11524.5	0.0000011975
-11519.5	0.000001407
-11514.5	0.0000012504
-11509.5	0.0000015106
-11504.5	0.0000018238
-11499.5	0.0000010409
-11494.5	0.000001718
-11489.5	0.0000025008
-11484.5	0.0000015106
-11479.5	0.0000020311
-11474.5	0.0000013541
-11469.5	0.0000010409
-11464.5	0.0000018238
-11459.5	0.000002084
-11454.5	0.0000020311
-11449.5	0.0000018238
-11444.5	0.0000010409
-11439.5	0.0000016672
-11434.5	0.0000016143
-11429.5	0.0000020311
-11424.5	0.0000012504
-11419.5	0.0000013541
-11414.5	0.0000016672
-11409.5	0.0000025008
-11404.5	0.0000015635
-11399.5	0.0000022405
-11394.5	0.0000019274
-11389.5	0.0000014577
-11384.5	0.0000019274
-11379.5	0.000001718
-11374.5	0.0000017709
-11369.5	0.0000021348
-11364.5	0.000002395
-11359.5	0.0000026045
-11354.5	0.0000026045
-11349.5	0.0000019274
-11344.5	0.000002395
-11339.5	0.0000026045
-11334.5	0.0000021877
-11329.5	0.0000022913
-11324.5	0.0000025008
-11319.5	0.0000018238
-11314.5	0.0000027081
-11309.5	0.0000025008
-11304.5	0.0000022913
-11299.5	0.0000023442
-11294.5	0.0000025516
-11289.5	0.0000028647
-11284.5	0.000003178
-11279.5	0.0000028647
-11274.5	0.0000029684
-11269.5	0.0000022913
-11264.5	0.000003438
-11259.5	0.0000030212
-11254.5	0.000003959
-11249.5	0.0000027081
-11244.5	0.000003802
-11239.5	0.000003281
-11234.5	0.000003072
-11229.5	0.0000026045
-11224.5	0.0000031249
-11219.5	0.000003072
-11214.5	0.0000025008
-11209.5	0.000003229
-11204.5	0.000003698
-11199.5	0.000004479
-11194.5	0.0000031249
-11189.5	0.000004062
-11184.5	0.0000028647
-11179.5	0.000004999
-11174.5	0.000003438
-11169.5	0.000002761
-11164.5	0.000004166
-11159.5	0.000004375
-11154.5	0.000004636
-11149.5	0.000004115
-11144.5	0.000004896
-11139.5	0.000005209
-11134.5	0.000003645
-11129.5	0.000004426
-11124.5	0.000003802
-11119.5	0.000004583
-11114.5	0.000004999
-11109.5	0.000006093
-11104.5	0.000004583
-11099.5	0.000004792
-11094.5	0.00000526
-11089.5	0.000004011
-11084.5	0.000004583
-11079.5	0.000005313
-11074.5	0.00000599
-11069.5	0.00000552
-11064.5	0.000005313
-11059.5	0.000003281
-11054.5	0.000006927
-11049.5	0.00000552
-11044.5	0.000007813
-11039.5	0.000004688
-11034.5	0.000006667
-11029.5	0.000005729
-11024.5	0.000006354
-11019.5	0.000007551
-11014.5	0.000008177
-11009.5	0.000006563
-11004.5	0.000006459
-10999.5	0.000006614
-10994.5	0.000006406
-10989.5	0.000006563
-10984.5	0.00000724
-10979.5	0.000008074
-10974.5	0.000007187
-10969.5	0.000007813
-10964.5	0.000008594
-10959.5	0.000010938
-10954.5	0.000008801
-10949.5	0.000008021
-10944.5	0.000007031
-10939.5	0.000010105
-10934.5	0.000009844
-10929.5	0.000010729
-10924.5	0.000010989
-10919.5	0.000011302
-10914.5	0.000009218
-10909.5	0.000009167
-10904.5	0.000012916
-10899.5	0.000012292
-10894.5	0.000012396
-10889.5	0.000012343
-10884.5	0.000011719
-10879.5	0.000013126
-10874.5	0.000009844
-10869.5	0.0000125
-10864.5	0.000012813
-10859.5	0.000011615
-10854.5	0.00001401
-10849.5	0.000015988
-10844.5	0.000011406
-10839.5	0.000015988
-10834.5	0.000011876
-10829.5	0.000015311
-10824.5	0.000013646
-10819.5	0.000014114
-10814.5	0.000015
-10809.5	0.00001448
-10804.5	0.000016511
-10799.5	0.000018282
-10794.5	0.000016041
-10789.5	0.000014844
-10784.5	0.000016615
-10779.5	0.000017188
-10774.5	0.00001953
-10769.5	0.000017656
-10764.5	0.000018229
-10759.5	0.000018436
-10754.5	0.00001875
-10749.5	0.000023489
-10744.5	0.000018542
-10739.5	0.00001875
-10734.5	0.000016615
-10729.5	0.000020053
-10724.5	0.000024219
-10719.5	0.000023698
-10714.5	0.000020937
-10709.5	0.000024219
-10704.5	0.000023958
-10699.5	0.000026406
-10694.5	0.000026667
-10689.5	0.00002651
-10684.5	0.000031146
-10679.5	0.000028177
-10674.5	0.000026823
-10669.5	0.000029428
-10664.5	0.000027551
-10659.5	0.000031198
-10654.5	0.00003437
-10649.5	0.00003271
-10644.5	0.000027968
-10639.5	0.000030365
-10634.5	0.00003396
-10629.5	0.00003245
-10624.5	0.00004042
-10619.5	0.00003849
-10614.5	0.00004177
-10609.5	0.0000399
-10604.5	0.00003745
-10599.5	0.0000476
-10594.5	0.00003896
-10589.5	0.00004745
-10584.5	0.00004344
-10579.5	0.00004021
-10574.5	0.00003859
-10569.5	0.00004885
-10564.5	0.00005141
-10559.5	0.0000551
-10554.5	0.00004573
-10549.5	0.00004958
-10544.5	0.00005047
-10539.5	0.00005818
-10534.5	0.00005521
-10529.5	0.0000512
-10524.5	0.0000626
-10519.5	0.0000601
-10514.5	0.00005938
-10509.5	0.00006432
-10504.5	0.00006323
-10499.5	0.00006583
-10494.5	0.00007224
-10489.5	0.00007073
-10484.5	0.00007156
-10479.5	0.00007292
-10474.5	0.00007292
-10469.5	0.00007609
-10464.5	0.00007792
-10459.5	0.00008349
-10454.5	0.0000874
-10449.5	0.00007854
-10444.5	0.00008026
-10439.5	0.00008729
-10434.5	0.00008141
-10429.5	0.00010016
-10424.5	0.00010078
-10419.5	0.00009776
-10414.5	0.00009323
-10409.5	0.00011224
-10404.5	0.00009307
-10399.5	0.00011015
-10394.5	0.00011005
-10389.5	0.0001163
-10384.5	0.00011516
-10379.5	0.00011474
-10374.5	0.0001125
-10369.5	0.00012589
-10364.5	0.00012448
-10359.5	0.00014281
-10354.5	0.00013672
-10349.5	0.0001326
-10344.5	0.00015307
-10339.5	0.00014016
-10334.5	0.00015583
-10329.5	0.00015114
-10324.5	0.00017344
-10319.5	0.0001537
-10314.5	0.00016437
-10309.5	0.00016073
-10304.5	0.00017245
-10299.5	0.00019302
-10294.5	0.00018416
-10289.5	0.00019458
-10284.5	0.0001938
-10279.5	0.00021812
-10274.5	0.00021182
-10269.5	0.00020833
-10264.5	0.0002274
-10259.5	0.00023021
-10254.5	0.00020448
-10249.5	0.00025146
-10244.5	0.0002263
-10239.5	0.00024443
-10234.5	0.00024766
-10229.5	0.00026609
-10224.5	0.00027359
-10219.5	0.0002425
-10214.5	0.00027396
-10209.5	0.00026989
-10204.5	0.00029875
-10199.5	0.0003037
-10194.5	0.0003243
-10189.5	0.0003299
-10184.5	0.0003187
-10179.5	0.00030599
-10174.5	0.000376
-10169.5	0.0003606
-10164.5	0.0003592
-10159.5	0.0003773
-10154.5	0.0003967
-10149.5	0.0004058
-10144.5	0.0004329
-10139.5	0.0004336
-10134.5	0.0004464
-10129.5	0.0004306
-10124.5	0.0004406
-10119.5	0.0004473
-10114.5	0.0004714
-10109.5	0.0004494
-10104.5	0.0005066
-10099.5	0.0005274
-10094.5	0.0005155
-10089.5	0.0005011
-10084.5	0.0005524
-10079.5	0.0005492
-10074.5	0.0005999
-10069.5	0.0006075
-10064.5	0.0005841
-10059.5	0.0006077
-10054.5	0.0006154
-10049.5	0.0006422
-10044.5	0.0006523
-10039.5	0.0006849
-10034.5	0.0006867
-10029.5	0.0007145
-10024.5	0.0007555
-10019.5	0.0007233
-10014.5	0.0007426
-10009.5	0.0007759
-10004.5	0.0007669
-9999.5	0.0008261
-9994.5	0.0008319
-9989.5	0.0008855
-9984.5	0.0008958
-9979.5	0.0009082
-9974.5	0.000928
-9969.5	0.0009494
-9964.5	0.0009605
-9959.5	0.000987
-9954.5	0.0009559
-9949.5	0.0010107
-9944.5	0.0010561
-9939.5	0.0010277
-9934.5	0.0010864
-9929.5	0.0010619
-9924.5	0.0011554
-9919.5	0.0011381
-9914.5	0.0012566
-9909.5	0.0012383
-9904.5	0.0012863
-9899.5	0.0012517
-9894.5	0.0012875
-9889.5	0.0013174
-9884.5	0.0013323
-9879.5	0.0013921
-9874.5	0.001387
-9869.5	0.0013842
-9864.5	0.0014533
-9859.5	0.0014204
-9854.5	0.0014563
-9849.5	0.0015121
-9844.5	0.0014974
-9839.5	0.0015682
-9834.5	0.0015446
-9829.5	0.0016095
-9824.5	0.001597
-9819.5	0.001686
-9814.5	0.0015569
-9809.5	0.0016771
-9804.5	0.0016782
-9799.5	0.0017581
-9794.5	0.0017384
-9789.5	0.0018037
-9784.5	0.0017538
-9779.5	0.0017995
-9774.5	0.0018135
-9769.5	0.0018492
-9764.5	0.0018421
-9759.5	0.0018164
-9754.5	0.0019104
-9749.5	0.0019028
-9744.5	0.0019099
-9739.5	0.0019428
-9734.5	0.0019809
-9729.5	0.0019645
-9724.5	0.0018793
-9719.5	0.0019156
-9714.5	0.0019882
-9709.5	0.0019562
-9704.5	0.0020046
-9699.5	0.0020693
-9694.5	0.0021059
-9689.5	0.0020691
-9684.5	0.0020968
-9679.5	0.0021157
-9674.5	0.0020645
-9669.5	0.0019963
-9664.5	0.0020984
-9659.5	0.002029
-9654.5	0.0020978
-9649.5	0.0020651
-9644.5	0.0020796
-9639.5	0.0020939
-9634.5	0.0020381
-9629.5	0.0019827
-9624.5	0.0019926
-9619.5	0.001914
-9614.5	0.0018999
-9609.5	0.0019856
-9604.5	0.0017883
-9599.5	0.0018121
-9594.5	0.0017643
-9589.5	0.0016855
-9584.5	0.001668
-9579.5	0.0016583
-9574.5	0.0016567
-9569.5	0.0015102
-9564.5	0.0015417
-9559.5	0.0013726
-9554.5	0.0014563
-9549.5	0.0013958
-9544.5	0.0013551
-9539.5	0.0012631
-9534.5	0.0012904
-9529.5	0.0012315
-9524.5	0.0011864
-9519.5	0.0012097
-9514.5	0.0011085
-9509.5	0.0009346
-9504.5	0.0010303
-9499.5	0.0009712
-9494.5	0.0009063
-9489.5	0.000816
-9484.5	0.0007196
-9479.5	0.0006965
-9474.5	0.0006955
-9469.5	0.0006277
-9464.5	0.0005133
-9459.5	0.0005809
-9454.5	0.000503
-9449.5	0.000429
-9444.5	0.0004431
-9439.5	0.000381
-9434.5	0.0003481
-9429.5	0.0003437
-9424.5	0.0003564
-9419.5	0.00025015
-9414.5	0.00026823
-9409.5	0.00019292
-9404.5	0.00016203
-9399.5	0.00014896
-9394.5	0.00012052
-9389.5	0.00011109
-9384.5	0.00008344
-9379.5	0.00005927
-9374.5	0.00004844
-9369.5	0.00003901
-9364.5	0.00003427
-9359.5	0.000022812
-9354.5	0.000025469
-9349.5	0.000015364
-9344.5	0.000010521
-9339.5	0.000004896
