# Supplementary material for: Climate influence on the early human occupation of South America during the late Pleistocene
Source: Nat Commun. 2025 Mar 21;16:2780. doi: 10.1038/s41467-025-58134-5 (PMC11928665; doi:10.1038/s41467-025-58134-5)
Supplement: Supplementary file 10 — Source data [file 41467_2025_58134_MOESM10_ESM.zip › Source Data file/El_Jobo_S.prior]

-28779.5	0
-28774.5	0
-28769.5	0.00003875
-28764.5	0.00007359
-28759.5	0.00006927
-28754.5	0.00006818
-28749.5	0.00007078
-28744.5	0.00006698
-28739.5	0.00006177
-28734.5	0.0000638
-28729.5	0.00006359
-28724.5	0.00006484
-28719.5	0.00005219
-28714.5	0.00006401
-28709.5	0.00005698
-28704.5	0.00005813
-28699.5	0.00005333
-28694.5	0.00005813
-28689.5	0.00005609
-28684.5	0.00005828
-28679.5	0.00005443
-28674.5	0.00005307
-28669.5	0.00005047
-28664.5	0.00004812
-28659.5	0.00004969
-28654.5	0.00005135
-28649.5	0.00005073
-28644.5	0.00005109
-28639.5	0.00005083
-28634.5	0.00005271
-28629.5	0.0000499
-28624.5	0.00005297
-28619.5	0.0000462
-28614.5	0.00005276
-28609.5	0.00004469
-28604.5	0.00005021
-28599.5	0.00004609
-28594.5	0.00004781
-28589.5	0.00005068
-28584.5	0.0000475
-28579.5	0.00004792
-28574.5	0.00004859
-28569.5	0.00004875
-28564.5	0.00004573
-28559.5	0.00004672
-28554.5	0.00005151
-28549.5	0.00004766
-28544.5	0.00004745
-28539.5	0.00004286
-28534.5	0.00004396
-28529.5	0.00004406
-28524.5	0.00004495
-28519.5	0.00004375
-28514.5	0.00004266
-28509.5	0.00004219
-28504.5	0.00004302
-28499.5	0.00004557
-28494.5	0.00004943
-28489.5	0.00004568
-28484.5	0.00004359
-28479.5	0.00004703
-28474.5	0.0000475
-28469.5	0.0000437
-28464.5	0.0000399
-28459.5	0.00004073
-28454.5	0.00004339
-28449.5	0.00004208
-28444.5	0.00004005
-28439.5	0.00003635
-28434.5	0.00004031
-28429.5	0.00004099
-28424.5	0.0000401
-28419.5	0.00003964
-28414.5	0.00004448
-28409.5	0.00004036
-28404.5	0.00004469
-28399.5	0.00004104
-28394.5	0.00004156
-28389.5	0.00003927
-28384.5	0.00004068
-28379.5	0.00003875
-28374.5	0.0000362
-28369.5	0.00004094
-28364.5	0.00004229
-28359.5	0.00004052
-28354.5	0.00003714
-28349.5	0.00003724
-28344.5	0.00003995
-28339.5	0.00003641
-28334.5	0.00003969
-28329.5	0.00003995
-28324.5	0.00003859
-28319.5	0.00003661
-28314.5	0.00003776
-28309.5	0.00003839
-28304.5	0.00003536
-28299.5	0.0000399
-28294.5	0.00004255
-28289.5	0.00003958
-28284.5	0.00004125
-28279.5	0.00003714
-28274.5	0.00003703
-28269.5	0.00003719
-28264.5	0.00003734
-28259.5	0.00003755
-28254.5	0.00003484
-28249.5	0.00003927
-28244.5	0.00003776
-28239.5	0.00003297
-28234.5	0.00003828
-28229.5	0.00003688
-28224.5	0.0000375
-28219.5	0.00003385
-28214.5	0.00003474
-28209.5	0.00004047
-28204.5	0.0000374
-28199.5	0.00003698
-28194.5	0.0000375
-28189.5	0.00003729
-28184.5	0.00003536
-28179.5	0.00003656
-28174.5	0.00003417
-28169.5	0.00004078
-28164.5	0.00003505
-28159.5	0.0000374
-28154.5	0.00003635
-28149.5	0.0000351
-28144.5	0.00003448
-28139.5	0.00003271
-28134.5	0.00003693
-28129.5	0.00003563
-28124.5	0.00003813
-28119.5	0.00003531
-28114.5	0.00003323
-28109.5	0.00003479
-28104.5	0.00003771
-28099.5	0.00003276
-28094.5	0.00003776
-28089.5	0.0000351
-28084.5	0.00003672
-28079.5	0.00003802
-28074.5	0.00003661
-28069.5	0.00003344
-28064.5	0.00003427
-28059.5	0.00003672
-28054.5	0.00003625
-28049.5	0.0000375
-28044.5	0.00003281
-28039.5	0.00003255
-28034.5	0.00003609
-28029.5	0.00003505
-28024.5	0.00003438
-28019.5	0.00003385
-28014.5	0.0000338
-28009.5	0.00003203
-28004.5	0.00003667
-27999.5	0.00003438
-27994.5	0.00003563
-27989.5	0.00003323
-27984.5	0.00003505
-27979.5	0.00003552
-27974.5	0.00003422
-27969.5	0.00003432
-27964.5	0.00003302
-27959.5	0.0000363
-27954.5	0.00003474
-27949.5	0.0000374
-27944.5	0.00003443
-27939.5	0.0000338
-27934.5	0.00003391
-27929.5	0.00003578
-27924.5	0.00003578
-27919.5	0.00003417
-27914.5	0.00003219
-27909.5	0.00003219
-27904.5	0.00003781
-27899.5	0.00003479
-27894.5	0.00003214
-27889.5	0.00003641
-27884.5	0.00003281
-27879.5	0.00003297
-27874.5	0.00003396
-27869.5	0.00003271
-27864.5	0.00003365
-27859.5	0.00003328
-27854.5	0.00003276
-27849.5	0.00003531
-27844.5	0.00003333
-27839.5	0.00003297
-27834.5	0.00003677
-27829.5	0.0000325
-27824.5	0.00003286
-27819.5	0.000031302
-27814.5	0.00003151
-27809.5	0.0000325
-27804.5	0.000030781
-27799.5	0.00003396
-27794.5	0.0000338
-27789.5	0.00003552
-27784.5	0.00003266
-27779.5	0.000031615
-27774.5	0.00003401
-27769.5	0.000031354
-27764.5	0.00003276
-27759.5	0.00003214
-27754.5	0.000031094
-27749.5	0.00003474
-27744.5	0.0000351
-27739.5	0.000030104
-27734.5	0.00003208
-27729.5	0.00003328
-27724.5	0.00003505
-27719.5	0.00003125
-27714.5	0.00003271
-27709.5	0.000031198
-27704.5	0.00003182
-27699.5	0.00003396
-27694.5	0.000030573
-27689.5	0.00003234
-27684.5	0.000029844
-27679.5	0.00003422
-27674.5	0.00003224
-27669.5	0.00003229
-27664.5	0.000030156
-27659.5	0.00003323
-27654.5	0.0000337
-27649.5	0.000029427
-27644.5	0.000029844
-27639.5	0.00003276
-27634.5	0.000030729
-27629.5	0.000030937
-27624.5	0.000029896
-27619.5	0.00003292
-27614.5	0.000029375
-27609.5	0.00003354
-27604.5	0.00003292
-27599.5	0.000030937
-27594.5	0.000031615
-27589.5	0.00002901
-27584.5	0.000031302
-27579.5	0.000029896
-27574.5	0.00003385
-27569.5	0.000030937
-27564.5	0.0000325
-27559.5	0.000030156
-27554.5	0.000028906
-27549.5	0.000030625
-27544.5	0.000030365
-27539.5	0.000031198
-27534.5	0.00003286
-27529.5	0.000029427
-27524.5	0.00003219
-27519.5	0.00003172
-27514.5	0.00003271
-27509.5	0.000030469
-27504.5	0.000028333
-27499.5	0.00003172
-27494.5	0.00003
-27489.5	0.000028542
-27484.5	0.00003099
-27479.5	0.000030573
-27474.5	0.000031094
-27469.5	0.000031354
-27464.5	0.00003385
-27459.5	0.000028438
-27454.5	0.00003193
-27449.5	0.000031042
-27444.5	0.00003297
-27439.5	0.000030781
-27434.5	0.000031354
-27429.5	0.000029739
-27424.5	0.000027292
-27419.5	0.000029219
-27414.5	0.000030625
-27409.5	0.000029531
-27404.5	0.000031406
-27399.5	0.000028229
-27394.5	0.000030469
-27389.5	0.000029739
-27384.5	0.000029635
-27379.5	0.000027552
-27374.5	0.000030312
-27369.5	0.000030156
-27364.5	0.0000324
-27359.5	0.000028229
-27354.5	0.000030156
-27349.5	0.000031406
-27344.5	0.000029792
-27339.5	0.000029427
-27334.5	0.00003193
-27329.5	0.000031094
-27324.5	0.000030677
-27319.5	0.000028802
-27314.5	0.000028854
-27309.5	0.00003208
-27304.5	0.00002901
-27299.5	0.000029687
-27294.5	0.000028229
-27289.5	0.000030781
-27284.5	0.000031042
-27279.5	0.00002875
-27274.5	0.000029063
-27269.5	0.000029323
-27264.5	0.000029323
-27259.5	0.000029583
-27254.5	0.000029219
-27249.5	0.000028594
-27244.5	0.00003099
-27239.5	0.000031458
-27234.5	0.000030833
-27229.5	0.00002776
-27224.5	0.000029219
-27219.5	0.000028021
-27214.5	0.00003333
-27209.5	0.000029323
-27204.5	0.000029219
-27199.5	0.00003188
-27194.5	0.000030937
-27189.5	0.00002625
-27184.5	0.0000275
-27179.5	0.000029375
-27174.5	0.000028542
-27169.5	0.000029583
-27164.5	0.000030417
-27159.5	0.000027188
-27154.5	0.000030052
-27149.5	0.000029323
-27144.5	0.000030573
-27139.5	0.00003208
-27134.5	0.000028177
-27129.5	0.000028333
-27124.5	0.000028125
-27119.5	0.000028333
-27114.5	0.000030469
-27109.5	0.000029167
-27104.5	0.000028125
-27099.5	0.00002875
-27094.5	0.000027604
-27089.5	0.000027552
-27084.5	0.000030365
-27079.5	0.000030052
-27074.5	0.000029635
-27069.5	0.000028333
-27064.5	0.000029167
-27059.5	0.000030208
-27054.5	0.000026823
-27049.5	0.000028906
-27044.5	0.000029375
-27039.5	0.000030365
-27034.5	0.000027917
-27029.5	0.00002875
-27024.5	0.0000275
-27019.5	0.000029531
-27014.5	0.000027917
-27009.5	0.000028438
-27004.5	0.000028489
-26999.5	0.000029427
-26994.5	0.000027344
-26989.5	0.000026458
-26984.5	0.000027813
-26979.5	0.000028281
-26974.5	0.000027604
-26969.5	0.000031146
-26964.5	0.000030625
-26959.5	0.00003
-26954.5	0.000027552
-26949.5	0.000028802
-26944.5	0.000025729
-26939.5	0.000029635
-26934.5	0.000027396
-26929.5	0.000027969
-26924.5	0.000028177
-26919.5	0.000029323
-26914.5	0.000025677
-26909.5	0.000028229
-26904.5	0.000029583
-26899.5	0.000030937
-26894.5	0.00002974
-26889.5	0.000026198
-26884.5	0.000027917
-26879.5	0.00002625
-26874.5	0.0000275
-26869.5	0.00002776
-26864.5	0.000027708
-26859.5	0.00003026
-26854.5	0.000027708
-26849.5	0.000026771
-26844.5	0.000030365
-26839.5	0.000026146
-26834.5	0.000028229
-26829.5	0.000029739
-26824.5	0.000029323
-26819.5	0.000027917
-26814.5	0.000027604
-26809.5	0.000028542
-26804.5	0.000028646
-26799.5	0.000028698
-26794.5	0.000026927
-26789.5	0.000026094
-26784.5	0.000028177
-26779.5	0.000026614
-26774.5	0.00002651
-26769.5	0.000026979
-26764.5	0.000026198
-26759.5	0.000028229
-26754.5	0.000025729
-26749.5	0.000029167
-26744.5	0.000028125
-26739.5	0.00002625
-26734.5	0.000027969
-26729.5	0.000028489
-26724.5	0.00002901
-26719.5	0.00002625
-26714.5	0.000028281
-26709.5	0.000028594
-26704.5	0.000025781
-26699.5	0.000026146
-26694.5	0.000028802
-26689.5	0.000028281
-26684.5	0.000025938
-26679.5	0.000028646
-26674.5	0.000027344
-26669.5	0.000027552
-26664.5	0.000028281
-26659.5	0.000028229
-26654.5	0.000028073
-26649.5	0.000029063
-26644.5	0.000027552
-26639.5	0.000027344
-26634.5	0.000029896
-26629.5	0.000027188
-26624.5	0.000026146
-26619.5	0.000027292
-26614.5	0.000026198
-26609.5	0.000028489
-26604.5	0.000029531
-26599.5	0.000028489
-26594.5	0.000027083
-26589.5	0.000027656
-26584.5	0.000025156
-26579.5	0.000025781
-26574.5	0.000026979
-26569.5	0.000025625
-26564.5	0.000026042
-26559.5	0.000027031
-26554.5	0.000026563
-26549.5	0.000028594
-26544.5	0.000025208
-26539.5	0.000027292
-26534.5	0.000027604
-26529.5	0.000027813
-26524.5	0.000026614
-26519.5	0.000025938
-26514.5	0.000027292
-26509.5	0.000026406
-26504.5	0.000027917
-26499.5	0.000029323
-26494.5	0.000028073
-26489.5	0.000028333
-26484.5	0.000027917
-26479.5	0.000025677
-26474.5	0.000029531
-26469.5	0.000026719
-26464.5	0.000027864
-26459.5	0.000028073
-26454.5	0.000027083
-26449.5	0.000026406
-26444.5	0.000028177
-26439.5	0.000027135
-26434.5	0.00002651
-26429.5	0.00002776
-26424.5	0.000028177
-26419.5	0.00002901
-26414.5	0.000025417
-26409.5	0.000025208
-26404.5	0.000029114
-26399.5	0.000027708
-26394.5	0.000027396
-26389.5	0.000027813
-26384.5	0.000025104
-26379.5	0.000027969
-26374.5	0.000027708
-26369.5	0.000029375
-26364.5	0.000028125
-26359.5	0.000025885
-26354.5	0.000027188
-26349.5	0.000029375
-26344.5	0.000027135
-26339.5	0.000027917
-26334.5	0.000026614
-26329.5	0.000025729
-26324.5	0.000025573
-26319.5	0.000027344
-26314.5	0.00002875
-26309.5	0.000027292
-26304.5	0.000027239
-26299.5	0.000027396
-26294.5	0.000025313
-26289.5	0.000029792
-26284.5	0.00002651
-26279.5	0.000026667
-26274.5	0.000028333
-26269.5	0.000025885
-26264.5	0.000028281
-26259.5	0.000028802
-26254.5	0.000026979
-26249.5	0.000028958
-26244.5	0.00002625
-26239.5	0.000025833
-26234.5	0.000027031
-26229.5	0.000025938
-26224.5	0.000025833
-26219.5	0.000027604
-26214.5	0.000028125
-26209.5	0.000026719
-26204.5	0.000026927
-26199.5	0.000024583
-26194.5	0.000027708
-26189.5	0.000028542
-26184.5	0.000027656
-26179.5	0.000027239
-26174.5	0.000027135
-26169.5	0.000026823
-26164.5	0.000027917
-26159.5	0.000027708
-26154.5	0.000025417
-26149.5	0.000026563
-26144.5	0.000027656
-26139.5	0.000027917
-26134.5	0.000026406
-26129.5	0.000026719
-26124.5	0.00002526
-26119.5	0.000026302
-26114.5	0.000027864
-26109.5	0.000026198
-26104.5	0.000026563
-26099.5	0.000026354
-26094.5	0.000027396
-26089.5	0.000029948
-26084.5	0.000028073
-26079.5	0.000027188
-26074.5	0.000026771
-26069.5	0.000027708
-26064.5	0.000025364
-26059.5	0.000026042
-26054.5	0.000029687
-26049.5	0.000026406
-26044.5	0.000028125
-26039.5	0.000023594
-26034.5	0.000026823
-26029.5	0.000025469
-26024.5	0.000027864
-26019.5	0.000025521
-26014.5	0.000025833
-26009.5	0.000026458
-26004.5	0.000027396
-25999.5	0.000027448
-25994.5	0.000024792
-25989.5	0.000027031
-25984.5	0.00002526
-25979.5	0.000028177
-25974.5	0.000028385
-25969.5	0.000026875
-25964.5	0.000026146
-25959.5	0.000025521
-25954.5	0.000025625
-25949.5	0.000025989
-25944.5	0.000028021
-25939.5	0.000026614
-25934.5	0.000029531
-25929.5	0.000025885
-25924.5	0.000025417
-25919.5	0.000028594
-25914.5	0.000025677
-25909.5	0.000024896
-25904.5	0.00002651
-25899.5	0.000026094
-25894.5	0.000027135
-25889.5	0.000027292
-25884.5	0.000027448
-25879.5	0.000026823
-25874.5	0.000026667
-25869.5	0.000027083
-25864.5	0.000027604
-25859.5	0.000025
-25854.5	0.000023229
-25849.5	0.000026614
-25844.5	0.000026042
-25839.5	0.000025625
-25834.5	0.00002625
-25829.5	0.0000275
-25824.5	0.000026563
-25819.5	0.000027969
-25814.5	0.000027135
-25809.5	0.000026042
-25804.5	0.000025885
-25799.5	0.000027813
-25794.5	0.000026146
-25789.5	0.000024531
-25784.5	0.000025521
-25779.5	0.00002651
-25774.5	0.000025364
-25769.5	0.000025989
-25764.5	0.000025989
-25759.5	0.000025573
-25754.5	0.000027083
-25749.5	0.000027969
-25744.5	0.000025104
-25739.5	0.000025
-25734.5	0.000027344
-25729.5	0.000026302
-25724.5	0.000027708
-25719.5	0.000027969
-25714.5	0.000025729
-25709.5	0.000024844
-25704.5	0.000030104
-25699.5	0.000025677
-25694.5	0.000026042
-25689.5	0.000028489
-25684.5	0.00002625
-25679.5	0.000026614
-25674.5	0.000025833
-25669.5	0.000025313
-25664.5	0.000025677
-25659.5	0.000025
-25654.5	0.000024792
-25649.5	0.000028698
-25644.5	0.000025989
-25639.5	0.000024688
-25634.5	0.000026094
-25629.5	0.000025677
-25624.5	0.000025625
-25619.5	0.000024271
-25614.5	0.00002375
-25609.5	0.000027031
-25604.5	0.000025208
-25599.5	0.000025729
-25594.5	0.000026667
-25589.5	0.000027604
-25584.5	0.000025938
-25579.5	0.000024948
-25574.5	0.000026146
-25569.5	0.000025885
-25564.5	0.000029167
-25559.5	0.000027396
-25554.5	0.000026875
-25549.5	0.000024375
-25544.5	0.000025885
-25539.5	0.000027239
-25534.5	0.000028021
-25529.5	0.000024739
-25524.5	0.000025052
-25519.5	0.000027656
-25514.5	0.000024896
-25509.5	0.000026875
-25504.5	0.000025625
-25499.5	0.000025052
-25494.5	0.000027604
-25489.5	0.000027396
-25484.5	0.000027031
-25479.5	0.000026302
-25474.5	0.0000275
-25469.5	0.000027292
-25464.5	0.000029792
-25459.5	0.000027188
-25454.5	0.000027969
-25449.5	0.000024063
-25444.5	0.000027188
-25439.5	0.00002651
-25434.5	0.000024375
-25429.5	0.000024114
-25424.5	0.000025885
-25419.5	0.000025833
-25414.5	0.000028177
-25409.5	0.000025885
-25404.5	0.000023854
-25399.5	0.000025729
-25394.5	0.000028281
-25389.5	0.000028958
-25384.5	0.000025885
-25379.5	0.000027656
-25374.5	0.000026406
-25369.5	0.000024479
-25364.5	0.000026198
-25359.5	0.000025938
-25354.5	0.000026771
-25349.5	0.000026719
-25344.5	0.000025469
-25339.5	0.000029479
-25334.5	0.000026563
-25329.5	0.000024219
-25324.5	0.000023802
-25319.5	0.000026719
-25314.5	0.000025521
-25309.5	0.000026667
-25304.5	0.000025989
-25299.5	0.000026094
-25294.5	0.000026719
-25289.5	0.000028854
-25284.5	0.000026094
-25279.5	0.000024948
-25274.5	0.000026563
-25269.5	0.000027083
-25264.5	0.000024323
-25259.5	0.000024271
-25254.5	0.000026302
-25249.5	0.000026771
-25244.5	0.000028177
-25239.5	0.000025573
-25234.5	0.000024583
-25229.5	0.000028489
-25224.5	0.000023854
-25219.5	0.000024844
-25214.5	0.000025989
-25209.5	0.000026979
-25204.5	0.000028802
-25199.5	0.000025208
-25194.5	0.000028385
-25189.5	0.000026927
-25184.5	0.000026146
-25179.5	0.000026771
-25174.5	0.000025625
-25169.5	0.000028542
-25164.5	0.000026146
-25159.5	0.00002776
-25154.5	0.000026979
-25149.5	0.000025833
-25144.5	0.000025469
-25139.5	0.000029114
-25134.5	0.000027656
-25129.5	0.000026198
-25124.5	0.000025208
-25119.5	0.000025417
-25114.5	0.000027031
-25109.5	0.000027708
-25104.5	0.000027292
-25099.5	0.000026302
-25094.5	0.000024792
-25089.5	0.000026823
-25084.5	0.000026354
-25079.5	0.000027292
-25074.5	0.000026406
-25069.5	0.000026771
-25064.5	0.000026823
-25059.5	0.000024792
-25054.5	0.000025469
-25049.5	0.00002651
-25044.5	0.000026875
-25039.5	0.000024583
-25034.5	0.000025833
-25029.5	0.000025104
-25024.5	0.000026563
-25019.5	0.000027969
-25014.5	0.000026354
-25009.5	0.000026354
-25004.5	0.000026927
-24999.5	0.000027396
-24994.5	0.000022969
-24989.5	0.000025729
-24984.5	0.000025781
-24979.5	0.000025677
-24974.5	0.000026719
-24969.5	0.000023958
-24964.5	0.000023906
-24959.5	0.000026458
-24954.5	0.000025364
-24949.5	0.000026979
-24944.5	0.00002776
-24939.5	0.000025417
-24934.5	0.000026771
-24929.5	0.000027708
-24924.5	0.000027813
-24919.5	0.00002651
-24914.5	0.000024896
-24909.5	0.000025208
-24904.5	0.00002625
-24899.5	0.000028073
-24894.5	0.000025989
-24889.5	0.000027604
-24884.5	0.000028542
-24879.5	0.000028177
-24874.5	0.000027239
-24869.5	0.000026094
-24864.5	0.000027239
-24859.5	0.000022813
-24854.5	0.000024635
-24849.5	0.00002526
-24844.5	0.000026667
-24839.5	0.000027031
-24834.5	0.000025938
-24829.5	0.000027135
-24824.5	0.000025156
-24819.5	0.000027708
-24814.5	0.000025885
-24809.5	0.00002625
-24804.5	0.000025938
-24799.5	0.000024271
-24794.5	0.000024167
-24789.5	0.00002526
-24784.5	0.000028646
-24779.5	0.000025885
-24774.5	0.000027292
-24769.5	0.000027448
-24764.5	0.000025104
-24759.5	0.000025364
-24754.5	0.00002625
-24749.5	0.000026354
-24744.5	0.000028125
-24739.5	0.00002776
-24734.5	0.000029063
-24729.5	0.000026927
-24724.5	0.000025313
-24719.5	0.000026198
-24714.5	0.000027448
-24709.5	0.000025781
-24704.5	0.000027708
-24699.5	0.000028177
-24694.5	0.000025729
-24689.5	0.000023646
-24684.5	0.000025938
-24679.5	0.00002651
-24674.5	0.00002625
-24669.5	0.000024635
-24664.5	0.000026667
-24659.5	0.000024844
-24654.5	0.000025677
-24649.5	0.000026667
-24644.5	0.000026771
-24639.5	0.000026354
-24634.5	0.00002651
-24629.5	0.000028281
-24624.5	0.000027344
-24619.5	0.000025573
-24614.5	0.000027031
-24609.5	0.000027135
-24604.5	0.000027188
-24599.5	0.000028646
-24594.5	0.000025104
-24589.5	0.000027396
-24584.5	0.000025677
-24579.5	0.000026614
-24574.5	0.000029375
-24569.5	0.000025052
-24564.5	0.000026302
-24559.5	0.000029427
-24554.5	0.000025885
-24549.5	0.000026094
-24544.5	0.000026146
-24539.5	0.000025104
-24534.5	0.000029167
-24529.5	0.000026094
-24524.5	0.000027917
-24519.5	0.000028594
-24514.5	0.000027188
-24509.5	0.000025573
-24504.5	0.000026094
-24499.5	0.000028333
-24494.5	0.000025573
-24489.5	0.000027917
-24484.5	0.000025469
-24479.5	0.000026614
-24474.5	0.000024219
-24469.5	0.000027031
-24464.5	0.000025313
-24459.5	0.000028438
-24454.5	0.000027917
-24449.5	0.000025052
-24444.5	0.000027188
-24439.5	0.000026614
-24434.5	0.000028021
-24429.5	0.000025469
-24424.5	0.000027135
-24419.5	0.000024844
-24414.5	0.000025781
-24409.5	0.000028333
-24404.5	0.000026771
-24399.5	0.000025313
-24394.5	0.000025573
-24389.5	0.000025417
-24384.5	0.000026406
-24379.5	0.000027969
-24374.5	0.000025938
-24369.5	0.000028698
-24364.5	0.000029687
-24359.5	0.000025677
-24354.5	0.000027031
-24349.5	0.000027708
-24344.5	0.0000275
-24339.5	0.000027083
-24334.5	0.000028073
-24329.5	0.000025052
-24324.5	0.000025469
-24319.5	0.000027083
-24314.5	0.000026458
-24309.5	0.000027552
-24304.5	0.000027708
-24299.5	0.000028073
-24294.5	0.000025364
-24289.5	0.000028698
-24284.5	0.000025781
-24279.5	0.000025833
-24274.5	0.000026563
-24269.5	0.000026823
-24264.5	0.000027083
-24259.5	0.000026406
-24254.5	0.000028177
-24249.5	0.000027083
-24244.5	0.000026979
-24239.5	0.000024896
-24234.5	0.0000275
-24229.5	0.000026771
-24224.5	0.000027292
-24219.5	0.000027188
-24214.5	0.000026667
-24209.5	0.000025469
-24204.5	0.000026979
-24199.5	0.000024948
-24194.5	0.000028385
-24189.5	0.000029114
-24184.5	0.000026354
-24179.5	0.000027552
-24174.5	0.00002875
-24169.5	0.0000275
-24164.5	0.000026823
-24159.5	0.000025625
-24154.5	0.000027864
-24149.5	0.000027135
-24144.5	0.000025833
-24139.5	0.000026563
-24134.5	0.00002651
-24129.5	0.000025781
-24124.5	0.000027708
-24119.5	0.000029271
-24114.5	0.000030052
-24109.5	0.000026563
-24104.5	0.000027292
-24099.5	0.000028281
-24094.5	0.000027292
-24089.5	0.000024844
-24084.5	0.000026771
-24079.5	0.00002875
-24074.5	0.000028333
-24069.5	0.000025573
-24064.5	0.000029114
-24059.5	0.000028802
-24054.5	0.000026198
-24049.5	0.000028333
-24044.5	0.000028021
-24039.5	0.000030365
-24034.5	0.00002776
-24029.5	0.000029792
-24024.5	0.00002625
-24019.5	0.000027135
-24014.5	0.00002651
-24009.5	0.000025833
-24004.5	0.00002974
-23999.5	0.000029583
-23994.5	0.000028333
-23989.5	0.000026875
-23984.5	0.000026771
-23979.5	0.000028958
-23974.5	0.000026198
-23969.5	0.000029844
-23964.5	0.000027917
-23959.5	0.000027239
-23954.5	0.000026667
-23949.5	0.000028385
-23944.5	0.000026042
-23939.5	0.000028542
-23934.5	0.000027292
-23929.5	0.000029792
-23924.5	0.000026406
-23919.5	0.000028542
-23914.5	0.000027188
-23909.5	0.000028698
-23904.5	0.000027864
-23899.5	0.000027344
-23894.5	0.000028125
-23889.5	0.000026458
-23884.5	0.000026406
-23879.5	0.00002651
-23874.5	0.000029063
-23869.5	0.000026667
-23864.5	0.00002974
-23859.5	0.000027031
-23854.5	0.000026667
-23849.5	0.000029479
-23844.5	0.000027708
-23839.5	0.000027292
-23834.5	0.000029479
-23829.5	0.000025989
-23824.5	0.000025833
-23819.5	0.000030312
-23814.5	0.000026979
-23809.5	0.000029687
-23804.5	0.000027708
-23799.5	0.000026042
-23794.5	0.000025781
-23789.5	0.000026771
-23784.5	0.000025729
-23779.5	0.000028333
-23774.5	0.000027031
-23769.5	0.000027552
-23764.5	0.000028594
-23759.5	0.000028281
-23754.5	0.000025052
-23749.5	0.000029948
-23744.5	0.0000275
-23739.5	0.000025833
-23734.5	0.00002625
-23729.5	0.000027396
-23724.5	0.000025677
-23719.5	0.000026875
-23714.5	0.000027448
-23709.5	0.000027604
-23704.5	0.000027135
-23699.5	0.000029114
-23694.5	0.000026719
-23689.5	0.000026823
-23684.5	0.000027604
-23679.5	0.000027552
-23674.5	0.000027708
-23669.5	0.000028438
-23664.5	0.000028698
-23659.5	0.000028542
-23654.5	0.000028125
-23649.5	0.000025677
-23644.5	0.000028281
-23639.5	0.000028125
-23634.5	0.000027708
-23629.5	0.000029896
-23624.5	0.000028177
-23619.5	0.000028021
-23614.5	0.000026614
-23609.5	0.000026667
-23604.5	0.000029219
-23599.5	0.000026614
-23594.5	0.000029063
-23589.5	0.000029687
-23584.5	0.000026614
-23579.5	0.000030469
-23574.5	0.000027292
-23569.5	0.000027344
-23564.5	0.000030208
-23559.5	0.000027188
-23554.5	0.000026302
-23549.5	0.000028073
-23544.5	0.000027135
-23539.5	0.000026614
-23534.5	0.000027969
-23529.5	0.000026354
-23524.5	0.000029583
-23519.5	0.000028073
-23514.5	0.000028854
-23509.5	0.000026771
-23504.5	0.000028958
-23499.5	0.000025417
-23494.5	0.000026979
-23489.5	0.000029323
-23484.5	0.000027969
-23479.5	0.000029167
-23474.5	0.00002651
-23469.5	0.000027031
-23464.5	0.000025417
-23459.5	0.000027813
-23454.5	0.000029167
-23449.5	0.000027813
-23444.5	0.000029427
-23439.5	0.000028698
-23434.5	0.000027552
-23429.5	0.000027813
-23424.5	0.000026927
-23419.5	0.000026354
-23414.5	0.000027969
-23409.5	0.000027135
-23404.5	0.000029219
-23399.5	0.000026354
-23394.5	0.000026667
-23389.5	0.000027813
-23384.5	0.000026406
-23379.5	0.000028542
-23374.5	0.000029531
-23369.5	0.00003167
-23364.5	0.000028542
-23359.5	0.000029635
-23354.5	0.000028542
-23349.5	0.000027448
-23344.5	0.000029948
-23339.5	0.00002776
-23334.5	0.000029844
-23329.5	0.000030365
-23324.5	0.000028125
-23319.5	0.000028542
-23314.5	0.000029219
-23309.5	0.000029219
-23304.5	0.000028854
-23299.5	0.000028125
-23294.5	0.000029896
-23289.5	0.000029323
-23284.5	0.000028385
-23279.5	0.00003151
-23274.5	0.000028542
-23269.5	0.000030833
-23264.5	0.000029323
-23259.5	0.000029375
-23254.5	0.000027969
-23249.5	0.000029271
-23244.5	0.00002776
-23239.5	0.000029531
-23234.5	0.00003219
-23229.5	0.000030937
-23224.5	0.000027604
-23219.5	0.000028021
-23214.5	0.000028646
-23209.5	0.000027656
-23204.5	0.000028385
-23199.5	0.000028906
-23194.5	0.000028802
-23189.5	0.000030729
-23184.5	0.000030469
-23179.5	0.000028854
-23174.5	0.000027396
-23169.5	0.000028854
-23164.5	0.00003188
-23159.5	0.000028021
-23154.5	0.000031198
-23149.5	0.00002875
-23144.5	0.000031458
-23139.5	0.00003
-23134.5	0.000028646
-23129.5	0.000030365
-23124.5	0.000028802
-23119.5	0.000030833
-23114.5	0.000029531
-23109.5	0.000028125
-23104.5	0.000028229
-23099.5	0.000028229
-23094.5	0.000028594
-23089.5	0.000026823
-23084.5	0.000031406
-23079.5	0.000028333
-23074.5	0.000029427
-23069.5	0.00003167
-23064.5	0.00002901
-23059.5	0.000027708
-23054.5	0.000031354
-23049.5	0.000028698
-23044.5	0.000028646
-23039.5	0.000031198
-23034.5	0.0000275
-23029.5	0.000028646
-23024.5	0.000027396
-23019.5	0.000028854
-23014.5	0.000029635
-23009.5	0.000030729
-23004.5	0.00003193
-22999.5	0.000029167
-22994.5	0.000030052
-22989.5	0.000029271
-22984.5	0.000027917
-22979.5	0.00003099
-22974.5	0.000030885
-22969.5	0.000030365
-22964.5	0.00003
-22959.5	0.00003099
-22954.5	0.000029896
-22949.5	0.00003099
-22944.5	0.00002776
-22939.5	0.000029114
-22934.5	0.000028438
-22929.5	0.000031615
-22924.5	0.000029792
-22919.5	0.000029948
-22914.5	0.000027917
-22909.5	0.000030937
-22904.5	0.000030573
-22899.5	0.000028021
-22894.5	0.000029792
-22889.5	0.000029739
-22884.5	0.000029219
-22879.5	0.000028906
-22874.5	0.00003026
-22869.5	0.000027917
-22864.5	0.000029896
-22859.5	0.000030469
-22854.5	0.00003188
-22849.5	0.000029114
-22844.5	0.000031562
-22839.5	0.000028125
-22834.5	0.000026927
-22829.5	0.000031354
-22824.5	0.00003099
-22819.5	0.000029583
-22814.5	0.000028281
-22809.5	0.000030417
-22804.5	0.000029583
-22799.5	0.00003188
-22794.5	0.00003193
-22789.5	0.000029687
-22784.5	0.000029375
-22779.5	0.000029323
-22774.5	0.000030312
-22769.5	0.000028021
-22764.5	0.000030156
-22759.5	0.000031302
-22754.5	0.000029427
-22749.5	0.000031094
-22744.5	0.000029323
-22739.5	0.000030885
-22734.5	0.000028802
-22729.5	0.000030365
-22724.5	0.00003026
-22719.5	0.00002974
-22714.5	0.000031406
-22709.5	0.000027969
-22704.5	0.000029687
-22699.5	0.000030573
-22694.5	0.000029739
-22689.5	0.000031406
-22684.5	0.000026198
-22679.5	0.000030156
-22674.5	0.000029531
-22669.5	0.000029792
-22664.5	0.00003229
-22659.5	0.000029479
-22654.5	0.000029687
-22649.5	0.000028854
-22644.5	0.000030677
-22639.5	0.000030885
-22634.5	0.000028073
-22629.5	0.00003099
-22624.5	0.00003234
-22619.5	0.000030677
-22614.5	0.00003177
-22609.5	0.000030573
-22604.5	0.000031094
-22599.5	0.00003099
-22594.5	0.000028958
-22589.5	0.0000324
-22584.5	0.000028073
-22579.5	0.000031458
-22574.5	0.00003
-22569.5	0.00003219
-22564.5	0.000031146
-22559.5	0.00003193
-22554.5	0.00003245
-22549.5	0.000031146
-22544.5	0.000030521
-22539.5	0.00003172
-22534.5	0.000030521
-22529.5	0.000030052
-22524.5	0.00003203
-22519.5	0.00003318
-22514.5	0.00003172
-22509.5	0.00003214
-22504.5	0.00003651
-22499.5	0.000028229
-22494.5	0.000030052
-22489.5	0.000030417
-22484.5	0.00003286
-22479.5	0.000031354
-22474.5	0.000030625
-22469.5	0.000030885
-22464.5	0.00003349
-22459.5	0.00003302
-22454.5	0.00003255
-22449.5	0.000028646
-22444.5	0.000029687
-22439.5	0.00003286
-22434.5	0.00003188
-22429.5	0.000028177
-22424.5	0.00003318
-22419.5	0.000029948
-22414.5	0.00003448
-22409.5	0.00003151
-22404.5	0.00003203
-22399.5	0.000030833
-22394.5	0.00003208
-22389.5	0.000030521
-22384.5	0.00003125
-22379.5	0.000028802
-22374.5	0.000029792
-22369.5	0.00003214
-22364.5	0.00003281
-22359.5	0.000031198
-22354.5	0.00003203
-22349.5	0.000029844
-22344.5	0.00003234
-22339.5	0.000030937
-22334.5	0.000030729
-22329.5	0.00003177
-22324.5	0.000030521
-22319.5	0.00003229
-22314.5	0.000031562
-22309.5	0.000031562
-22304.5	0.00003292
-22299.5	0.000030937
-22294.5	0.000030469
-22289.5	0.00003099
-22284.5	0.000029896
-22279.5	0.000031562
-22274.5	0.00003469
-22269.5	0.000031615
-22264.5	0.000029167
-22259.5	0.00003396
-22254.5	0.00003255
-22249.5	0.0000324
-22244.5	0.00003276
-22239.5	0.00003297
-22234.5	0.00003208
-22229.5	0.00003271
-22224.5	0.0000337
-22219.5	0.00003318
-22214.5	0.00003099
-22209.5	0.000031146
-22204.5	0.00003438
-22199.5	0.00003438
-22194.5	0.000030469
-22189.5	0.00003276
-22184.5	0.0000325
-22179.5	0.000031042
-22174.5	0.00003547
-22169.5	0.00003266
-22164.5	0.00003427
-22159.5	0.00003349
-22154.5	0.0000326
-22149.5	0.000035
-22144.5	0.000031302
-22139.5	0.00003276
-22134.5	0.00003229
-22129.5	0.00003411
-22124.5	0.00003297
-22119.5	0.00003323
-22114.5	0.00003396
-22109.5	0.00003422
-22104.5	0.00003505
-22099.5	0.00003391
-22094.5	0.00003333
-22089.5	0.00003396
-22084.5	0.00003448
-22079.5	0.00003443
-22074.5	0.0000326
-22069.5	0.00003448
-22064.5	0.000030365
-22059.5	0.00003526
-22054.5	0.00003396
-22049.5	0.00003578
-22044.5	0.00003385
-22039.5	0.00003229
-22034.5	0.0000337
-22029.5	0.00003333
-22024.5	0.00003266
-22019.5	0.00003359
-22014.5	0.00003172
-22009.5	0.00003307
-22004.5	0.00003286
-21999.5	0.00003552
-21994.5	0.00003391
-21989.5	0.00003359
-21984.5	0.00003208
-21979.5	0.00003359
-21974.5	0.0000349
-21969.5	0.00003276
-21964.5	0.00003307
-21959.5	0.00003521
-21954.5	0.00003302
-21949.5	0.00003484
-21944.5	0.00003438
-21939.5	0.0000363
-21934.5	0.00003375
-21929.5	0.00003339
-21924.5	0.00003406
-21919.5	0.00003271
-21914.5	0.00003667
-21909.5	0.0000325
-21904.5	0.000029583
-21899.5	0.00003417
-21894.5	0.00003234
-21889.5	0.00003344
-21884.5	0.00003385
-21879.5	0.00003318
-21874.5	0.00003453
-21869.5	0.000030156
-21864.5	0.00003625
-21859.5	0.00003401
-21854.5	0.00003323
-21849.5	0.00003193
-21844.5	0.00003464
-21839.5	0.00003276
-21834.5	0.00003615
-21829.5	0.00003333
-21824.5	0.00003208
-21819.5	0.00003271
-21814.5	0.000031094
-21809.5	0.00003531
-21804.5	0.00003703
-21799.5	0.00003307
-21794.5	0.00003333
-21789.5	0.00003766
-21784.5	0.00003349
-21779.5	0.00003318
-21774.5	0.00003552
-21769.5	0.00003776
-21764.5	0.00003328
-21759.5	0.00003625
-21754.5	0.0000349
-21749.5	0.00003656
-21744.5	0.00003406
-21739.5	0.00003615
-21734.5	0.0000362
-21729.5	0.00003745
-21724.5	0.00003495
-21719.5	0.0000338
-21714.5	0.0000337
-21709.5	0.0000349
-21704.5	0.00003563
-21699.5	0.00003573
-21694.5	0.00003349
-21689.5	0.00003474
-21684.5	0.00003495
-21679.5	0.00003547
-21674.5	0.00003432
-21669.5	0.00003641
-21664.5	0.00003693
-21659.5	0.0000363
-21654.5	0.00003411
-21649.5	0.00003365
-21644.5	0.00003422
-21639.5	0.00003458
-21634.5	0.0000349
-21629.5	0.00003813
-21624.5	0.00003766
-21619.5	0.00003677
-21614.5	0.00003542
-21609.5	0.00003698
-21604.5	0.00003724
-21599.5	0.00003745
-21594.5	0.00003443
-21589.5	0.0000363
-21584.5	0.00003542
-21579.5	0.00003438
-21574.5	0.00003521
-21569.5	0.00003615
-21564.5	0.00003354
-21559.5	0.00003411
-21554.5	0.00003651
-21549.5	0.00003651
-21544.5	0.00004068
-21539.5	0.00003932
-21534.5	0.00003427
-21529.5	0.00003625
-21524.5	0.00003484
-21519.5	0.00003688
-21514.5	0.00003531
-21509.5	0.00003474
-21504.5	0.0000351
-21499.5	0.00003844
-21494.5	0.00003766
-21489.5	0.00003604
-21484.5	0.0000374
-21479.5	0.00003755
-21474.5	0.00003953
-21469.5	0.00003734
-21464.5	0.00003688
-21459.5	0.00003328
-21454.5	0.00003234
-21449.5	0.00003708
-21444.5	0.00003698
-21439.5	0.000035
-21434.5	0.000035
-21429.5	0.00003443
-21424.5	0.0000387
-21419.5	0.00003635
-21414.5	0.00003885
-21409.5	0.00004193
-21404.5	0.00003667
-21399.5	0.00003667
-21394.5	0.00003745
-21389.5	0.00003682
-21384.5	0.00003635
-21379.5	0.00003969
-21374.5	0.0000351
-21369.5	0.00003391
-21364.5	0.0000374
-21359.5	0.0000387
-21354.5	0.00003984
-21349.5	0.00003729
-21344.5	0.00003911
-21339.5	0.00003948
-21334.5	0.00003766
-21329.5	0.00003688
-21324.5	0.00003859
-21319.5	0.00003964
-21314.5	0.00003714
-21309.5	0.00003885
-21304.5	0.00003625
-21299.5	0.00003906
-21294.5	0.00003865
-21289.5	0.00003786
-21284.5	0.00003604
-21279.5	0.00004005
-21274.5	0.00003896
-21269.5	0.00003828
-21264.5	0.00004052
-21259.5	0.00003698
-21254.5	0.00004042
-21249.5	0.00003854
-21244.5	0.00003708
-21239.5	0.00003708
-21234.5	0.00003932
-21229.5	0.00004115
-21224.5	0.00003917
-21219.5	0.00004
-21214.5	0.0000424
-21209.5	0.00003771
-21204.5	0.00004318
-21199.5	0.00004276
-21194.5	0.00003979
-21189.5	0.00003974
-21184.5	0.00004151
-21179.5	0.00004031
-21174.5	0.00003573
-21169.5	0.0000375
-21164.5	0.00003724
-21159.5	0.00003865
-21154.5	0.00004062
-21149.5	0.00003714
-21144.5	0.00003995
-21139.5	0.00003901
-21134.5	0.00003885
-21129.5	0.00004047
-21124.5	0.00003974
-21119.5	0.00004021
-21114.5	0.00004005
-21109.5	0.00004255
-21104.5	0.00004005
-21099.5	0.00004172
-21094.5	0.00003677
-21089.5	0.00003927
-21084.5	0.00003865
-21079.5	0.00003911
-21074.5	0.00004
-21069.5	0.00004083
-21064.5	0.00003974
-21059.5	0.00003688
-21054.5	0.00003802
-21049.5	0.00003917
-21044.5	0.00003833
-21039.5	0.00004068
-21034.5	0.00004
-21029.5	0.0000412
-21024.5	0.00004109
-21019.5	0.00004354
-21014.5	0.00003813
-21009.5	0.00004193
-21004.5	0.0000399
-20999.5	0.00004109
-20994.5	0.00004073
-20989.5	0.00003781
-20984.5	0.0000426
-20979.5	0.00004073
-20974.5	0.00004089
-20969.5	0.00004359
-20964.5	0.00004115
-20959.5	0.00004062
-20954.5	0.00004026
-20949.5	0.00004021
-20944.5	0.00003974
-20939.5	0.00003859
-20934.5	0.00004354
-20929.5	0.00004255
-20924.5	0.0000437
-20919.5	0.00004073
-20914.5	0.00003948
-20909.5	0.00003974
-20904.5	0.00004109
-20899.5	0.00004562
-20894.5	0.00004005
-20889.5	0.00004281
-20884.5	0.00003937
-20879.5	0.00003969
-20874.5	0.00003995
-20869.5	0.00004057
-20864.5	0.00003896
-20859.5	0.00004286
-20854.5	0.00003964
-20849.5	0.00004198
-20844.5	0.00004042
-20839.5	0.00003958
-20834.5	0.00004109
-20829.5	0.0000437
-20824.5	0.00004359
-20819.5	0.00004161
-20814.5	0.00004234
-20809.5	0.00004323
-20804.5	0.00003948
-20799.5	0.00003823
-20794.5	0.00004219
-20789.5	0.00004365
-20784.5	0.00004703
-20779.5	0.00004281
-20774.5	0.00004026
-20769.5	0.00004266
-20764.5	0.00004172
-20759.5	0.00004365
-20754.5	0.00004245
-20749.5	0.00004083
-20744.5	0.00004234
-20739.5	0.00004036
-20734.5	0.00004661
-20729.5	0.00004172
-20724.5	0.00004187
-20719.5	0.00004354
-20714.5	0.00004411
-20709.5	0.00004141
-20704.5	0.00004526
-20699.5	0.00004391
-20694.5	0.0000438
-20689.5	0.00004344
-20684.5	0.00004516
-20679.5	0.00004604
-20674.5	0.00004375
-20669.5	0.00004401
-20664.5	0.0000399
-20659.5	0.00004698
-20654.5	0.00004734
-20649.5	0.00004229
-20644.5	0.00004104
-20639.5	0.00004557
-20634.5	0.00004281
-20629.5	0.00004323
-20624.5	0.00004531
-20619.5	0.00004333
-20614.5	0.00004505
-20609.5	0.00004177
-20604.5	0.0000426
-20599.5	0.00004219
-20594.5	0.00004734
-20589.5	0.00004536
-20584.5	0.00003901
-20579.5	0.00004339
-20574.5	0.00004557
-20569.5	0.00004661
-20564.5	0.00004568
-20559.5	0.00004536
-20554.5	0.00004396
-20549.5	0.00004698
-20544.5	0.00004354
-20539.5	0.00004875
-20534.5	0.00004802
-20529.5	0.00004651
-20524.5	0.00004344
-20519.5	0.0000451
-20514.5	0.00004536
-20509.5	0.0000438
-20504.5	0.00004411
-20499.5	0.000045
-20494.5	0.00004526
-20489.5	0.00004182
-20484.5	0.00004286
-20479.5	0.00004745
-20474.5	0.00004578
-20469.5	0.00004604
-20464.5	0.0000451
-20459.5	0.00004542
-20454.5	0.00004594
-20449.5	0.00004505
-20444.5	0.00004505
-20439.5	0.00004615
-20434.5	0.00004214
-20429.5	0.00004229
-20424.5	0.00004703
-20419.5	0.00004437
-20414.5	0.00004828
-20409.5	0.00004505
-20404.5	0.00004792
-20399.5	0.00004573
-20394.5	0.0000424
-20389.5	0.00004693
-20384.5	0.00004594
-20379.5	0.00004578
-20374.5	0.00004318
-20369.5	0.00004766
-20364.5	0.00004693
-20359.5	0.00004719
-20354.5	0.00004812
-20349.5	0.00004786
-20344.5	0.00004792
-20339.5	0.00004469
-20334.5	0.00004922
-20329.5	0.00004453
-20324.5	0.00004781
-20319.5	0.00004677
-20314.5	0.00004422
-20309.5	0.00004958
-20304.5	0.00004578
-20299.5	0.00005151
-20294.5	0.0000438
-20289.5	0.00004943
-20284.5	0.00004792
-20279.5	0.00004714
-20274.5	0.00004906
-20269.5	0.00004609
-20264.5	0.00004911
-20259.5	0.00004797
-20254.5	0.00004766
-20249.5	0.00004854
-20244.5	0.00004562
-20239.5	0.00004859
-20234.5	0.00004557
-20229.5	0.00004807
-20224.5	0.00004927
-20219.5	0.00004557
-20214.5	0.00004708
-20209.5	0.00004828
-20204.5	0.00004911
-20199.5	0.0000462
-20194.5	0.00004974
-20189.5	0.0000488
-20184.5	0.00004667
-20179.5	0.00004948
-20174.5	0.00004833
-20169.5	0.00005042
-20164.5	0.00004724
-20159.5	0.00004859
-20154.5	0.00004875
-20149.5	0.0000487
-20144.5	0.00004943
-20139.5	0.00005146
-20134.5	0.00004896
-20129.5	0.00004849
-20124.5	0.00004854
-20119.5	0.00005182
-20114.5	0.0000475
-20109.5	0.00004833
-20104.5	0.00004927
-20099.5	0.00005161
-20094.5	0.00005016
-20089.5	0.00004937
-20084.5	0.00004854
-20079.5	0.00004964
-20074.5	0.00004964
-20069.5	0.0000499
-20064.5	0.0000501
-20059.5	0.00004797
-20054.5	0.00004979
-20049.5	0.00004766
-20044.5	0.00005089
-20039.5	0.00005042
-20034.5	0.00004776
-20029.5	0.00005198
-20024.5	0.00004964
-20019.5	0.00005547
-20014.5	0.00005146
-20009.5	0.0000513
-20004.5	0.00005255
-19999.5	0.00005276
-19994.5	0.00005094
-19989.5	0.00005115
-19984.5	0.0000562
-19979.5	0.00005083
-19974.5	0.00004865
-19969.5	0.00005057
-19964.5	0.00005146
-19959.5	0.00005255
-19954.5	0.00005182
-19949.5	0.00004771
-19944.5	0.00005125
-19939.5	0.00004755
-19934.5	0.00005276
-19929.5	0.00005266
-19924.5	0.00005297
-19919.5	0.00005578
-19914.5	0.00005083
-19909.5	0.00005214
-19904.5	0.00005349
-19899.5	0.00005385
-19894.5	0.00005365
-19889.5	0.00005161
-19884.5	0.00005182
-19879.5	0.00005854
-19874.5	0.00005484
-19869.5	0.00005411
-19864.5	0.00005177
-19859.5	0.00005245
-19854.5	0.00005568
-19849.5	0.00005146
-19844.5	0.00005094
-19839.5	0.00005469
-19834.5	0.00005135
-19829.5	0.00005411
-19824.5	0.00005542
-19819.5	0.00005219
-19814.5	0.00005151
-19809.5	0.00005344
-19804.5	0.00005229
-19799.5	0.00005391
-19794.5	0.0000549
-19789.5	0.00005677
-19784.5	0.00005125
-19779.5	0.00005615
-19774.5	0.00005469
-19769.5	0.00005583
-19764.5	0.00005776
-19759.5	0.0000587
-19754.5	0.00005375
-19749.5	0.00005344
-19744.5	0.00005609
-19739.5	0.0000524
-19734.5	0.00005417
-19729.5	0.00005818
-19724.5	0.00005797
-19719.5	0.00005458
-19714.5	0.00004901
-19709.5	0.00004911
-19704.5	0.00005542
-19699.5	0.00005604
-19694.5	0.00005573
-19689.5	0.00005318
-19684.5	0.00005755
-19679.5	0.0000537
-19674.5	0.00005875
-19669.5	0.00005547
-19664.5	0.00005937
-19659.5	0.00005661
-19654.5	0.00005354
-19649.5	0.00005719
-19644.5	0.00005589
-19639.5	0.0000574
-19634.5	0.00005724
-19629.5	0.00005766
-19624.5	0.00005823
-19619.5	0.00005505
-19614.5	0.00005182
-19609.5	0.00005995
-19604.5	0.00005474
-19599.5	0.00005458
-19594.5	0.00005677
-19589.5	0.00005766
-19584.5	0.00005969
-19579.5	0.00005729
-19574.5	0.00004995
-19569.5	0.00005828
-19564.5	0.00005484
-19559.5	0.00005604
-19554.5	0.00005646
-19549.5	0.0000601
-19544.5	0.00006276
-19539.5	0.00005536
-19534.5	0.00006135
-19529.5	0.00006005
-19524.5	0.00005786
-19519.5	0.00005453
-19514.5	0.00005651
-19509.5	0.00005734
-19504.5	0.00005677
-19499.5	0.00005755
-19494.5	0.00005833
-19489.5	0.00006193
-19484.5	0.00005563
-19479.5	0.00005839
-19474.5	0.00005594
-19469.5	0.00006151
-19464.5	0.00005693
-19459.5	0.00006339
-19454.5	0.00006276
-19449.5	0.00006193
-19444.5	0.00006286
-19439.5	0.00006375
-19434.5	0.00005974
-19429.5	0.00006224
-19424.5	0.00005922
-19419.5	0.00006214
-19414.5	0.00006411
-19409.5	0.00006224
-19404.5	0.00005964
-19399.5	0.00006432
-19394.5	0.00005802
-19389.5	0.00006214
-19384.5	0.0000574
-19379.5	0.0000612
-19374.5	0.00005755
-19369.5	0.00006068
-19364.5	0.00006115
-19359.5	0.00006333
-19354.5	0.00006068
-19349.5	0.00006427
-19344.5	0.00005807
-19339.5	0.00006125
-19334.5	0.00006333
-19329.5	0.00006542
-19324.5	0.00006286
-19319.5	0.00006307
-19314.5	0.00006
-19309.5	0.0000601
-19304.5	0.0000638
-19299.5	0.00006589
-19294.5	0.00005786
-19289.5	0.00006115
-19284.5	0.00006292
-19279.5	0.00006625
-19274.5	0.00006849
-19269.5	0.0000626
-19264.5	0.00006104
-19259.5	0.00006349
-19254.5	0.00006125
-19249.5	0.00005849
-19244.5	0.00006328
-19239.5	0.00006292
-19234.5	0.00005995
-19229.5	0.0000649
-19224.5	0.00005995
-19219.5	0.000065
-19214.5	0.00006094
-19209.5	0.00006479
-19204.5	0.0000624
-19199.5	0.00006224
-19194.5	0.00006437
-19189.5	0.00007089
-19184.5	0.00006474
-19179.5	0.00006229
-19174.5	0.00006052
-19169.5	0.00006547
-19164.5	0.00006312
-19159.5	0.00005823
-19154.5	0.00006531
-19149.5	0.0000699
-19144.5	0.00007031
-19139.5	0.00006484
-19134.5	0.00006495
-19129.5	0.00006505
-19124.5	0.00007047
-19119.5	0.00006807
-19114.5	0.00006521
-19109.5	0.00007005
-19104.5	0.00006208
-19099.5	0.0000713
-19094.5	0.00006318
-19089.5	0.00006953
-19084.5	0.00006859
-19079.5	0.00006328
-19074.5	0.00006443
-19069.5	0.00006568
-19064.5	0.00006802
-19059.5	0.00007302
-19054.5	0.00007135
-19049.5	0.00006698
-19044.5	0.00007396
-19039.5	0.00006943
-19034.5	0.00007151
-19029.5	0.00007109
-19024.5	0.00007401
-19019.5	0.00006979
-19014.5	0.00006687
-19009.5	0.00007292
-19004.5	0.00006786
-18999.5	0.00006667
-18994.5	0.000065
-18989.5	0.0000613
-18984.5	0.00007021
-18979.5	0.00006953
-18974.5	0.00006812
-18969.5	0.00007443
-18964.5	0.00006214
-18959.5	0.00006849
-18954.5	0.00007068
-18949.5	0.00007094
-18944.5	0.00006458
-18939.5	0.00006917
-18934.5	0.00006844
-18929.5	0.00006995
-18924.5	0.00007068
-18919.5	0.00006615
-18914.5	0.00007469
-18909.5	0.00006844
-18904.5	0.00007156
-18899.5	0.00007516
-18894.5	0.00006901
-18889.5	0.00007271
-18884.5	0.00006714
-18879.5	0.00007281
-18874.5	0.00007526
-18869.5	0.00007182
-18864.5	0.00006583
-18859.5	0.00006844
-18854.5	0.00006708
-18849.5	0.00006844
-18844.5	0.00006948
-18839.5	0.00007698
-18834.5	0.00007786
-18829.5	0.00006818
-18824.5	0.00007974
-18819.5	0.00007427
-18814.5	0.0000763
-18809.5	0.00007104
-18804.5	0.00007281
-18799.5	0.00007375
-18794.5	0.0000712
-18789.5	0.00007339
-18784.5	0.00007557
[truncated: 827 more rows]
